# Supplementary material for: Characterization of Hair Metabolome in 5xFAD Mice and Patients with Alzheimer’s Disease Using Mass Spectrometry-Based Metabolomics
Source: ACS Chem Neurosci. 2024 Jan 25;15(3):527–38. doi: 10.1021/acschemneuro.3c00587 (PMC10853927; doi:10.1021/acschemneuro.3c00587)
Supplement: Supplementary file 1 — cn3c00587_si_001.zip [file cn3c00587_si_001.zip]

Archive with 7 entries (7 files):
- Supporting information_Revision.docx
- Table S1_POS_normality_P_FC.csv
- Table S2_NEG_normality_P_FC.csv
- Table S3_new.csv
- Table S4.csv
- Table S5.csv
- Table S6 Demogrphic data.xlsx
