# Supplementary material for: Characterization of Hair Metabolome in 5xFAD Mice and Patients with Alzheimer’s Disease Using Mass Spectrometry-Based Metabolomics
Source: ACS Chem Neurosci. 2024 Jan 25;15(3):527–38. doi: 10.1021/acschemneuro.3c00587 (PMC10853927; doi:10.1021/acschemneuro.3c00587)
Supplement: Supplementary file 1 — cn3c00587_si_001.zip [file cn3c00587_si_001.zip › Table S1_POS_normality_P_FC.csv]

Alignment.ID	Average.Rt.min.	Average.Mz	Adduct.type	S.N.average	MS1.isotopic.spectrum	MS.MS.spectrum	AD6M01	AD6M10	AD6M02	AD6M03	AD6M04	AD6M05	AD6M06	AD6M07	AD6M08	AD6M09	WT6M01	WT6M10	WT6M02	WT6M03	WT6M04	WT6M05	WT6M06	WT6M07	WT6M08	WT6M09	R_QC_01	R_QC_02	R_QC_03	R_QC_04	R_QC_05	R_QC_06	R_QC_07	R_QC_08	R_QC_09	normality_5XFAD	normality_WT	statistical	fc	p
0.7_100.0242_[M+H]+	0.658	100.02425	[M+H]+	96.91	100.02425:3319288 101.0276:529927 102.03096:30250700	NA	4794611	6475858	4288790	5888194	6075676	4419261	5005075	5529978	4148826	6399665	4277206	5963664	4051176	6138900	5867627	3957469	4020221	4877618	4372339	3784523	5242299	5001807	5651736	6236030	5824714	6250424	6619520	7022899	7360540	0.194865291	0.271103085	t test	1.1	0.234
7.5_100.0755_[M+H]+	7.53	100.07552	[M+H]+	4.55	100.07552:87382 101.07887:82440 102.08223:250432	NA	91202	103647	189914	98551	58111	109091	203044	117629	128559	79658	119832	141511	278330	124693	93868	91149	205588	76006	94235	96566	117729	108207	280163	151808	237855	120628	63318	78523	139449	0.365257325	0.007498318	U test	0.9	0.739
2.2_100.0755_[M+H]+	2.183	100.07553	[M+H]+	6.13	100.07553:444198 101.07888:59614 102.08224:226104	NA	1269805	689792	438572	646407	515450	505788	887666	567484	335561	748885	980878	657338	950533	851247	373553	443374	756015	925655	966412	316912	936933	735973	665380	865505	798582	3094302	512685	1304290	881207	0.076555911	0.09009415	t test	0.9	0.581
0.8_100.0756_[M+H]+	0.8	100.07557	[M+H]+	5.56	100.07557:264011 101.07892:0 102.08228:160250	NA	533933	361213	271517	252697	199543	381129	235671	137071	182693	183364	645241	664424	421383	289858	495864	259113	215471	588012	297930	197785	124536	228442	326031	400791	865975	218925	448552	402008	619031	0.064846535	0.057295343	t test	0.7	0.068
1.7_100.0756_[M+H]+	1.701	100.07561	[M+H]+	124.28	100.07561:5780800 101.07896:520064 102.08232:129655	NA	16306150	22057284	15874706	16327735	23069788	21939620	17939512	21606690	15321475	33354586	27012046	25549010	13338704	16940348	14375578	21176774	14587616	19091208	28550566	17287668	23421156	17034646	23103740	23753438	23489042	23904356	23691986	22074720	25732528	0.022422801	0.145670111	U test	1	0.739
9.6_100.0838_[M+H]+	9.592	100.08381	[M+H]+	12.76	100.08381:463640 101.08716:0 102.09052:117037	NA	1491819	2562523	1575364	1632543	2007977	2121600	2402653	2287252	2290924	2333963	1589146	2435798	1934535	1903197	1766058	2448444	2277810	1963685	2422469	2145971	1856834	70540	1874778	1686560	1745198	1506859	1834526	1345764	1626052	0.210438901	0.160150308	t test	1	0.652
1_100.0949_[M+H]+	0.962	100.0949	[M+H]+	56.27	100.0949:1704197 101.09825:366620 102.10161:195104	NA	3952815	2564724	2015794	2961540	2946710	3104380	2573730	3182792	3119893	3566108	4217487	3028265	4228077	3244679	2156482	3401288	3659677	4226232	3662062	3036928	3699148	3678783	3733668	3986313	3737811	4471195	3611899	3966883	4046357	0.803976606	0.843097203	t test	0.8	0.095
1.6_100.1119_[M+H]+	1.602	100.11189	[M+H]+	8.56	100.11189:283283 101.11524:75723 102.1186:671028	NA	739989	458194	195003	1129630	1208478	1233179	780245	830755	847786	918198	485609	314702	881854	838705	362804	993585	673316	1550851	816105	312022	559209	978979	1093499	976660	872664	945567	833003	982380	971050	0.269213746	0.198775791	t test	1.1	0.544
3.8_100.1119_[M+H]+	3.752	100.11189	[M+H]+	5.72	100.11189:210208 101.11524:0 102.1186:569019	NA	331086	533610	277975	167296	499289	514138	228095	619836	409850	446801	629404	677209	259540	326151	363057	524004	469104	148585	249500	172074	469881	642914	359351	712023	560365	749986	272759	406187	391236	0.869394374	0.453477496	t test	1	0.86
3.1_100.1119_[M+H]+	3.063	100.11192	[M+H]+	1.75	100.11192:60509 101.11527:0 102.11863:1141986	NA	117916	174225	55186	196056	74488	120798	107399	49595	133016	78459	115080	80226	160572	86855	39180	33060	47037	103217	74464	53874	43813	45471	140321	55628	107913	51008	29900	86402	56217	0.55062948	0.415720273	t test	1.4	0.192
9.6_100.1119_[M+H]+	9.636	100.11194	[M+H]+	2.61	100.11194:223703 101.11529:0 102.11865:499163	NA	459324	533550	438542	165916	234981	419256	438187	213991	553812	261749	340077	418266	529345	447292	188601	270887	418948	453612	626849	328872	174559	449862	568632	353891	243276	461729	499177	422429	321962	0.223745464	0.754684592	t test	0.9	0.513
7.5_100.112_[M+H]+	7.504	100.11197	[M+H]+	3	100.11197:152567 101.11532:0 102.11868:599015	NA	170904	307899	119882	196861	308401	237235	298596	154300	113925	199974	360693	148876	287798	174919	203865	391552	276563	190250	180823	310299	218732	346776	411998	163871	186022	211276	304637	434549	289543	0.425224639	0.06489926	t test	0.8	0.176
0.9_100.112_[M+H]+	0.854	100.11201	[M+H]+	3.12	100.11201:61661 101.11536:0 102.11872:534404	NA	15231	116305	55886	77780	77454	51689	39810	38853	53676	114951	20355	47371	73666	81560	68264	94266	62720	14170	93568	125171	97291	78096	77892	49552	50567	15939	34776	59335	94463	0.407488912	0.572068981	t test	0.9	0.675
0.6_100.112_[M+H]+	0.62	100.11201	[M+H]+	3.65	100.11201:60787 101.11536:0 102.11872:684416	NA	112209	74294	34907	131445	126120	100182	104536	78389	98662	65835	156433	81951	45196	128684	161489	48606	135993	37572	117827	117992	79028	77315	80737	53535	64503	36032	52904	90975	95091	0.980755901	0.138822972	t test	0.9	0.502
9.6_100.3346_[M+H]+	9.59	100.33456	[M+H]+	23.62	100.33456:123036 101.33791:0 102.34127:0	NA	163143	561496	159818	111268	166969	313395	309965	437979	320241	428442	148088	151757	312577	201429	229626	412057	443779	221291	297505	315780	144755	173505	205968	146090	253619	232311	263909	239467	219661	0.423365024	0.48284283	t test	1.1	0.782
0.6_100.5098_[M+H]+	0.573	100.50983	[M+H]+	28.52	100.50983:321237 101.51318:0 102.51654:230980	NA	855462	833914	733258	1108227	859169	580339	708329	660061	1275719	693822	698634	1204968	999092	1015640	586159	518818	1817964	544873	663385	480270	906079	735696	729533	970246	807676	943395	394869	540066	514415	0.066320855	0.029020299	U test	1	0.529
0.9_100.5099_[M+H]+	0.928	100.50986	[M+H]+	3.99	100.50986:38955 101.51321:0 102.51657:0	NA	32933	8937	9813	26042	54704	13520	33293	17285	9869	59386	22393	29374	26292	23857	27402	34427	26047	41870	23770	35992	12630	17271	35298	20398	23850	49127	31283	37052	45312	0.18316629	0.05027204	t test	0.9	0.573
0.1_100.5099_[M+H]+	0.119	100.5099	[M+H]+	3.55	100.5099:38098 101.51325:0 102.51661:99583	NA	39670	27034	16999	46872	16883	46403	44082	30133	7669	22699	56088	21893	8828	14124	45251	51672	23789	19004	44884	16796	89199	40170	73271	14722	39685	10206	8239	29648	29381	0.405828034	0.252153312	t test	1	0.996
2.8_100.51_[M+H]+	2.801	100.50996	[M+H]+	3.17	100.50996:22334 101.51331:0 102.51667:87531	NA	4737	44319	22192	26107	7054	4208	17106	15286	15728	17312	12339	21462	14337	10406	9171	6396	6588	23338	12982	5445	10783	28895	13735	5874	6147	32123	4566	20064	16192	0.183139484	0.221059039	t test	1.4	0.267
12.1_100.8152_[M+H]+	12.126	100.8152	[M+H]+	5.32	100.8152:26016 101.81855:0 102.82191:0	NA	40953	55764	27025	42731	43458	36462	55621	39544	45380	30710	30175	41582	42141	58837	32648	46928	35968	57823	38359	35507	13236	26645	24160	8803	15252	32374	49576	43237	37723	0.865117773	0.167467248	t test	1	0.817
1_100.8339_[M+H]+	0.975	100.83389	[M+H]+	9.85	100.83389:35249 101.83724:0 102.8406:0	NA	886.1404297	886.1404297	886.1404297	886.1404297	886.1404297	886.1404297	886.1404297	886.1404297	886.1404297	886.1404297	22447	886.1404297	37045	886.1404297	886.1404297	886.1404297	886.1404297	886.1404297	886.1404297	8861	886.1404297	11178	30748	22292	886.1404297	886.1404297	10950	886.1404297	886.1404297	0.855438466	0.000106733	U test	0.1	0.393
0.7_100.9168_[M+H]+	0.743	100.91683	[M+H]+	53.29	100.91683:351796 101.92018:0 102.92354:0	NA	477891	151309	668424	471611	488351	506414	396950	657131	747930	689865	449731	148461	1083292	478946	245954	865648	351420	431398	760212	373843	809295	1060938	671902	1071725	843684	929556	706760	656958	691935	0.519524708	0.228220239	t test	1	0.96
0.6_100.9318_[M+H]+	0.572	100.93178	[M+H]+	7.21	100.93178:44277 101.93513:0 102.93849:0	NA	42798	29843	70597	30298	72432	45376	29228	24822	108496	9431	50277	43865	83139	37754	37717	63650	32049	35862	90263	64345	31594	97272	52070	46117	35859	51152	111238	36274	56615	0.21448681	0.073035	t test	0.8	0.432
10.5_100.9598_[M+H]+	10.506	100.95984	[M+H]+	6.78	100.95984:40872 101.96319:0 102.96655:0	NA	21332	26732	123707	3367	25652	8177	3925	3571	336.7126709	9635	37420	8589	336.7126709	336.7126709	4181	70396	336.7126709	62416	14851	336.7126709	78569	45169	68296	76866	65174	72600	82895	86086	48484	5.54E-05	0.002786907	U test	1.1	0.739
0.8_101.003_[M+H]+	0.787	101.00304	[M+H]+	42.32	101.00304:1703578 102.00639:0 103.00975:0	NA	2818913	3187250	4912676	2134882	2436976	3747626	4582222	1905603	4519128	1396076	5244578	3624944	6235179	2919147	2492681	7164367	2801918	5317218	3127726	1839531	2217151	1342169	1533659	1274128	1394446	1217783	1078451	1235465	1175010	0.309135892	0.134340678	t test	0.8	0.166
7.6_101.0501_[M+H]+	7.556	101.05007	[M+H]+	4.76	101.05007:80458 102.05342:117406 103.05678:54825	NA	109923	51270	186080	141808	36650	106701	102853	126038	57159	135868	47091	28486	109620	135382	87946	151093	184482	200103	189851	109188	64651	20056	174720	20108	145257	102060	151631	208050	167487	0.739845379	0.547044407	t test	0.8	0.399
4.7_101.0596_[M+H]+	4.732	101.05961	[M+H]+	9.37	101.05961:166346 102.06296:135517 103.06632:0	NA	48956	47671	92598	53197	121033	103439	146849	64091	96661	52886	82439	52567	105252	93303	136262	48444	109601	50533	76630	51722	162220	203103	181668	408078	90459	148806	153295	131164	99974	0.232254423	0.349611188	t test	1	0.961
7.6_101.0708_[M+H]+	7.55	101.07078	[M+H]+	2.8	101.07078:132694 102.07413:0 103.07749:0	NA	56840	44420	202740	66212	85948	148997	49780	100374	130619	55981	87157	53465	182191	36730	19744	118053	52962	42771	115430	13847	383246	167268	362931	82617	150776	140640	42784	162212	74843	0.148018426	0.110202659	t test	1.3	0.427
9.8_101.0708_[M+H]+	9.812	101.07085	[M+H]+	4.56	101.07085:83275 102.0742:0 103.07756:0	NA	123979	60892	158273	43621	71123	510939	300671	120117	216650	73030	208701	62883	263123	47773	76817	233009	108385	86983	225896	59469	344011	373158	453566	298588	190595	258073	98246	119442	125551	0.023510237	0.07323671	U test	1.2	0.853
11.1_101.0709_[M+H]+	11.06	101.07091	[M+H]+	5.2	101.07091:97243 102.07426:0 103.07762:0	NA	89040	37251	391468	71912	192273	278750	144307	133148	290818	115091	202822	54524	340576	43508	256036	221140	136683	80858	375592	55978	614755	290497	631667	453597	93892	388002	240555	283503	79772	0.388286204	0.182929858	t test	1	0.889
1.2_101.1072_[M+H]+	1.172	101.10723	[M+H]+	176.71	101.10723:4250782 102.11058:254414 103.11394:0	NA	13854373	8863700	5864445	8980450	10007044	12434985	8125158	15847666	15422664	16445292	15895065	9832898	14023194	9692751	6924874	11761408	11011524	13719028	15660215	11640280	14889927	12964162	15504610	15159829	15386029	15791576	15084755	15510775	15195941	0.14641093	0.724941153	t test	0.9	0.667
1.1_101.1072_[M+H]+	1.053	101.10723	[M+H]+	71.89	101.10723:1697368 102.11058:1221570 103.11394:90742	NA	5532012	3251628	1780064	3316344	3242666	4211424	3159024	5131464	5084934	5049264	5793270	3462846	4958834	3310538	2254056	4078751	4477175	4454272	5894588	3866070	4942256	3779882	4858533	4609382	4932696	5169698	4990134	4968030	5325953	0.809718479	0.78347577	t test	0.9	0.536
10.5_101.5104_[M+H]+	10.506	101.5104	[M+H]+	4.07	101.5104:44411 102.51375:0 103.51711:0	NA	9081	7738	112498	2757	6497	5634	5247	275.7003906	7874	3958	39222	5731	3450	275.7003906	4265	47211	275.7003906	39580	9222	275.7003906	42903	18665	27483	31855	72359	22511	73268	64234	62307	8.92E-07	0.001367862	U test	1.1	0.853
0.1_101.5275_[M+H]+	0.138	101.52749	[M+H]+	2.92	101.52749:25771 102.53084:1098979 103.5342:0	NA	12037	22647	24501	28186	26711	21693	10178	5098	30114	14139	25115	18375	11209	3607	18145	12983	4803	19554	7925	18588	13809	37180	6033	15300	6747	14391	10259	17467	4651	0.628786563	0.761052201	t test	1.3	0.176
0.7_102.0338_[M+2H]2+	0.658	102.03375	[M+2H]2+	56.87	102.03375:49805852 103.0371:586904 104.04046:2342603	NA	58250236	67407672	123660952	56961664	47340864	61116496	63094592	51412960	55487452	58957372	54630332	59172988	65247672	60518540	105181440	76609808	52520532	61948652	54721800	41779216	76098632	79650440	96459264	106665248	74990072	81797896	69820688	77566976	66536480	0.000569666	0.04200144	U test	1	1
8.1_102.0338_[M+H]+	8.138	102.03375	[M+H]+	7.13	102.03375:13557713 103.0371:117150 104.04046:283730	NA	64772700	69564128	25092018	54128424	53401272	41020228	74138968	19086658	37575028	49545588	58281148	59176856	7423787	20525034	52802836	39624908	47049404	54738160	52759576	31658918	21483688	23954624	25583476	26157596	32479950	57439116	51993088	50529552	21944424	0.6221025	0.129129684	t test	1.1	0.463
8.3_102.0338_[M+H]+	8.292	102.03375	[M+H]+	4.42	102.03375:12634684 103.0371:116537 104.04046:275266	NA	16983326	29169976	24564076	46013368	63703612	18653410	59110080	26613748	40885832	37915156	24691536	47386548	14611866	36806844	59791516	23714982	56063104	24422906	48281532	29230614	9094878	21624482	10500462	14587133	17053250	10923551	53838216	60563016	52893908	0.316077279	0.482968474	t test	1	0.895
9.5_102.0338_[M+H]+	9.54	102.03375	[M+H]+	0.67	102.03375:4293700 103.0371:0 104.04046:75146	NA	11263840	22667320	6683112	8827903	15903998	4607386	14961229	14075071	13347347	22100948	14169673	19195890	1801640	11951604	15461542	3444313	11110915	10817675	6850087	19149610	3122430	2383103	3084049	4638846	2472165	4204160	4891922	12590380	12770368	0.55490121	0.781533045	t test	1.1	0.55
1.3_102.0338_[M+H]+	1.299	102.03375	[M+H]+	2.2	102.03375:2972958 103.0371:0 104.04046:63972	NA	3810470	1737266	7392424	3555440	7595779	10161850	3420980	7038819	4177233	3769175	2039828	4238237	5342501	5174645	4390672	6413314	3653730	6088632	3101172	4288718	4827075	4367732	6578633	4482622	7899661	4431900	2029631	3825036	4827856	0.402002625	0.672130336	t test	1.1	0.477
1_102.0338_[M+H]+	1.047	102.03375	[M+H]+	1.9	102.03375:2202757 103.0371:0 104.04046:0	NA	3581486	3140403	16050588	4378392	2693070	11595668	6556066	8609322	6842674	9426156	3055482	5954630	9850169	6391408	5731627	9088298	5900461	10713702	9321841	3223283	8851826	8394372	3941806	3833550	6021250	4467440	5052844	6389854	3556346	0.591014481	0.507408269	t test	1	0.9
0.1_102.0338_[M+H]+	0.11	102.03376	[M+H]+	4.33	102.03376:9288446 103.03711:36733 104.04047:111569	NA	9705051	6198056	14474557	22451206	11983753	26810056	34229776	25505464	21331042	28568120	21255558	10752458	15188239	12559370	24969032	40603840	12524461	23061882	30082328	26376988	21290656	11376512	12967360	19256838	16873938	22670006	6308136	24017886	10248413	0.502758994	0.656608894	t test	0.9	0.659
9.4_102.0338_[M+H]+	9.404	102.03377	[M+H]+	3.56	102.03377:5589852 103.03712:36804 104.04048:118901	NA	32043904	19612640	6300259	38042304	10220611	11502318	19228042	20381124	6969962	32484104	17985824	25485364	8040820	25440542	12776327	9915850	4700276	13763209	13801448	14848559	1852524	4584362	4433826	10334066	11288120	12893502	11926972	18067954	14929894	0.303660701	0.544458255	t test	1.3	0.272
4.9_102.0338_[M+H]+	4.946	102.03378	[M+H]+	3.06	102.03378:12117236 103.03713:159633 104.04049:288482	NA	16383729	31931134	43764340	47861512	46957028	11908997	22380134	30589368	27945382	38654528	25048658	15710465	35391552	39680028	39381004	29911398	41163272	35319448	38413592	33967000	19088398	21967234	20980818	24483354	38035860	44285172	40715232	44719648	48510012	0.978564635	0.05373321	t test	0.9	0.591
9.2_102.0338_[M+H]+	9.185	102.03378	[M+H]+	3.36	102.03378:7430805 103.03713:110978 104.04049:227507	NA	13224891	22474316	5827615	10701910	36507132	11175407	6066532	14049278	12141908	28050152	35258264	15284595	6414214	30476200	18368624	5469709	18473842	8471092	27926626	14784459	4404535	9098565	5268262	6603253	8078042	30686368	13075786	10230705	11037599	0.234422568	0.627326236	t test	0.9	0.538
5.6_102.0338_[M+2H]2+	5.573	102.03378	[M+2H]2+	12.03	102.03378:11440255 103.03713:92032 104.04049:260578	NA	67102208	18138048	33341430	34337048	67135712	28133446	71103904	59220580	19948512	41594888	15883609	29605756	43808964	24442382	16834344	34634448	19274470	23385464	53261100	40890712	20954486	27630248	19205438	18855390	28659148	19129424	31564522	57378200	19463884	0.282562657	0.135339654	t test	1.4	0.117
7.4_102.0338_[M+H]+	7.434	102.0338	[M+H]+	5.44	102.0338:14923765 103.03715:129729 104.04051:315159	NA	38137480	22165842	21756770	81417072	80161488	34004412	51800880	43435112	13367323	39510196	101252920	50515388	14737833	67600104	76509816	31836164	89133976	27645156	41476308	71137736	19808726	25860696	40417224	33297258	12680306	17887530	27735490	43240564	26357924	0.507444955	0.706578746	t test	0.7	0.199
7.6_102.0338_[M+H]+	7.637	102.03381	[M+H]+	6.84	102.03381:14317978 103.03716:153898 104.04052:321678	NA	58795080	28417418	59074892	13930567	61512312	29238280	71142312	28310500	46521032	65897580	36378488	63074276	16748168	17145734	34567936	20910232	66193708	55024416	20851564	25791830	37019804	45553528	11027273	23965586	25012944	16609303	49340160	47437644	76053800	0.306734856	0.070619789	t test	1.3	0.295
5.8_102.0338_[M+2H]2+	5.761	102.03381	[M+2H]2+	1.45	102.03381:12283822 103.03716:137618 104.04052:377620	NA	52309548	13238896	18413128	46025412	25319278	12614435	32774464	18540540	28203448	20547236	19619894	12492271	23157062	35007808	51184744	23073062	30671196	15321521	29224586	46527628	62520604	40456668	22272642	16141226	96289320	15764766	25507844	102236360	37563132	0.078913581	0.474755071	t test	0.9	0.754
2.9_102.0338_[M+H]+	2.901	102.03381	[M+H]+	2.27	102.03381:5738015 103.03716:59206 104.04052:89717	NA	18634348	7928996	23871952	14061098	24552016	16262351	14720904	22816030	22421074	12311932	16504822	11085046	16271342	18157186	11728398	17782248	18270644	25638596	13608035	13910520	15742200	12652265	25541622	19699228	25613906	16181398	17834680	7139426	25387800	0.194988943	0.346734289	t test	1.1	0.649
4.7_102.0338_[M+H]+	4.684	102.03384	[M+H]+	8.98	102.03384:8925085 103.03719:92475 104.04055:258226	NA	26325504	25609864	24372804	16045399	33865856	32446406	20655856	20031704	27159544	13342066	46311064	24138306	22170676	40157152	37686936	20188388	28749370	17078208	32764242	43177920	40637228	20127292	27815194	39242972	23485018	33027132	25152284	23684170	22293292	0.739578303	0.540157105	t test	0.7	0.061
1_102.1025_[M+H]+	1.043	102.10249	[M+H]+	19.22	102.10249:1545465 103.10584:0 104.1092:3066096	NA	3898398	3413631	3331165	4812330	4522930	4791398	4377544	3844217	3881001	3769097	4191297	3895272	3860798	5285540	4670869	4906756	3350250	5283424	4311858	2875910	4359386	3528258	4719392	4344090	4211692	4416582	4226892	4169430	4450331	0.954267307	0.494529895	t test	0.9	0.372
0.6_102.1276_[M+H]+	0.633	102.1276	[M+H]+	9.28	102.1276:1884222 103.13095:86378 104.13431:0	NA	3644587	2462293	2496156	2596120	1636115	2924570	1683836	2721893	1581310	2977862	3691550	1440501	5902445	3540168	2471236	4375435	1614368	1819753	4179599	1688291	4243237	5208742	4609614	4494658	2355292	3864713	2455083	2671686	3446812	0.337509409	0.117304182	t test	0.8	0.266
1.1_102.1276_[M+H]+	1.059	102.12762	[M+H]+	1.5	102.12762:1979564 103.13097:242280 104.13433:0	NA	2414054	1748032	3425466	1693392	1397021	2067620	1898634	2535070	1952615	2674299	2701370	2094982	6927968	2020964	1474548	4181020	1144528	3873274	2480829	1709532	4367620	2277868	4131693	2816748	2786083	2854297	2023793	2107349	2258422	0.660235234	0.01006395	U test	0.7	0.393
6.5_102.1276_[M+H]+	6.545	102.12763	[M+H]+	8.11	102.12763:1431764 103.13098:130062 104.13434:0	NA	2228703	1062215	1987443	1912186	1159685	2885768	2336677	2610801	2263837	3309004	3251968	1130440	3340412	2385092	1827140	2399145	2026483	2190123	4354040	980878	5377478	3036608	3153655	6749029	1400341	3692348	2534281	2809304	1206200	0.403756017	0.424631184	t test	0.9	0.544
0.1_102.1276_[M+H]+	0.09	102.12764	[M+H]+	0.98	102.12764:839745 103.13099:75694 104.13435:0	NA	2034843	3303028	2294298	1921107	1284815	2506635	2321736	1192180	3511358	2030528	4668712	676125	4918418	1840699	1809776	3408751	1974212	1714460	2082145	1940742	4213014	2800326	4728780	2217472	1936247	5122508	2738889	1601160	3317312	0.430592477	0.051498972	t test	0.9	0.535
0.8_102.1277_[M+H]+	0.849	102.12766	[M+H]+	6.7	102.12766:1306826 103.13101:0 104.13437:0	NA	2337103	1578175	4309826	1186768	1960344	1911871	593323	2975437	2556246	1130360	905060	1476357	5707035	1849876	1567028	3470768	1544670	2409132	1988650	1709621	12179143	4622736	2274406	2425267	1316871	2272896	2600012	3912606	1558400	0.79909737	0.001477732	U test	0.9	0.796
7.5_102.5354_[M+H]+	7.456	102.53541	[M+H]+	4.3	102.53541:1444882 103.53876:27878 104.54212:0	NA	4239334	2842349	5345624	1788642	8223693	1131671	2837567	4779963	2559868	3665660	3520011	3209110	3177260	2241492	2207369	5154548	5378747	3006074	2875374	5149384	3313126	2865972	3732152	2607074	6380114	3061568	6074286	3928934	6427121	0.724839419	0.265722126	t test	1	0.995
0.1_102.97_[M+H]+	0.094	102.97005	[M+H]+	7.8	102.97005:46111 103.9734:0 104.97676:0	NA	109188	61369	44496	120904	112916	77308	60951	93926	22352	99558	50776	101557	56739	115858	32943	39278	82233	66325	163497	95330	18687	19427	18051	14854	30058	97237	75143	27666	88897	0.875189267	0.7605383	t test	1	0.91
0.6_102.9702_[M+H]+	0.646	102.97023	[M+H]+	38.86	102.97023:284153 103.97358:0 104.97694:0	NA	199458	565214	242954	374960	205620	10669	358499	149475	58018	447613	46172	497077	24202	550781	569484	46620	280233	214873	132281	81640	133062	96747	118004	31363	145263	209346	66044	77901	243123	0.873397436	0.049229026	U test	1.1	0.796
0.7_102.9785_[M+H]+	0.668	102.97846	[M+H]+	17.1	102.97846:80931 103.98181:0 104.98517:0	NA	199458	565214	242954	374960	205620	36845	358499	149475	58018	447613	46172	497077	24202	550781	569484	46620	280233	214873	132281	42008	133062	96747	118004	40961	145263	209346	152240	67163	243123	0.750680439	0.032461212	U test	1.1	0.684
0.9_102.9988_[M+H]+	0.918	102.99883	[M+H]+	9.69	102.99883:63469 104.00218:0 105.00554:0	NA	717.3944336	78120	117314	25365	8853	38529	17393	37850	29874	31458	65218	45571	104548	19757	11367	160597	14756	159737	7443	7174	14027	23871	44191	28666	717.3944336	15266	26063	11018	10010	0.07368722	0.02789751	U test	0.6	0.684
0.5_103.0317_[M+H]+	0.502	103.0317	[M+H]+	0.99	103.0317:123865 104.03505:181057 105.03841:0	NA	289012	91326	295623	82845	103518	526626	174291	296765	178616	110260	92654	82406	271490	115048	73701	183019	189587	58090	415753	239312	572746	112167	221934	420266	265166	371723	117586	158836	127158	0.080190489	0.191283747	t test	1.2	0.518
3.8_103.0318_[M+H]+	3.843	103.03177	[M+H]+	0.75	103.03177:105875 104.03512:134816 105.03848:62343	NA	221177	174585	252672	173142	317218	286629	141152	89206	380563	464488	130091	110413	202100	81840	304904	119662	459091	279665	277280	101600	169706	456684	135222	203036	109585	270285	169273	190088	247940	0.763125315	0.083822389	t test	1.2	0.496
0.9_103.0501_[M+H]+	0.865	103.05008	[M+H]+	2.17	103.05008:61304 104.05343:0 105.05679:994994	NA	27641	22347	17705	23732	31766	51918	42858	23140	14098	15512	31281	16988	118207	15564	36103	36775	12150	36413	55313	28198	106608	27471	121881	15341	77298	17273	17344	13284	13276	0.19787875	0.000570029	U test	0.7	0.28
0.7_103.0503_[M+2H]2+	0.653	103.05025	[M+2H]2+	59	103.05025:3080645 104.0536:367878 105.05696:430955	NA	3435235	2778992	4412586	2644346	3380795	3988418	2805756	3432885	3256767	3168678	2849780	2403510	4187421	2588747	3382860	3281474	2151644	3070282	3668862	2341617	5681016	5501280	6270042	7018731	4908466	4428603	4194710	4661306	3981048	0.535419507	0.14870268	t test	1.1	0.344
1.7_103.0541_[M+H]+	1.708	103.05408	[M+H]+	83.74	103.05408:3938985 104.05743:486716 105.06079:105624	NA	8040838	18043162	9049527	5429581	7908031	7939014	6980656	8317248	7014304	10553754	15671234	17907954	4406276	9816370	7016126	15332116	10792395	9238492	10308907	14718767	14970601	12412170	15636649	14597262	14960921	15020814	14834802	15042582	14405616	0.001473611	0.660511555	U test	0.8	0.123
3_103.0541_[M+H]+	3.02	103.05412	[M+H]+	1.85	103.05412:70005 104.05747:0 105.06083:36845	NA	31533	59933	153389	83181	61941	230290	71456	56267	114105	27363	66579	87425	130027	75230	30243	110076	39375	105742	106076	155992	101669	150230	193580	112047	72233	68234	48125	127403	176673	0.09124922	0.867128905	t test	0.9	0.81
5_103.0541_[M+H]+	5	103.05412	[M+H]+	18.59	103.05412:2122550 104.05747:195228 105.06083:60758	NA	2068674	1458493	1460129	3938597	5399503	6394028	7683401	1302701	1104076	1551728	2302650	2092299	2567790	1243264	2121580	1417366	1252321	763485	1830070	968151	2417386	2023100	2207540	2232189	2178404	2243667	2153290	2076409	1892651	0.029799181	0.732050469	U test	1.9	0.143
7.5_103.1308_[M+H]+	7.517	103.13085	[M+H]+	5.57	103.13085:105921 104.1342:0 105.13756:0	NA	44952	39341	65300	76206	105162	123785	41089	50344	111872	31480	57601	24356	106219	95646	14453	233388	40409	68933	183799	15429	205429	126848	206096	77685	120016	120168	50259	51988	48772	0.23593515	0.183601684	t test	0.8	0.537
10.9_103.131_[M+H]+	10.915	103.13097	[M+H]+	3.55	103.13097:39156 104.13432:0 105.13768:0	NA	79756	63785	46928	42553	30113	28112	69019	75870	50231	47142	47727	21579	91540	35378	33917	13800	91212	30385	60122	94976	81838	110290	44100	122922	46589	60742	35518	48726	44028	0.618423442	0.128318943	t test	1	0.945
3.8_103.131_[M+H]+	3.795	103.13097	[M+H]+	7.71	103.13097:110911 104.13432:0 105.13768:0	NA	128446	102779	136266	47332	141193	116275	63467	78659	138784	62346	124595	95587	233602	80522	144982	154495	86438	88642	75888	57314	209285	264248	156293	249011	177876	44692	145796	61105	156980	0.246805387	0.007924059	U test	0.9	0.684
9.8_103.1311_[M+H]+	9.816	103.13107	[M+H]+	3.39	103.13107:41233 104.13442:0 105.13778:0	NA	78092	10622	25005	49154	46686	33840	29963	5801	17081	21752	22198	24708	34273	34994	8758	9886	56857	6451	73430	11950	25962	47739	37374	19881	17045	9892	17637	29697	8707	0.197407487	0.155900632	t test	1.1	0.762
9.6_103.1785_[M+H]+	9.575	103.17851	[M+H]+	7.09	103.17851:162967 104.18186:0 105.18522:0	NA	452.359375	18508	452.359375	449490	290793	48856	74446	452.359375	452.359375	6095	452.359375	452.359375	4524	5069	452.359375	452.359375	452.359375	452.359375	452.359375	452.359375	452.359375	452.359375	452.359375	452.359375	452.359375	452.359375	452.359375	452.359375	452.359375	0.000181512	7.01E-06	U test	64.5	0.035
9.8_103.5075_[M+H]+	9.777	103.50751	[M+H]+	2.23	103.50751:54152 104.51086:0 105.51422:0	NA	10366	42702	8904	44121	10635	5666	20680	7091	26746	30480	17383	69342	16027	13716	9509	31117	10416	10371	18138	20504	11583	9765	15200	11952	26213	9259	16666	13942	40243	0.131861925	0.000416837	U test	1	0.796
0.8_103.5479_[M+H]+	0.76	103.54793	[M+H]+	6.91	103.54793:97228 104.55128:0 105.55464:0	NA	668224	14070	29332	578932	62814	145442	42673	826493	27316	25704	498758	660734	11100	585736	627904	34377	451930	27512	40755	620378	43128	38238	18725	56796	1085058	1021712	33085	1029881	900033	0.001137002	0.012287901	U test	0.7	0.684
9.8_103.5877_[M+H]+	9.839	103.58772	[M+H]+	4.21	103.58772:72519 104.59107:0 105.59443:0	NA	126766	82649	185818	139374	178962	165806	155071	123967	143120	143355	49352	111127	130059	115602	161611	128255	142559	51801	102274	98742	46906	69089	39569	51098	29780	98450	63884	67721	50295	0.092343763	0.143536389	t test	1.3	0.035
8.2_103.8011_[M+H]+	8.209	103.80113	[M+H]+	15.29	103.80113:112043 104.80448:0 105.80784:0	NA	296143	305319	329925	324055	309878	330536	372231	368422	354488	343785	318760	204516	379457	324926	348434	362353	370678	327996	372892	341875	367722	315063	357814	367156	330101	319380	334220	331206	363499	0.828001903	0.059831988	t test	1	0.656
5.6_103.9439_[M+H]+	5.565	103.94394	[M+H]+	10.9	103.94394:382754 104.94729:0 105.95065:0	NA	243596	289225	110546	345647	289456	665177	296043	219623	179948	236148	858379	331522	277749	469719	174687	1201013	309918	621449	210874	337351	319438	264091	291810	326059	318014	210683	309318	277683	323291	0.031302569	0.095725736	U test	0.6	0.075
10.8_103.9553_[M+H]+	10.779	103.95525	[M+H]+	3.19	103.95525:82486 104.9586:0 105.96196:44634	NA	114012	116396	97736	126834	365779	268045	99844	229265	183430	67245	244331	94813	170820	92601	196219	118715	131809	226337	135399	117353	348383	98051	311024	250372	161427	206346	123323	236464	132227	0.285405925	0.267494734	t test	1.1	0.807
11.1_103.9553_[M+H]+	11.082	103.95527	[M+H]+	5.11	103.95527:85202 104.95862:0 105.96198:29602	NA	222410	189881	114368	199472	270999	270306	112505	80008	229074	173047	226181	17577	236291	326050	210954	150095	118647	271018	66341	235182	184690	167787	323255	142684	239821	158818	185352	157070	201915	0.214080676	0.59795853	t test	1	0.871
9.6_103.9553_[M+H]+	9.593	103.95528	[M+H]+	3.98	103.95528:61180 104.95863:0 105.96199:37568	NA	64475	22228	39280	14601	18652	88194	39130	133861	49383	83863	36494	20268	137713	22792	19828	44002	61490	24526	81899	56520	122743	77403	75739	56849	32145	80116	56127	21877	17573	0.23351104	0.012598581	U test	1.1	0.912
9.8_103.9553_[M+H]+	9.783	103.95529	[M+H]+	7.39	103.95529:75505 104.95864:0 105.962:0	NA	16700	64629	65047	117488	33898	30017	62613	91787	89848	31637	85837	31163	110056	106563	161057	26080	56005	23198	74450	68266	29185	82135	159949	31314	33495	20035	90973	55184	165292	0.335552399	0.618772319	t test	0.8	0.402
0.7_104.0301_[M+H]+	0.658	104.03011	[M+H]+	15.5	104.03011:1318106 105.03346:655674 106.03682:450875	NA	1055050	1468729	3066412	1153932	1121532	1213956	1372232	1015309	1327296	1429971	997625	1304256	1846998	1394253	2256022	1873561	1046742	1519827	1175120	973154	2189616	2003785	1908364	2599209	1816963	1586012	1540144	1698696	1593633	0.000108946	0.150901934	U test	1	0.684
5.6_104.0302_[M+H]+	5.565	104.03015	[M+H]+	1.24	104.03015:340330 105.0335:235892 106.03686:203732	NA	780326	559556	1168070	981710	592369	757862	594939	452970	829176	667077	388038	911758	570908	1012017	661413	605681	1261568	899053	885538	410124	395340	683445	1256904	249884	405149	555797	603496	587332	832902	0.407517587	0.64555938	t test	1	0.769
1.7_104.0302_[M+H]+	1.706	104.03015	[M+H]+	0.89	104.03015:114763 105.0335:0 106.03686:43201	NA	205053	62078	348751	157454	136950	437414	206599	180195	176143	64474	141156	209415	423117	250292	320942	275561	187596	206505	277248	130910	347591	274249	197193	652744	242900	469324	147106	181946	81445	0.356087453	0.070623885	t test	0.8	0.296
9.8_104.0302_[M+H]+	9.829	104.03016	[M+H]+	1.79	104.03016:102070 105.03351:411424 106.03687:80245	NA	73787	161269	35126	131168	100903	45198	100161	78724	70654	207568	47186	115023	39137	158058	131776	41173	225788	61689	77863	131264	34130	18480	7649	10156	48319	128674	135081	52413	83871	0.501758938	0.273230708	t test	0.9	0.838
0.8_104.0705_[M+H]+	0.773	104.07047	[M+H]+	5.12	104.07047:480142 105.07382:0 106.07718:231921	NA	920232	1089047	257732	1040312	507603	777128	449380	819342	499941	1144233	524935	738626	389063	1185504	587636	399862	431635	416862	1321363	821286	994152	825194	949712	658558	509237	1065789	1071125	813612	1434792	0.220558724	0.054480985	t test	1.1	0.682
0.7_104.1068_[M+H]+	0.746	104.10681	[M+H]+	1412.91	104.10681:210825584 105.11016:14726540 106.11352:695567	NA	724864704	649241472	521123616	678763648	678386944	602381888	590532224	550013312	551276544	602487232	644602368	610924992	632758272	690612480	621207680	614555648	610703296	562557760	546762624	458500608	694324736	681633280	704549888	653421760	678156288	701079296	671914560	722945856	730135104	0.132893764	0.624861169	t test	1	0.906
1.2_104.1069_[M+H]+	1.173	104.10688	[M+H]+	19.53	104.10688:6045675 105.11023:484258 106.11359:0	NA	12519387	10300027	17744806	4242214	9271612	18290114	3255219	11117691	16132241	12734842	4574389	16105673	5448317	21639074	16172265	7912831	11345187	12472864	11745602	4078511	19918030	11968152	24204054	10379530	9423143	11337207	5175862	9917070	11640094	0.536520163	0.483838855	t test	1	0.917
4.4_104.5318_[M+H]+	4.368	104.53184	[M+H]+	2.94	104.53184:37232 105.53519:0 106.53855:0	NA	42704	7584	15336	27665	39589	57965	26372	43611	30267	46001	31150	13136	26086	22640	54113	36803	23078	6379	40751	42160	48562	63104	48033	47454	20918	20526	14053	15701	40819	0.825121464	0.955409585	t test	1.1	0.591
0.7_104.5468_[M+H]+	0.651	104.54681	[M+H]+	3.71	104.54681:47190 105.55016:0 106.55352:0	NA	23366	8673	25345	19253	30558	14232	26796	45050	509.2578613	7634	509.2578613	17361	34177	14474	20570	20935	9240	7147	509.2578613	16419	62473	91738	32288	121811	48811	37164	29217	42553	45601	0.655047712	0.286772794	t test	1.4	0.321
0.7_104.5504_[M+H]+	0.65	104.55038	[M+H]+	4.93	104.55038:105372 105.55373:0 106.55709:0	NA	23366	8673	25345	19253	30558	14232	26796	43964	509.2578613	7634	509.2578613	17361	34177	14474	20570	20935	9240	7147	509.2578613	16419	62473	91738	32288	121811	48811	35074	29217	42553	45601	0.69860646	0.286772794	t test	1.4	0.325
0.7_105.0031_[M+H]+	0.651	105.00313	[M+H]+	39.29	105.00313:156386 106.00648:0 107.00984:0	NA	145312	249562	20746	224604	253338	111688	157056	110959	73209	94832	107210	214757	95215	264242	81409	125495	146244	166235	133008	90588	98623	61225	24119	12773	193281	161000	157739	178591	253636	0.488745247	0.165133377	t test	1	0.97
9.5_105.0333_[M+H]+	9.479	105.03328	[M+H]+	10.14	105.03328:1324795 106.03663:58068 107.03999:0	NA	3028357	3909538	10383395	4555274	5602100	9807084	5681200	4363602	8445567	5128502	6126549	4696404	7428152	4152963	6058136	4944172	5694272	5900538	8936855	6013124	10249236	9713017	11081658	7472876	9958124	6884104	4709924	6143169	4411722	0.056772359	0.458246085	t test	1	0.9
3.7_105.0334_[M+H]+	3.743	105.03336	[M+H]+	64.29	105.03336:10460750 106.03671:939743 107.04007:379930	NA	12686081	5350496	8489640	19445376	31028544	31898000	39007764	5280858	4184146	7209941	13944632	9482380	11847891	5986344	9960339	8745847	6190516	4442970	8945845	3786090	18495012	15245138	17152172	16805920	16702605	16891402	16373151	16370751	15811763	0.084724537	0.477066464	t test	1.9	0.088
0.8_105.0422_[M+H]+	0.766	105.0422	[M+H]+	14.94	105.0422:3735674 106.04555:0 107.04891:0	NA	1910096	1111390	27870974	672139	2181280	8735422	2353614	4359760	8672794	1728742	3187901	824630	18906966	1264827	2801996	20816318	2074579	6960768	4012735	3616481	8915161	15278286	23200168	12018055	13223614	2791516	3210629	7418322	1985464	0.000299496	0.001612088	U test	0.9	0.631
1.2_105.0422_[M+H]+	1.18	105.04221	[M+H]+	9.4	105.04221:1292522 106.04556:126731 107.04892:0	NA	758994	74706	1588034	211187	333297	1013506	347900	392182	729272	241425	833845	153348	1938811	58636	320300	1620441	243320	1016422	993461	584419	2994869	980535	1238506	1410586	964054	807849	289862	207581	325416	0.160036104	0.338631038	t test	0.7	0.377
0.7_105.0422_[M+H]+	0.686	105.04223	[M+H]+	25.55	105.04223:4486041 106.04558:313143 107.04894:0	NA	2222453	561116	9406912	569685	1587738	5642044	1635315	3054757	4623300	1580160	2402685	367445	9395271	808824	1878057	6954894	1206934	3321936	4173170	1855443	10097471	10082934	10624832	8310408	4693532	3848453	2606962	2912992	1871010	0.07175629	0.043565751	U test	0.9	0.853
9.5_105.0422_[M+H]+	9.497	105.04224	[M+H]+	7.66	105.04224:1943394 106.04559:227936 107.04895:60388	NA	2080831	4287924	8386552	1170596	1589230	9784427	5673442	5789635	8401549	1908235	1135106	4726150	7367176	4151934	3500958	2264534	5696657	3466368	8884221	5902834	9650825	9624602	10570195	7041438	9837457	6861772	5808473	7518099	4374852	0.222467177	0.816859531	t test	1	0.998
4.8_105.0698_[M+H]+	4.819	105.06978	[M+H]+	4.11	105.06978:415800 106.07313:83043 107.07649:90493	NA	666430	283121	314603	933545	1451106	1395998	1540346	229335	304296	411165	691783	482477	634459	307757	489464	448066	304831	126034	485171	222092	641596	338469	691775	738035	642018	606123	581454	602810	619164	0.057277927	0.614414655	t test	1.7	0.092
2.7_105.0698_[M+H]+	2.672	105.06982	[M+H]+	5.24	105.06982:408206 106.07317:90919 107.07653:0	NA	793600	1631780	1575722	945996	1872258	2204034	1935992	1299050	2182784	2370689	864831	1899534	672826	630149	1245330	1537114	740928	2579507	1373537	1674163	2192352	1780801	1090139	2371898	2312114	2089094	2122646	2265683	2082584	0.677191368	0.296166029	t test	1.2	0.233
7.6_105.0698_[M+H]+	7.559	105.06985	[M+H]+	60.46	105.06985:4473269 106.0732:744094 107.07656:0	NA	14231526	14158453	17780834	17834426	12248738	17484584	17210246	15470530	17649054	15095476	12775151	8541250	18400370	15316412	18219354	17333270	16789128	16374961	17336884	16598681	16711665	14466947	16628218	16473054	16446116	16540088	16102760	16122298	15202289	0.685780395	0.217937003	t test	1	0.884
11.1_105.9535_[M+H]+	11.079	105.95353	[M+H]+	4.22	105.95353:74883 106.95688:0 107.96024:0	NA	111045	52133	207253	46343	51693	147217	64531	80811	152919	78300	77263	36617	103584	125726	99994	63937	110412	41855	101949	55776	132771	77851	41124	83097	54498	121072	122996	27468	53198	0.166104217	0.523338928	t test	1.2	0.442
10.1_105.9537_[M+H]+	10.118	105.95367	[M+H]+	2.09	105.95367:40488 106.95702:0 107.96038:0	NA	33220	6406	48905	33480	24888	15245	44971	33786	52600	11414	24961	29728	52617	40586	25746	40702	74282	50056	28220	51874	131300	71133	49363	112307	53895	24352	23361	22029	29006	0.547029908	0.24212655	t test	0.7	0.118
0.7_106.0287_[M+H]+	0.659	106.02872	[M+H]+	6.01	106.02872:172689 107.03207:334258 108.03543:434561	NA	257911	342827	490425	204560	295758	125700	313554	292270	363957	379979	146360	346238	140683	180372	365490	376391	123444	289076	215919	187270	269267	377063	332924	372306	364673	164753	257765	449679	292137	0.948237582	0.084955784	t test	1.3	0.117
0.7_106.0374_[M+H]+	0.659	106.03735	[M+H]+	5.72	106.03735:158546 107.0407:364429 108.04406:278862	NA	257911	332654	960155	204560	303064	131219	328841	360439	583704	399579	131830	346238	271435	180372	390835	798758	124563	305220	485747	228216	766452	952970	306555	348272	635965	163265	241570	474852	298550	0.036157048	0.181139073	U test	1.2	0.631
10.9_106.0456_[M+H]+	10.937	106.04559	[M+H]+	3.41	106.04559:172812 107.04894:31995 108.0523:0	NA	210979	203785	705459	220109	376668	228289	243261	462456	238897	449641	127121	171330	569581	113608	174064	209830	72414	200395	470269	170796	383608	383707	263456	245914	336810	605565	418427	370968	261029	0.014489125	0.003764819	U test	1.4	0.015
11.1_106.0456_[M+H]+	11.125	106.0456	[M+H]+	0.46	106.0456:165971 107.04895:37373 108.05231:0	NA	233932	96367	480387	207941	268390	193648	134167	82026	346516	236555	136389	88652	216082	68159	187101	365498	169195	281190	182845	270384	406966	411548	300892	437308	352106	165571	245314	348130	289307	0.474946632	0.618094138	t test	1.1	0.581
9.8_106.0497_[M+H]+	9.829	106.04972	[M+H]+	4.21	106.04972:210972 107.05307:65568 108.05643:0	NA	259281	245975	272798	131814	156778	154143	209770	342471	603780	240608	381514	195904	237816	283325	174920	522789	245635	273137	438163	169501	374066	514139	519888	628570	319673	236452	247770	451929	192977	0.010720005	0.29732741	U test	0.9	0.315
10.8_106.0498_[M+H]+	10.786	106.04976	[M+H]+	2.99	106.04976:157542 107.05311:31762 108.05647:19703	NA	311994	177329	344187	66926	544378	218923	359030	377229	603639	59626	223559	271575	319714	103647	133395	742724	329909	247233	461948	220183	462064	304699	395698	637770	189013	225822	98805	268559	159977	0.788725897	0.253888989	t test	1	0.964
2.5_106.065_[M+H]+	2.49	106.06503	[M+H]+	15.51	106.06503:1116969 107.06838:119374 108.07174:87890	NA	7364398	2383760	3397553	1480372	2114310	3063956	3081184	3587246	2515479	3883552	4428586	2978337	5734008	914487	2775782	1312174	1218529	1250532	3524578	1289799	3465212	3105419	3494465	3427670	3419273	3494459	3647687	3497822	1583843	0.003655784	0.076810776	U test	1.3	0.247
0.8_106.0862_[M+H]+	0.778	106.08618	[M+H]+	5.02	106.08618:240972 107.08953:0 108.09289:0	NA	160444	33257	161915	345432	99437	281911	23808	27693	35601	63120	45254	128328	114653	131779	37736	83021	21536	108594	47888	170415	509740	524084	371768	455874	380919	488936	491283	483585	644751	0.03882243	0.405533399	U test	1.4	0.912
11.1_106.0862_[M+H]+	11.111	106.08618	[M+H]+	1.05	106.08618:66153 107.08953:0 108.09289:43513	NA	147821	112746	166266	86898	170066	167013	216254	96118	89077	116577	162635	114427	118488	115014	23963	140951	110145	76693	85343	170624	127146	213583	272236	134146	81674	162458	178699	106671	94922	0.162736485	0.793754845	t test	1.2	0.32
9.7_106.5877_[M+H]+	9.731	106.58766	[M+H]+	129.9	106.58766:737084 107.59101:0 108.59437:0	NA	2869068	4659400	4313922	3071423	3802912	3179321	3115477	3965221	3317114	3384104	1879154	3618596	3211210	2833739	3914879	3364451	3124885	2903903	3143550	2898734	3128664	2708671	3087152	3090316	3064475	3072075	2966934	2970863	2877513	0.031424193	0.134838724	U test	1.1	0.105
1_106.5914_[M+H]+	0.966	106.59138	[M+H]+	30.75	106.59138:123834 107.59473:0 108.59809:215350	NA	906.3376953	906.3376953	37258	906.3376953	906.3376953	9063	15754	906.3376953	11084	906.3376953	906.3376953	906.3376953	906.3376953	906.3376953	17233	42524	906.3376953	44234	906.3376953	906.3376953	17951	906.3376953	906.3376953	13202	94820	25942	18921	906.3376953	57148	0.000757656	0.000142587	U test	0.7	0.631
9.7_106.8385_[M+H]+	9.73	106.83852	[M+H]+	29.42	106.83852:193249 107.84187:0 108.84523:0	NA	378943	866975	211572	183468	366993	235157	116719	661086	404431	419702	201454	558960	357667	262928	210847	316323	426914	262440	318948	204579	351405	302966	165356	431941	353658	315600	336436	374974	240403	0.195469193	0.134433686	t test	1.2	0.438
5.6_106.9396_[M+H]+	5.599	106.93958	[M+H]+	3.79	106.93958:35597 107.94293:0 108.94629:0	NA	12562	10199	482.3774414	16564	30549	482.3774414	13501	4824	6303	23398	152073	68614	482.3774414	40275	482.3774414	52340	33565	107914	5532	32356	6226	482.3774414	482.3774414	482.3774414	6172	25638	62656	17136	74400	0.688059931	0.111416198	t test	0.2	0.039
0.7_106.9504_[M+H]+	0.687	106.95044	[M+H]+	31.38	106.95044:304202 107.95379:0 108.95715:0	NA	432418	240648	336411	298422	429082	610220	304488	569768	583508	460367	491307	208396	569807	339648	310038	641018	309283	535412	722764	377086	559141	827403	533743	679498	520543	594180	492240	496095	390509	0.254206066	0.83634647	t test	0.9	0.632
1.3_106.9505_[M+H]+	1.252	106.9505	[M+H]+	5	106.9505:54188 107.95385:0 108.95721:0	NA	94746	13643	8344	29112	24164	56915	19273	37698	62792	53898	53500	7063	59562	19047	6972	19920	17482	39666	33873	62436	124794	64966	70265	46292	35044	84100	8884	49187	21478	0.320627255	0.206109201	t test	1.2	0.553
0.7_106.9505_[M+H]+	0.745	106.95054	[M+H]+	19.36	106.95054:160078 107.95389:0 108.95725:0	NA	432418	240648	43313	298422	429082	92831	55684	569768	29081	26451	35647	87044	158817	339648	36285	37856	309283	535412	71358	88809	303640	199089	275230	218180	74359	249023	46443	106405	95415	0.102498861	0.022537526	U test	1.3	0.853
5.6_106.9917_[M+H]+	5.599	106.99174	[M+H]+	5.87	106.99174:36449 107.99509:0 108.99845:0	NA	13307	11278	8504	17786	30828	13238	10054	11109	6614	34249	128757	59101	6835	42155	11903	23878	18449	105731	8631	58321	6543	6276	6561	6280	34594	18858	54222	67983	75531	0.055779491	0.077007818	t test	0.3	0.046
5.6_106.9953_[M+H]+	5.611	106.99533	[M+H]+	4.05	106.99533:41503 107.99868:0 109.00204:0	NA	13307	11278	8504	17786	30828	13238	10054	11109	6614	34249	128757	59101	6835	42155	11903	41013	18449	105731	8631	58321	6543	5787	6561	6280	34594	18858	59052	67983	75531	0.055779491	0.136063529	t test	0.3	0.036
7.5_107.0308_[M+H]+	7.451	107.0308	[M+H]+	2.6	107.0308:187319 108.03415:43447 109.03751:121908	NA	331889	402826	565253	129070	474884	575710	380678	398483	552569	237260	314282	429600	661456	359218	442309	268847	314089	559476	281157	319918	318950	346409	458710	185585	400506	308046	552089	355245	305667	0.338457516	0.096852958	t test	1	0.924
2.1_107.0309_[M+H]+	2.135	107.03086	[M+H]+	2.6	107.03086:282323 108.03421:53703 109.03757:118174	NA	494095	291563	601683	450080	387047	487710	359999	319247	651395	335009	694849	588615	1234565	253901	501883	762516	1032578	710162	1250759	543051	1072432	772642	556442	1098385	685328	404210	169653	716028	499423	0.359035035	0.499067202	t test	0.6	0.014
0.6_107.0309_[M+2H]2+	0.646	107.03087	[M+2H]2+	17.55	107.03087:1162150 108.03422:56167 109.03758:758795	NA	1211216	1388098	3293286	1282389	1452587	1738840	1366743	1365817	1732098	1212458	1487435	1210171	1923500	1699486	1985687	1719549	1756931	1614986	1502247	1241790	2702922	2398977	2728995	2634996	2462694	2122438	2222892	1847711	1459806	0.000116955	0.99368181	U test	1	0.123
0.1_107.031_[M+H]+	0.09	107.03098	[M+H]+	4.21	107.03098:316292 108.03433:25677 109.03769:101396	NA	839758	630732	1284424	1324712	1091326	1353013	860838	422489	1309917	429317	595681	422487	1923568	837936	1256124	1469659	610067	622093	949723	1956729	1331352	1765941	1894175	1131596	927398	1758494	534010	379966	483245	0.319482626	0.059719476	t test	0.9	0.536
1.7_107.049_[M+H]+	1.71	107.04897	[M+H]+	15.64	107.04897:982165 108.05232:94942 109.05568:0	NA	2237099	4180519	2875547	1936756	2582464	2563931	2439428	2919525	1259108	3183097	4031644	4495011	1700636	2787016	2063554	4272462	2747790	2562905	3367099	3481340	4255588	3573494	4346922	4378297	4320386	4217306	4203274	4243156	4025589	0.641184683	0.54447359	t test	0.8	0.119
2.2_107.049_[M+H]+	2.162	107.04903	[M+H]+	8.62	107.04903:407495 108.05238:0 109.05574:54473	NA	1339322	2239249	1888172	627292	2088942	1130828	867512	534592	362108	1230194	1741214	2199967	978414	1819253	229329	1379156	1247373	2817967	1391774	1813226	592475	501292	615254	797220	292236	609958	1513402	711542	601286	0.766034554	0.918063768	t test	0.8	0.205
1_107.0491_[M+H]+	0.962	107.04906	[M+H]+	18.08	107.04906:913308 108.05241:0 109.05577:0	NA	1349696	1289671	1381371	1660153	1250703	1583510	1220944	2193342	2477115	2368863	1309491	1419587	1752032	1384280	1118395	1718229	1414125	1848710	2045328	1701846	2179392	1952267	2231079	1885352	2079340	1882754	2054678	2071359	2019334	0.133732704	0.245973439	t test	1	0.706
8.2_107.0854_[M+H]+	8.209	107.08544	[M+H]+	10.57	107.08544:516126 108.08879:194774 109.09215:96978	NA	1819876	1913026	1847084	1866206	1964539	1288400	1999214	1971255	2216036	2054568	1896335	1434099	2245320	1877612	2302529	2266618	2025752	2095850	2240088	2066990	1163663	1867008	2042968	2194191	2033240	1981792	1916303	1806207	1792742	0.040080393	0.332959231	U test	0.9	0.075
0.6_107.5173_[M+H]+	0.616	107.51728	[M+H]+	4.44	107.51728:53783 108.52063:49316 109.52399:319142	NA	66198	17202	99470	145206	40090	134500	73272	40435	128284	21209	111535	9540	49681	40966	19813	47722	32782	52260	107670	46797	171327	91287	141517	20214	32566	33398	45440	32754	48567	0.409404314	0.171746882	t test	1.5	0.218
0.6_107.5285_[M+H]+	0.585	107.52845	[M+H]+	4.01	107.52845:38125 108.5318:0 109.53516:364724	NA	47156	24732	28347	73916	33320	54575	6638	15386	58467	31935	44558	8877	107205	21410	33210	113500	46905	34551	67119	39835	45977	75239	126011	66909	109863	24039	70737	56216	144709	0.696366203	0.227923719	t test	0.7	0.274
0.6_107.5497_[M+H]+	0.649	107.54971	[M+H]+	9.03	107.54971:137682 108.55306:0 109.55642:0	NA	147255	104094	72142	53403	17635	15466	44590	94334	131707	79719	76143	1546.629297	105070	96738	38382	138041	30640	61300	140348	26856	204989	230835	175889	224819	155533	89934	54420	137892	112125	0.800287654	0.562978484	t test	1.1	0.804
1.2_107.5992_[M+H]+	1.228	107.59924	[M+H]+	19.74	107.59924:225843 108.60259:0 109.60595:0	NA	151538	934027	171315	703449	796970	196073	445903	585488	204595	694420	166970	776048	22951	830414	439412	415256	674660	220168	139295	363970	75197	27241	36580	152848	79767	162060	155516	385911	398002	0.121124591	0.401441116	t test	1.2	0.571
1.1_107.5993_[M+H]+	1.104	107.59927	[M+H]+	20.67	107.59927:231036 108.60262:0 109.60598:0	NA	141302	673900	50328	541327	257621	21148	538318	216184	15817	451452	152379	580014	13023	401100	213983	52172	334319	80537	128959	498771	19468	55888	16558	84033	30884	30159	138323	287962	89166	0.184983102	0.1957286	t test	1.1	0.719
1.6_107.9666_[M+H]+	1.627	107.96664	[M+H]+	4.2	107.96664:43229 108.96999:0 109.97335:26372	NA	37714	76184	19339	32148	19017	40622	64633	80494	19777	22163	57770	39872	45379	36256	43952	106051	42268	37417	20395	89424	21755	38741	17255	29325	72791	8508	37489	36458	19752	0.099221304	0.045238428	U test	0.8	0.247
0.9_107.9668_[M+H]+	0.916	107.9668	[M+H]+	4.17	107.9668:40268 108.97015:0 109.97351:0	NA	52801	27988	8626	18757	44080	55992	26094	75335	48039	22460	27346	8901	38516	18788	7692	28963	66376	25808	32189	54278	67950	14350	19454	11921	24259	39555	13671	17773	26095	0.76374888	0.29986516	t test	1.2	0.534
1.1_108.0419_[M+H]+	1.125	108.04191	[M+H]+	14.34	108.04191:567555 109.04526:0 110.04862:227660	NA	1435728	948398	2368654	1018994	2376044	1636347	1592344	967161	998497	1263799	1929595	1074225	1314702	1016299	1312731	1319479	1060708	1466144	1502962	767300	1502114	1274611	1589010	1562530	1309858	1542143	1353587	1004777	1141563	0.16561195	0.401546832	t test	1.1	0.441
0.6_108.0474_[M+H]+	0.649	108.04739	[M+H]+	15.68	108.04739:565119 109.05074:100479 110.0541:255726	NA	858663	751007	933145	708422	824321	730091	818810	640360	708516	840310	677902	716865	851314	447405	599179	726568	573440	683754	707936	636565	1112909	1001327	849782	1144516	1107145	792029	844167	905143	859649	0.613375406	0.265292789	t test	1.2	0.054
11.1_108.0805_[M+H]+	11.095	108.08047	[M+H]+	1.89	108.08047:83140 109.08382:0 110.08718:0	NA	79761	103938	54032	131425	60745	62605	125260	120241	136372	153233	85853	45469	134476	132149	161263	117879	58470	122251	138885	169129	158593	53230	76106	118917	86460	36377	39818	116086	106371	0.165553575	0.895800409	t test	0.9	0.4
7.6_108.0806_[M+H]+	7.596	108.08058	[M+H]+	3.34	108.08058:97787 109.08393:0 110.08729:0	NA	196850	179111	156588	166731	182813	164970	165906	175851	104926	155966	130828	231098	167944	172110	152563	249164	162972	140548	139267	182549	299316	118332	293445	105409	159240	182695	161311	184356	112552	0.489979507	0.201916086	t test	0.9	0.451
9.5_108.0807_[M+H]+	9.514	108.08069	[M+H]+	2.69	108.08069:57943 109.08404:0 110.0874:0	NA	98981	72736	115588	98851	140966	114088	61430	140781	57517	103208	139393	198280	224468	79447	165141	97781	82097	77269	128792	78973	103525	106177	109206	89886	104340	95439	128023	53843	156741	0.324475942	0.056395111	t test	0.8	0.161
0.6_108.5174_[M+H]+	0.616	108.51736	[M+H]+	7.69	108.51736:66449 109.52071:955381 110.52407:2683644	NA	125536	42081	164364	48599	61654	97299	25863	88819	158829	57738	30014	48179	76491	146099	39718	66416	226258	93200	84580	58617	167227	141882	98919	127069	80584	66501	81622	52728	130273	0.18981853	0.024923503	U test	1	0.971
0.6_108.5364_[M+H]+	0.64	108.53638	[M+H]+	12.15	108.53638:151895 109.53973:0 110.54309:0	NA	133083	276130	114615	85176	164827	30237	140081	147189	37409	69393	206725	323427	171806	134788	222207	90591	42161	77453	65651	27391	37085	80715	137293	135902	47598	100467	47984	98252	220009	0.316217379	0.286957288	t test	0.9	0.616
9.7_109.0222_[M+H]+	9.667	109.02222	[M+H]+	1.46	109.02222:93121 110.02557:1452248 111.02893:4409784	NA	183378	222670	474601	23248	58835	117595	79426	93346	142601	72279	100924	50697	241654	69781	146550	196052	79614	128983	385500	68818	114989	19317	269452	122455	172463	194769	105254	118733	241038	0.020225092	0.044750622	U test	1	0.853
3.8_109.0223_[M+H]+	3.773	109.02227	[M+H]+	4.25	109.02227:314785 110.02562:3778874 111.02898:6015622	NA	682360	429283	470494	406128	631291	540890	356596	396659	293339	205291	459124	145080	545294	229948	510637	655991	222915	560724	526227	547707	867013	417643	819301	355238	361818	417448	280097	673357	327375	0.863100516	0.042649723	U test	1	0.529
10.9_109.0223_[M+H]+	10.858	109.02227	[M+H]+	2.66	109.02227:97083 110.02562:850377 111.02898:613627	NA	117334	222667	215987	171763	165526	174711	79065	195488	54158	124605	35236	128323	241116	184182	170993	174468	85920	59383	176332	181738	17085	20760	35013	22796	79142	74698	63046	139061	266834	0.534587679	0.914462815	t test	1	0.897
1.9_109.0223_[M+H]+	1.855	109.02229	[M+H]+	8.53	109.02229:473792 110.02564:8978203 111.029:4185029	NA	268270	262523	707620	76948	176899	249483	241465	179925	343962	146072	364385	72055	199756	340809	334862	417583	319318	193582	363247	358448	255248	308094	148591	1300374	283070	318936	261299	262714	149649	0.02369668	0.061397713	U test	0.9	0.19
0.6_109.0223_[M+H]+	0.601	109.02233	[M+H]+	27.2	109.02233:1869877 110.02568:32279302 111.02904:19358750	NA	2675410	2967720	5687246	1968757	1274990	2672504	2304375	7621005	8326754	1347953	2706574	3095397	5709744	2290470	2062335	3510867	4031695	1600777	5682905	3341035	6929399	4526611	5020912	4920870	9286087	5031876	2118270	2265383	3388802	0.029006036	0.502582689	U test	1.1	0.631
10.8_109.0224_[M+H]+	10.762	109.02235	[M+H]+	0.73	109.02235:105770 110.0257:1485105 111.02906:1522670	NA	186928	291802	269939	216647	394345	135225	84467	336787	187847	245540	156891	210246	628833	159543	295060	167023	313957	133692	276399	194069	37776	18423	111990	149092	283160	207932	219604	131459	302209	0.858727577	0.001198792	U test	0.9	0.912
0.8_109.0759_[M+H]+	0.788	109.07588	[M+H]+	30.93	109.07588:1335234 110.07923:0 111.08259:611053	NA	3874336	2904451	2135544	2288282	2500000	3334786	1988581	3800872	2671090	4007656	3771227	2553011	3882432	2489057	2352702	3229179	3220840	5919705	4068190	2796756	3609316	4460710	3449153	3049906	3600255	3129703	3766230	3553276	3816250	0.276565551	0.226595552	t test	0.8	0.227
10.8_109.101_[M+H]+	10.765	109.101	[M+H]+	3.2	109.101:125398 110.10435:0 111.10771:39883	NA	318473	397242	614062	195705	586912	489819	573414	544536	196448	533011	223163	318865	477730	233200	508346	509181	259740	489453	581596	439398	449017	538966	297577	401299	277417	412139	402489	355918	140027	0.087993002	0.060831395	t test	1.1	0.661
6.6_109.101_[M+H]+	6.577	109.10105	[M+H]+	9.45	109.10105:487479 110.1044:30068 111.10776:0	NA	1684841	1992927	1582827	1688896	2594432	1880012	1977384	1599324	1548463	2086219	2120787	1832928	2118334	1674256	2419656	2951413	666623	1876815	1763927	1444345	2177452	2812592	3165338	1809950	2033275	1104516	2141848	2344378	1910008	0.791255064	0.398100908	t test	1	0.764
4_109.1011_[M+H]+	3.974	109.10107	[M+H]+	6.26	109.10107:104179 110.10442:0 111.10778:0	NA	121900	188726	146154	346038	215316	126780	132250	80944	240737	138170	196614	151537	168719	95927	120274	155243	134765	152580	191375	135560	124869	237691	154074	289681	115127	119749	165726	215042	207822	0.027999631	0.735443854	U test	1.1	0.796
9.3_109.1011_[M+H]+	9.297	109.10108	[M+H]+	4.43	109.10108:166248 110.10443:0 111.10779:0	NA	207251	279383	504256	447365	354127	337925	513789	478403	575692	421853	181187	324316	768398	490078	536594	551808	235565	722738	570880	356590	201981	512244	535060	343196	288782	642948	333361	190320	115902	0.556955531	0.795112891	t test	0.9	0.357
9.7_109.1011_[M+H]+	9.663	109.10108	[M+H]+	2.94	109.10108:91246 110.10443:0 111.10779:0	NA	228706	173483	144330	56216	81188	79599	120338	173405	241040	117271	209106	150480	174955	97708	161622	176279	57071	129342	217680	166003	151379	381711	103147	224999	185205	100130	114384	241609	197489	0.31906991	0.547028416	t test	0.9	0.599
8.3_109.1011_[M+H]+	8.283	109.1011	[M+H]+	1.54	109.1011:116138 110.10445:0 111.10781:33965	NA	351507	422561	268618	151713	362343	316048	341791	420129	178067	414483	557400	284208	299985	212530	585144	576185	214428	431868	152095	267067	496187	269762	395176	611682	151480	408118	525562	387021	317202	0.315795825	0.352987322	t test	0.9	0.485
4.5_109.1011_[M+H]+	4.509	109.10111	[M+H]+	4.84	109.10111:172455 110.10446:0 111.10782:0	NA	174682	191411	369644	360227	184806	210138	116906	457309	180768	540958	879549	352358	473060	636979	297560	324536	437749	179542	712386	1076911	763513	226582	655217	152084	414934	506996	224344	275003	545575	0.082240156	0.389916421	t test	0.5	0.027
0.6_109.1011_[M+H]+	0.621	109.10113	[M+H]+	5.39	109.10113:171040 110.10448:0 111.10784:56569	NA	279539	193622	313765	326993	207328	405419	195106	293163	239667	105946	182325	120260	139896	233023	204685	378405	254536	351223	191171	315373	295503	125186	564137	235352	522052	292531	358173	126285	255345	0.799130868	0.203812343	t test	1.1	0.699
6.2_109.1011_[M+H]+	6.212	109.10114	[M+H]+	8.3	109.10114:237464 110.10449:26746 111.10785:27804	NA	181645	473540	125227	478678	304927	648217	342199	262016	687731	448813	309416	444444	362611	418229	317500	668060	203118	740586	344146	428571	389327	534019	598832	415925	515648	497991	413280	449690	343571	0.912856977	0.571783401	t test	0.9	0.656
4.1_109.1011_[M+H]+	4.079	109.10114	[M+H]+	1.04	109.10114:94140 110.10449:0 111.10785:24897	NA	175314	110779	93346	192073	163109	407338	468059	136759	163739	389507	351139	233602	313499	184255	118858	251930	119861	138040	366372	251119	333038	324407	117563	270402	194862	224013	166564	76709	341768	0.06203456	0.221316079	t test	1	0.86
4.8_109.1012_[M+H]+	4.81	109.10117	[M+H]+	14.07	109.10117:814632 110.10452:73982 111.10788:23676	NA	1712908	828514	1566661	1390506	2362478	560247	2615745	1895493	2824546	3631687	3038926	721006	446723	2150580	2091228	321534	475977	949051	1249464	2201782	2075832	1751427	2081834	3089703	2735598	3478941	3237317	3952397	3445234	0.953362668	0.281236551	t test	1.4	0.229
1.4_109.1012_[M+H]+	1.439	109.10118	[M+H]+	1.45	109.10118:99754 110.10453:36382 111.10789:88798	NA	259056	170674	179264	157875	274927	171178	94139	185363	218080	187615	189617	127301	183078	288415	113796	202737	213099	136303	202059	131247	286020	178239	260770	402289	258023	121302	123735	193998	66612	0.505068548	0.654932215	t test	1	0.771
0.9_109.1012_[M+H]+	0.908	109.10118	[M+H]+	3.25	109.10118:68358 110.10453:0 111.10789:180258	NA	256268	107535	137265	176850	109079	42613	84744	71199	90393	100456	101770	180290	105240	83672	57221	92621	202480	107358	109825	125530	135610	25665	156392	152413	131018	170617	94826	33629	132852	0.030304956	0.408095112	U test	1	0.579
5.2_109.1012_[M+H]+	5.249	109.1012	[M+H]+	6.54	109.1012:252701 110.10455:0 111.10791:58059	NA	534394	283470	386208	783481	1065680	821135	504267	341865	279223	637112	553928	847480	531015	358546	742401	833523	244041	300757	454640	245045	644743	653533	533612	450305	521677	712768	718981	458888	536715	0.3775044	0.395001924	t test	1.1	0.667
0.9_109.5214_[M+H]+	0.901	109.52142	[M+H]+	2.41	109.52142:126289 110.52477:161803 111.52813:105450	NA	309465	170269	324590	92911	91480	233058	153019	332357	208674	120819	86688	146029	237163	125194	133931	229709	235743	215048	445123	159667	172022	128241	178688	90831	313903	163370	118825	164278	115065	0.261690441	0.165548885	t test	1	0.998
11.1_109.5214_[M+H]+	11.077	109.52143	[M+H]+	2.78	109.52143:122229 110.52478:0 111.52814:88448	NA	46423	71170	170903	69381	41367	97386	76948	52492	126492	134207	113413	82941	249188	35266	172797	200002	95202	19292	78674	97621	24349	67922	149647	243546	46726	22911	104453	34815	119349	0.418915076	0.51909891	t test	0.8	0.307
1.9_109.5215_[M+H]+	1.872	109.52152	[M+H]+	19.25	109.52152:609480 110.52487:801655 111.52823:459354	NA	130953	136241	131794	108553	76719	67700	54564	100566	137472	66052	70956	143620	80684	93689	97493	150237	92040	71999	107864	161280	224951	135082	95372	2385255	172526	131056	39448	89465	68080	0.097948516	0.094653649	t test	0.9	0.634
0.7_110.0084_[M+H]+	0.656	110.00845	[M+H]+	77.63	110.00845:10951377 111.0118:2766088 112.01516:2211900	NA	14100008	19189074	11362197	17169196	16933946	12162812	13578336	14319910	11506832	17809240	12116573	17835158	10321954	17393862	15598475	10558398	11102424	13252340	12027214	10711985	11907386	13438795	15547688	16957878	16784154	17101446	17838570	18811682	20785322	0.476211625	0.181563909	t test	1.1	0.251
0.7_110.0199_[M+2H]2+	0.667	110.0199	[M+2H]2+	112.07	110.0199:24740240 111.02325:8694156 112.02661:4212251	NA	50037768	46161380	99249168	35943332	97499584	86962200	100898208	129916080	72260464	99379024	46949988	87782136	103891384	56791864	98048864	57628480	127299496	129733456	17767478	104747824	88746704	58091184	76620560	68791296	64098512	148523040	111539320	47178	112661288	0.753336039	0.419314543	t test	0.9	0.757
1.1_110.0199_[M+H]+	1.052	110.0199	[M+H]+	5.99	110.0199:2125567 111.02325:777138 112.02661:207693	NA	8125026	6306811	3145918	2352557	2133466	2925132	2497798	4324878	9257203	2858322	8147282	4415783	8896226	4571353	6571356	6276387	10990577	5317675	4333184	7443124	11934980	3300604	4709230	3525481	11688065	4552274	4505846	4099873	2617534	0.012896215	0.226158365	U test	0.6	0.043
0.6_110.0199_[M+2H]2+	0.57	110.01993	[M+2H]2+	125.26	110.01993:33230286 111.02328:14334284 112.02664:5427864	NA	82948704	74925776	103139680	52674712	97443176	79657536	100898208	129916088	135567600	99275000	69237720	87782136	89502656	56791608	98048872	101877472	127299488	129733456	176042432	104747816	147645200	60025140	133730232	94994184	91595648	148523040	111418432	115938296	112653696	0.557655798	0.814537103	t test	0.9	0.43
0.1_110.0199_[M+2H]2+	0.126	110.01993	[M+2H]2+	13.73	110.01993:13787842 111.02328:1480582 112.02664:856313	NA	10219618	6296012	54826884	6202518	15647387	18232142	14667230	25854730	28033900	13412270	18714742	4118198	39302240	12585743	15546471	20979680	11381304	13146538	31799592	9865903	46737224	85260800	49516924	42169392	49700496	25204128	18342988	10317648	18510658	0.027442213	0.07166931	U test	1.1	0.971
1.9_110.0199_[M+2H]2+	1.864	110.01994	[M+2H]2+	41.59	110.01994:8041326 111.02329:1355644 112.02665:739628	NA	3297737	3235005	8414751	1362275	3228868	5728611	3861265	5510741	6036544	4864224	3585022	2247490	6723472	2550416	6639814	5759408	3723814	3647722	4408605	2858047	8017236	4722206	4943532	45566028	2916213	3203702	6922656	4002602	1822557	0.978294169	0.427167597	t test	1.1	0.777
7.6_110.0199_[M+H]+	7.626	110.01994	[M+H]+	1.75	110.01994:1171993 111.02329:2527566 112.02665:1112671	NA	2002276	2072727	8797170	3411339	2112202	5209768	3945070	5355095	4695071	1720042	1326885	2227702	11275697	2925227	5136401	7127689	4254374	4635581	3753490	1737587	6236398	1671640	5279878	4203388	1524363	6472461	4056396	3918934	3653634	0.205546098	0.021769212	U test	0.9	0.912
10.9_110.02_[M+H]+	10.903	110.01997	[M+H]+	4.26	110.01997:1602707 111.02332:801063 112.02668:402448	NA	2810608	6119536	5744880	4252204	1865509	5682401	3468630	4517938	3290342	3434826	4279309	2644239	8759890	2875056	6358524	2434546	1620334	4590368	6497182	1733360	873326	1111334	2301004	4273738	3692816	1812641	6780325	5792546	9821818	0.571846082	0.151844485	t test	1	0.857
5.6_110.02_[M+H]+	5.588	110.01998	[M+H]+	5.22	110.01998:2966482 111.02333:1128299 112.02669:496569	NA	8509278	6025494	13525482	8081779	8943858	6385462	5519104	5845770	9981829	10801105	8869962	8776412	8831713	12183500	5016510	7428130	4227433	3338471	13109424	14176871	16841614	11463971	21570040	6719734	7805445	6434141	8855617	11702134	5009932	0.348975533	0.772555347	t test	0.9	0.734
5.7_110.02_[M+H]+	5.735	110.02001	[M+H]+	10.21	110.02001:2883135 111.02336:1263893 112.02672:507505	NA	12115598	7975984	11869688	13657816	14568134	8832928	7970618	18418976	17060516	7572302	14293524	6822274	5213776	2890396	14840148	6491138	7776530	8600092	21555102	7020571	12271295	8504364	10572205	7745150	12218708	7059054	15301854	5866209	6660610	0.281735703	0.187150548	t test	1.2	0.282
11.1_110.02_[M+H]+	11.117	110.02001	[M+H]+	1.26	110.02001:1519872 111.02336:579106 112.02672:195430	NA	4410144	3092192	3469684	4849071	1868879	3638018	3081922	3033702	4418690	3127496	1821240	6708449	10183597	7965735	2903702	3075246	2849266	2353179	1326487	5716742	612646	352853	1520560	1606728	2222363	1242346	3174151	2138386	3879124	0.318969809	0.084406284	t test	0.8	0.317
1_110.06_[M+H]+	0.964	110.05996	[M+H]+	16.97	110.05996:2552279 111.06331:484821 112.06667:64599660	NA	5666922	6091764	5895084	5297122	4208447	6449376	4758440	4519500	4794929	5793952	5324576	6759080	5424164	6144739	8054610	6540911	4763066	6117188	5423112	3981790	7705678	7229415	7757372	8456442	7181542	6562830	6908306	6607652	6324990	0.305767362	0.938098867	t test	0.9	0.142
2.4_110.1043_[M+H]+	2.415	110.10432	[M+H]+	5.36	110.10432:37450 111.10767:25230 112.11103:0	NA	34404	49422	53902	22616	19335	11822	15871	16313	43596	53982	50181	39387	62091	21143	73711	21448	74124	18495	40550	15505	15452	52057	36854	10492	17692	60291	17631	24404	52997	0.084217954	0.097953672	t test	0.8	0.262
0.9_110.5217_[M+H]+	0.927	110.52166	[M+H]+	6.54	110.52166:270629 111.52501:72372 112.52837:32453	NA	358809	484575	972455	448349	143498	871426	216187	642802	745839	470854	401851	408033	595228	309364	159884	672090	496528	341512	388552	782996	589170	138503	1137105	456920	259529	1176331	255728	125998	562272	0.789306098	0.762915946	t test	1.1	0.556
5.6_110.9898_[M+H]+	5.647	110.98978	[M+H]+	21.53	110.98978:75063 111.99313:0 112.99649:0	NA	4577	435.8840332	435.8840332	435.8840332	182682	5194	435.8840332	435.8840332	435.8840332	435.8840332	435.8840332	435.8840332	435.8840332	4359	11336	435.8840332	435.8840332	435.8840332	435.8840332	4728	435.8840332	6478	435.8840332	8850	6816	5721	435.8840332	435.8840332	6280	1.91E-07	0.000206218	U test	7.5	0.853
8.2_111.0201_[M+H]+	8.202	111.02007	[M+H]+	4.11	111.02007:4260868 112.02342:1723002 113.02678:312630	NA	14880510	10136710	7745749	5974136	13808023	22931412	19800546	15349856	16517014	3779389	9816375	6829330	15369548	7751386	13331616	8555263	5093461	20704678	10327091	10105969	7663719	8493008	10377546	4996402	4508086	2877394	7003303	3608059	6430598	0.809314095	0.257557909	t test	1.2	0.427
9.2_111.0201_[M+H]+	9.218	111.02008	[M+H]+	1.74	111.02008:4046092 112.02343:1721456 113.02679:258003	NA	4767362	9101388	7934378	16093782	12454046	10365896	12059934	9742750	5908928	7802021	22863902	3565632	9871057	5451176	8732715	8484912	3725198	12660643	8154936	16212829	17636502	15111794	13348264	10485354	18153474	14083762	8519706	13826588	6605080	0.406571981	0.166412992	t test	0.9	0.762
9.6_111.0201_[M+2H]2+	9.636	111.02008	[M+2H]2+	2.29	111.02008:3496805 112.02343:1285526 113.02679:225858	NA	5059175	13819797	11194539	9372533	8901270	8133860	5708780	4658558	7426682	5555222	12356272	8749778	3283120	7253326	8667387	5813372	13616417	6902687	8013739	12677506	6862420	8860928	7997728	9043567	7480295	5530067	6290992	5513536	17371650	0.297551803	0.27416269	t test	0.9	0.477
0.6_111.0201_[M+H]2+	0.576	111.0201	[M+H]2+	28.21	111.0201:13805624 112.02345:5427864 113.02681:1132434	NA	34978428	35058080	42005892	39188960	44600188	67372288	44101996	55695800	56841504	45786244	28812822	41951600	33636252	43191932	42842692	37426016	58964348	55375156	71362608	45986960	40590892	57726160	45299552	35361024	36482756	62625020	46922708	50078592	48850672	0.151219712	0.707527587	t test	1	0.928
0.8_111.0201_[M+H]+	0.846	111.0201	[M+H]+	6.53	111.0201:8705969 112.02345:3934428 113.02681:646963	NA	6979686	3896418	5987956	2108096	2079588	7597384	5547190	7468572	4787336	6783650	5888149	2648760	8287863	2891466	4681794	26618626	4802269	2926895	6134939	3514439	9322920	6939414	3841909	5680277	4200191	3674449	6179836	2667670	5746976	0.258803268	0.000132771	U test	0.8	0.912
4_111.039_[M+H]+	4.018	111.03898	[M+H]+	7.07	111.03898:5295280 112.04233:755943 113.04569:104517	NA	13266472	9848960	16796316	15975960	28569630	17985436	6487498	9614840	17239718	7998264	18276578	15251013	21826228	15256486	24057820	10476142	8717512	5897934	8740030	8761749	11545255	5147683	19806948	7832654	6560804	10750649	6191320	12110024	17252594	0.438819533	0.269530132	t test	1	0.945
5.7_111.039_[M+H]+	5.736	111.03899	[M+H]+	5.47	111.03899:6206706 112.04234:369317 113.0457:240253	NA	8900365	33166122	29151856	26862844	23980672	22910844	41140620	46894248	50842084	22532356	14935032	29701074	10063650	24884192	35096224	8781497	12806762	10640406	12712776	16360206	13303272	17246542	12987605	7048776	24445032	31457592	26818562	28136704	18207554	0.66084572	0.160347831	t test	1.7	0.022
4.9_111.039_[M+H]+	4.937	111.03901	[M+H]+	4.77	111.03901:5699134 112.04236:551228 113.04572:252151	NA	15363384	20551400	29832916	26025062	21434038	17537436	30853922	17017814	18495906	20963700	33890272	12748561	20421712	22125232	27815842	16468701	13217284	13010708	20559254	17050060	18065176	25474926	12594332	23286440	30291030	23976764	25906982	36371124	36348404	0.021859823	0.234207007	U test	1.1	0.579
0.7_111.039_[M+H]2+	0.661	111.03902	[M+H]2+	43.6	111.03902:23263516 112.04237:662593 113.04573:887879	NA	32876120	39373248	61550664	29020594	25887020	31339518	35149724	30116608	27753158	31528492	23161164	29872476	32138852	39716024	56641256	39986428	30216460	35748708	29611886	24494622	36163960	40756464	47279472	47860756	38198024	35866112	37791216	42432676	37273916	0.00931263	0.195053084	U test	1	0.853
0.1_111.039_[M+H]+	0.112	111.03902	[M+H]+	3.33	111.03902:4427990 112.04237:980237 113.04573:322844	NA	5929496	10529992	6237382	8747792	7421177	14236274	12711549	17344996	13829679	15476055	12020182	7628912	7769460	9889874	5146371	9264100	8990271	14286552	8267832	29683650	11660416	7406210	9884994	30757112	24915196	8049124	6365876	14100642	8568200	0.478517478	0.000355881	U test	1	0.631
1.2_111.039_[M+H]+	1.211	111.03902	[M+H]+	0.87	111.03902:1340494 112.04237:1300393 113.04573:343460	NA	1893529	2255317	6839108	3157973	1083682	3263879	1830612	2272182	1099586	1799253	1658352	936836	4515289	1632236	2767702	3488720	2605831	2719849	1511967	3598199	2162092	2404386	1905615	1541618	1593310	1768240	2553479	1527843	1586837	0.016701399	0.634984739	U test	1	0.853
7.6_111.039_[M+H]+	7.559	111.03903	[M+H]+	3.03	111.03903:5862830 112.04238:708077 113.04574:84832	NA	36281852	13768756	12000935	9305432	12266556	6695055	11723322	8321498	17888936	11013140	5110750	11213138	6048562	9500226	21202184	5996829	14372359	8209624	13668573	18937530	9491566	5450010	14263426	4696726	9229853	6534374	18959710	8701646	10552138	0.000286278	0.291101715	U test	1.2	0.579
8.2_111.039_[M+H]+	8.235	111.03905	[M+H]+	2.74	111.03905:5193006 112.0424:690479 113.04576:114712	NA	17328112	7429998	7863118	27078810	20275600	21636892	22184566	7866278	5553501	23002454	12883162	20206134	9870965	17033656	14229550	10234977	24316728	10906674	6357020	17560100	3797530	5272738	6512938	6787994	5097498	8228108	9566911	10414729	19241842	0.151154054	0.825744848	t test	1.1	0.697
1.6_111.039_[M+H]+	1.591	111.03905	[M+H]+	1.51	111.03905:2363556 112.0424:1606576 113.04576:269317	NA	5801532	3865182	10489506	4727891	6356613	4411188	6976554	4758901	6579139	3600154	4670978	3513861	8083444	5155448	2803198	7337526	7796212	9114393	5428492	6081304	5840292	6534233	6974728	5783682	6084698	4586196	2991732	5318354	7694888	0.314934513	0.723329805	t test	0.9	0.645
3.8_111.0391_[M+H]+	3.76	111.03908	[M+H]+	4.67	111.03908:4966192 112.04243:505196 113.04579:65721	NA	18035018	23805342	30510912	6953070	23132648	13769244	13277587	19167592	26302970	30269900	24225284	27611318	14345138	10776002	22156112	20775020	4720388	30556304	20723732	30476178	26010720	13009594	16570556	17600980	5075534	20899396	33320310	11185239	21025714	0.597375021	0.984615533	t test	1	0.834
4.7_111.0391_[M+H]+	4.719	111.03909	[M+H]+	5.98	111.03909:5139230 112.04244:1034991 113.0458:170753	NA	9388970	9717578	22053814	11493786	12801709	26613464	9016801	22147088	10716974	7577165	14165232	7879630	11917948	15034460	13801746	10087694	4577340	18396758	7245602	8302682	10066663	14786710	6353687	17282162	22799478	11028765	7935054	10817756	25162524	0.027325181	0.852337905	U test	1.2	0.481
1_111.0916_[M+H]+	0.967	111.09155	[M+H]+	6.59	111.09155:2021906 112.0949:2116093 113.09826:3139106	NA	4548296	5143082	4282976	4549645	4659340	4392188	3497995	4768238	4899280	5350203	5028850	5932814	5319747	4779734	4279342	4463542	5188510	6178662	6070914	4779292	4977507	5199565	5096890	6158966	5424936	5173328	5148959	4775222	7533862	0.090169109	0.22395031	t test	0.9	0.03
1.2_111.0916_[M+H]+	1.21	111.09156	[M+H]+	10.43	111.09156:4881980 112.09491:634873 113.09827:38653	NA	17098692	7293748	3330804	6036978	7253864	11077781	7927569	17539978	19672882	17797228	16938952	9669323	21718056	4087590	6667986	6645394	3296727	20835324	17108486	12262430	13389463	11685500	13646384	14300105	13477076	14645167	14013214	13906482	14197973	0.104057885	0.393769979	t test	0.9	0.816
10.4_111.1166_[M+H]+	10.422	111.11663	[M+H]+	11.54	111.11663:101148 112.11998:50649 113.12334:0	NA	294056	274691	310245	180079	316684	247748	324806	171591	342764	277010	286522	267635	390846	210767	328474	260545	269371	333429	346938	368049	452112	290428	366221	340381	307405	301346	330307	301091	225788	0.704978148	0.694988319	t test	0.9	0.163
0.3_111.1167_[M+H]+	0.252	111.11669	[M+H]+	3.38	111.11669:40223 112.12004:32541 113.1234:42390	NA	37874	23909	19207	3937	50861	10594	12766	23356	24096	10311	24346	31316	35911	12076	14905	9652	16686	44777	9060	22276	63281	14692	14131	38653	15491	50239	37722	47603	16053	0.313158931	0.323996872	t test	0.9	0.805
8.3_111.1167_[M+H]+	8.312	111.11673	[M+H]+	9.68	111.11673:77034 112.12008:43046 113.12344:0	NA	233772	163225	283344	164121	259466	266873	269373	287756	216391	174489	202374	117560	156589	188574	225965	246467	192230	222335	329749	139538	251568	287175	204710	214629	263354	281508	126015	199301	246737	0.280028603	0.404141505	t test	1.1	0.255
5.5_111.1168_[M+H]+	5.546	111.11682	[M+H]+	4	111.11682:44355 112.12017:39206 113.12353:50054	NA	17171	5275	9119	35913	142028	7542	74501	26987	6103	4462	25628	17154	6596	7475	43755	22491	11644	5841	5512	49424	20586	5324	27891	8034	48597	77982	6022	32364	34771	0.002574416	0.040912909	U test	1.6	1
4.2_111.1168_[M+H]+	4.229	111.11685	[M+H]+	15.25	111.11685:617822 112.1202:87832 113.12356:53841	NA	65161	134004	197597	220707	587652	307532	321998	109482	872251	145092	111086	122953	182977	444338	71455	611962	48652	197517	37259	257558	500216	347202	402546	354247	392836	348488	390212	408369	370430	0.014966762	0.111772493	U test	1.4	0.353
5.6_111.5407_[M+H]+	5.595	111.54071	[M+H]+	5.72	111.54071:619240 112.54406:0 113.54742:0	NA	1207903	1902670	1429092	928733	3211911	1882580	2470706	2183596	2148620	2706292	1068029	1185719	909223	1643929	2613530	1240213	2226541	1611675	4898571	1389550	1971994	1089386	1849323	1387141	2218688	2559260	2198329	1386596	1615061	0.823623897	0.003175269	U test	1	0.393
0.6_111.9842_[M+H]+	0.584	111.98424	[M+H]+	17.46	111.98424:466697 112.98759:0 113.99095:0	NA	859917	573021	1191240	534364	1373440	1102007	1205227	930501	987516	1167380	1222292	1118307	1626148	454718	510401	1131947	703666	1206648	1424610	1300774	1007939	781014	470446	776248	1284910	1560171	468534	820861	1061535	0.051461296	0.735228862	t test	0.9	0.456
0.9_111.9843_[M+H]+	0.92	111.98428	[M+H]+	4.03	111.98428:61485 112.98763:0 113.99099:0	NA	85248	140083	80581	65225	79647	84838	113281	95261	157611	161967	41058	84819	68406	120609	78749	42373	125162	49386	103004	86324	22029	36193	12846	27818	33094	51442	47055	21037	48258	0.115952585	0.655553448	t test	1.3	0.125
0.7_112.006_[M+H]+	0.655	112.00601	[M+H]+	14.19	112.00601:1485233 113.00936:109883 114.01272:0	NA	1784188	2589574	1461253	2283609	2336240	1508728	1948665	2063534	1663135	2332818	1704682	2316298	1432266	2356955	2127574	1514536	1500815	1736709	1576484	1450497	1688102	1584073	1997818	2306530	2314318	2300832	2469478	2629834	2853153	0.647382484	0.169379964	t test	1.1	0.255
9.8_112.0178_[M+H]+	9.833	112.01778	[M+H]+	0.79	112.01778:1273087 113.02113:127476 114.02449:124175	NA	3031848	2147552	3239712	2097743	2193680	2669632	2461454	3264785	2658362	1395142	3117468	2648272	4428674	2210070	2591374	2381637	1692794	1669909	1440860	2632286	3623344	3090389	3422014	2694655	1796028	1851320	1699680	2205894	2124824	0.801847955	0.14183426	t test	1	0.919
0.6_112.0178_[M+H]2+	0.577	112.01783	[M+H]2+	32.1	112.01783:5510610 113.02118:702126 114.02454:452333	NA	12379249	13780968	20031302	15725631	17619448	27065008	9797286	21770020	23166016	17522648	19462936	17128766	29897078	16978152	17201558	14096504	23080566	22071988	28081458	18196794	16141596	31626118	19290602	12896477	12920860	18536860	19346380	20562272	19828564	0.906946116	0.71161397	t test	0.8	0.187
1_112.0504_[M+H]+	0.952	112.0504	[M+H]+	721.63	112.0504:139564000 113.05375:8638179 114.05711:2189610	NA	150719072	171536640	213310608	156960960	147085312	170702256	112890968	152508096	130181168	172017984	153871712	172795360	106020400	174487008	203469920	163303152	128521128	142721056	167611264	98050664	321556000	193548256	316315520	326471424	351252256	344871552	336789824	323098240	324168704	0.334665171	0.952771392	t test	1	0.699
0.8_112.0504_[M+H]+	0.785	112.05041	[M+H]+	317.26	112.05041:55748236 113.05376:3272774 114.05712:4529104	NA	97579952	105696344	132332800	88891096	88276936	106400848	68782608	103829160	85565576	114967008	87255336	106533592	67080836	110473824	130445328	103293128	88268048	82993480	103148952	65039664	172629280	182902128	192890736	191117072	201163872	200553248	194964320	197224864	188807024	0.864733485	0.875890364	t test	1	0.648
3.5_112.0504_[M+H]+	3.493	112.05045	[M+H]+	1.01	112.05045:753956 113.0538:108839 114.05716:182628	NA	993756	1600630	734902	1661001	2043350	638237	1928894	1217459	1339944	2282484	1509390	1483485	873141	1718570	1239431	672609	794148	527877	453266	1610826	944786	855159	1098014	1691410	1471871	1109187	2079261	2280926	1411239	0.79976875	0.40388278	t test	1.3	0.194
11.1_112.1119_[M+H]+	11.097	112.11187	[M+H]+	3.3	112.11187:55690 113.11522:0 114.11858:2081637	NA	16781	58884	72412	43539	68271	96066	58805	123084	109926	58341	22477	61699	127384	64205	119073	127623	31590	105085	75929	144818	178641	96377	153456	36123	95973	39255	44958	92419	53528	0.469283613	0.817856868	t test	0.8	0.274
0.7_112.112_[M+H]+	0.716	112.11199	[M+H]+	15.87	112.11199:466038 113.11534:0 114.1187:98458	NA	72535	24968	12969	86957	10124	10470	12288	17116	33093	46677	19251	135180	17633	56891	26241	12133	19650	26759	39781	30706	1160132	359417	190401	28415	10242	27541	32135	14458	20873	0.015573275	0.000486071	U test	0.9	0.436
1_112.1121_[M+H]+	1.021	112.11208	[M+H]+	3.11	112.11208:49261 113.11543:38430 114.11879:118518	NA	17488	29830	47089	20002	16826	25213	19955	38933	91329	15628	46632	22370	12907	17742	10196	39600	18712	46707	24737	15256	41377	39199	34497	22728	17666	23544	31842	19956	12620	0.001599032	0.089269948	U test	1.3	0.579
0.9_112.5179_[M+H]+	0.892	112.51794	[M+H]+	3.04	112.51794:53820 113.52129:0 114.52465:0	NA	44520	31711	51013	72393	29233	53230	41330	35731	70025	40086	11500	71394	91387	11971	42299	38258	54886	44322	44491	76339	136623	51325	108772	54570	23649	24146	30319	13603	27921	0.342019207	0.65487773	t test	0.9	0.759
0.9_112.5194_[M+H]+	0.898	112.51944	[M+H]+	2.8	112.51944:68760 113.52279:0 114.52615:0	NA	44520	31711	51013	72393	7603	53230	41330	35731	70025	31260	40769	71394	91387	11971	42299	38258	44464	83799	44491	76339	136623	51325	108772	36343	23649	11348	30319	62392	77513	0.796316629	0.465326936	t test	0.8	0.29
0.6_112.5196_[M+H]+	0.58	112.51961	[M+H]+	17.33	112.51961:592633 113.52296:0 114.52632:76763	NA	2477389	822907	1480538	1335938	1147955	1238105	1114011	1217473	2350345	1405608	1120147	301989	1691607	648186	1324236	1152351	1727106	1372516	1391705	747357	2873837	2919919	1234138	643096	1287135	1216521	1094202	733480	1117535	0.024484767	0.91724347	U test	1.3	0.393
0.6_112.5388_[M+H]+	0.649	112.53876	[M+H]+	12.72	112.53876:281728 113.54211:71133 114.54547:1235200	NA	206012	145805	341591	204220	232048	339165	229578	381802	250434	195299	251215	254515	167875	168184	171935	150690	187156	219191	211571	213705	381480	353799	273584	475766	174229	302803	263100	303044	309254	0.547206681	0.79070817	t test	1.2	0.102
1.2_112.8955_[M+H]+	1.178	112.89553	[M+H]+	13.33	112.89553:189952 113.89888:0 114.90224:93214	NA	260128	113731	76895	132428	263497	430320	380572	335575	396239	293396	176104	128845	109381	133204	173994	471362	105288	83299	528572	109742	434612	221397	284251	232188	392589	262228	107774	342051	188391	0.350025206	0.000839522	U test	1.3	0.353
0.7_112.8955_[M+H]+	0.739	112.89554	[M+H]+	335.03	112.89554:2906042 113.89889:0 114.90225:975423	NA	8001849	3955572	4114773	5959119	8334709	8820060	5411520	9248435	8879784	8963304	11958895	5672284	10020820	6635354	5106512	9944405	5216228	6809441	12402956	7867238	9680791	10504378	9802292	9687339	10275102	9827057	8934938	9956167	9738677	0.093312582	0.249795097	t test	0.9	0.309
1.9_112.9666_[M+H]+	1.868	112.96655	[M+H]+	12.97	112.96655:100467 113.9699:1447455 114.97326:41535	NA	10316	35621	12175	17848	15754	17732	16038	10568	5330	15385	7431	22307	7170	19077	7945	8388	13089	13285	10091	20886	6490	14978	10775	367604	9145	5812	9788	12718	9402	0.046043627	0.041664451	U test	1.2	0.481
7.6_113.0165_[M+H]+	7.596	113.01652	[M+H]+	2.65	113.01652:154161 114.01987:843372 115.02323:389353	NA	365697	551596	574112	326733	308983	342566	326046	260824	194341	443497	197544	276140	413774	244934	230860	209438	138823	482972	339861	504162	781300	204361	404915	353381	379098	373002	233527	339542	363993	0.634642769	0.206589044	t test	1.2	0.382
0.6_113.0165_[M+H]2+	0.587	113.01653	[M+H]2+	12.47	113.01653:841582 114.01988:333879 115.02324:713547	NA	2029294	1359523	1495174	355200	2261721	2177766	941477	1283492	2712667	1582150	956127	1010913	4277886	995314	2485950	2271813	2067667	1418242	4114891	2602227	2109767	1595193	4569806	1429391	1650039	2416156	2236598	1618534	1676579	0.958149436	0.173272525	t test	0.7	0.17
8.3_113.0166_[M+H]+	8.292	113.01656	[M+H]+	0.85	113.01656:213256 114.01991:680229 115.02327:391110	NA	262591	539786	437289	431435	385141	367686	166850	677161	391061	385501	433518	220473	215509	303754	480771	309018	419627	387299	310044	333675	821071	495973	719277	461793	455328	319168	345215	185217	465251	0.795980525	0.322196245	t test	1.2	0.308
10.9_113.0166_[M+H]+	10.884	113.01665	[M+H]+	0.68	113.01665:77032 114.02:57329 115.02336:45762	NA	116219	76135	63034	55963	65867	23811	183050	61188	98901	172550	95630	122570	149707	112775	91912	83140	99603	85384	140075	156640	302281	176692	83319	70013	172864	87120	50618	126489	133319	0.170806492	0.362262901	t test	0.8	0.218
0.7_113.0355_[M+H]+	0.661	113.03551	[M+H]+	12.73	113.03551:610966 114.03886:0 115.04222:0	NA	539205	1017070	1612011	221786	256851	584236	947512	285787	512326	808470	573946	726512	509632	710157	1410742	564470	621504	703841	524889	454918	766058	1085560	988118	1021225	707828	678465	528703	755323	915398	0.280778522	0.000515907	U test	1	0.853
10.9_113.0538_[M+H]+	10.946	113.05376	[M+H]+	0.41	113.05376:39404 114.05711:25037 115.06047:20912	NA	40117	91579	36850	44125	150566	20361	61960	91486	66332	112422	93417	140020	57625	112701	132509	32209	95336	78978	50467	63817	60274	14769	79396	117436	83468	27529	37366	93151	38544	0.898441417	0.991452262	t test	0.8	0.297
1.1_113.0708_[M+H]+	1.088	113.07077	[M+H]+	78.42	113.07077:5767034 114.07412:1540662 115.07748:500966	NA	14287614	8234316	8114082	11907338	16743394	16259071	11965570	12285253	11275403	14394294	15395631	9556880	11405749	13086604	12019151	16117458	10153159	10515459	16449701	8665785	27223976	23716674	24728352	23285516	24174376	24303530	23809676	23621202	23592078	0.20248338	0.269684553	t test	1	0.992
0.8_113.0708_[M+H]+	0.778	113.07081	[M+H]+	21.98	113.07081:987465 114.07416:4170913 115.07752:5357338	NA	3412028	3647137	2416797	2868969	2365634	2696743	2644449	3694449	2969747	4148826	2752437	3367388	3710760	2461331	2047869	2170684	2649542	1587779	3914012	3186889	2790698	3168812	3233226	1597222	2462356	2795764	2833907	2677626	2907567	0.609792998	0.703475345	t test	1.1	0.515
1_113.1072_[M+H]+	0.969	113.10715	[M+H]+	142.02	113.10715:2707935 114.1105:152469 115.11386:0	NA	4571528	4306018	3583363	3127347	5339975	5917988	4124737	3485577	3649261	3992246	4153159	4475564	3448176	5491216	4818606	5383684	2937432	8645393	3797967	3464403	5543308	6131733	6533784	6915060	6936582	6010320	6459862	6466120	6319474	0.283148577	0.007669495	U test	0.9	0.481
0.8_113.1072_[M+H]+	0.807	113.10719	[M+H]+	42.12	113.10719:753636 114.11054:0 115.1139:0	NA	2008552	1614943	1149458	1418750	1865960	2396838	1598316	669354	1372836	1600446	1493562	1698742	1202346	2045346	1728319	1963988	655769	2655854	564638	1118618	1912152	1736629	2137057	2059602	1996322	2241595	1947853	2088226	2441781	0.477641545	0.826515485	t test	1	0.902
10.5_113.1323_[M+H]+	10.486	113.13232	[M+H]+	4.24	113.13232:44586 114.13567:1494418 115.13903:80238	NA	264.8373779	264.8373779	264.8373779	2648	139456	264.8373779	4463	10708	9142	4297	264.8373779	264.8373779	264.8373779	51329	14282	7111	264.8373779	16043	4985	3397	4409	5226	27870	264.8373779	15648	11435	14477	5145	4108	9.49E-07	0.000271843	U test	1.6	0.529
0.2_113.5372_[M+H]+	0.151	113.53719	[M+H]+	3.21	113.53719:28839 114.54054:0 115.5439:0	NA	25843	18703	13730	19462	9334	10456	15143	4246	6716	17434	11248	4047	40523	4740	6913	12359	6167	29589	13776	14382	7593	52040	31850	14133	15400	14161	7958	12003	19809	0.90422402	0.011719433	U test	0.9	0.579
0.1_113.9635_[M+H]+	0.119	113.96346	[M+H]+	17.09	113.96346:1668482 114.96681:157969 115.97017:76550	NA	2052364	4512139	9455258	2448034	2558253	5445252	3697495	4065036	8851123	3728863	4566430	3605082	6822056	3667296	2744622	3597099	4083162	3691321	3748860	3041708	6566757	8742539	6588573	7565458	7204316	2423562	5126892	4365714	3149923	0.023297514	0.003371111	U test	1.1	0.739
1_113.9635_[M+H]+	1.003	113.96352	[M+H]+	21.06	113.96352:617736 114.96687:0 115.97023:86185	NA	647552	2213257	1261020	1958443	1198451	1300886	1786891	2666375	792574	1152984	768974	1537149	819765	2159313	811292	849043	1992825	2184631	768202	1516161	1624566	1395196	522873	921536	582339	1594145	1649338	666934	1904940	0.335969227	0.019633104	U test	1.1	0.631
1.9_113.9636_[M+H]+	1.864	113.96355	[M+H]+	16.8	113.96355:1639371 114.9669:0 115.97026:104411	NA	978477	1182670	1839949	1143780	1763065	1112399	953589	1094341	1124640	1435937	518188	1141867	1902956	1709262	1321318	1275687	2764082	1689153	1286690	1313339	1744569	1159185	1962126	9012234	1421203	1957851	1191879	761779	1097106	0.122713139	0.484800322	t test	0.8	0.219
0.6_113.9636_[M+H]+	0.571	113.96357	[M+H]+	53.09	113.96357:5215544 114.96692:305264 115.97028:1011323	NA	29265716	16664100	32343212	16844448	18796114	21276394	20722142	20855228	26815282	18859514	19756568	28144284	13210704	28042892	23547896	25992610	35847524	14456831	32918154	24575224	37012248	22072222	7889326	17906410	28568094	17910484	25499390	17724784	26116832	0.074266805	0.747432117	t test	0.9	0.358
0.8_114.0661_[M+H]+	0.773	114.06612	[M+H]+	57.13	114.06612:6543170 115.06947:352439 116.07283:3268696	NA	17468376	16286040	15579534	19943864	22600612	21074316	32474938	12897976	11514584	17250374	16485939	22519096	14811882	13203084	15295352	13274864	9424075	12454194	17832000	7843353	20328850	21061342	22940820	18660698	22570112	21675074	21888912	27528100	21298984	0.1087673	0.799798442	t test	1.3	0.087
6.7_114.0912_[M+H]+	6.663	114.09122	[M+H]+	3.95	114.09122:791267 115.09457:149521 116.09793:798890	NA	599286	1537106	1875498	1011698	1092600	1936550	3224858	1832772	881903	871205	1541482	1143456	4011106	2185252	1247217	1479650	3549949	838042	1402647	1354880	2918000	2212766	2005729	961515	861807	2720605	736995	1911329	700387	0.086594422	0.007596288	U test	0.8	0.353
6.8_114.0912_[M+H]+	6.803	114.09124	[M+H]+	6.24	114.09124:928042 115.09459:173551 116.09795:877546	NA	846445	547908	1959121	447280	1046421	1703616	1895664	2573642	4921113	1139100	1132323	644742	1443654	428397	1395824	1785774	2002100	3106763	949991	685786	2418708	1343570	1472800	1988758	2167622	5182946	3591286	953655	4418486	0.019190876	0.324233531	U test	1.2	0.684
0.6_114.0912_[M+H]+	0.607	114.09125	[M+H]+	5.85	114.09125:1058619 115.0946:52089 116.09796:63690	NA	2256815	1889877	3482321	2091945	1561750	1365412	2397102	2551904	2176250	1995825	2837688	723917	4173733	2105269	2000369	3840058	1568341	2973302	1959966	1915979	3877511	2828735	1517735	3157347	2920592	1431106	1724741	2911308	1949632	0.790267187	0.751794434	t test	0.9	0.484
3.7_114.0913_[M+H]+	3.738	114.09129	[M+H]+	1.69	114.09129:1403718 115.09464:133295 116.098:1752237	NA	11853884	3727385	3314582	4538354	3792080	5903290	8093904	6556200	4418714	3568030	2848192	2736899	3270889	9137569	2026926	4354642	7657002	3302114	6444786	9110538	2061317	6127056	4238520	5526944	2941762	2146783	4690847	7766484	4624551	0.015150084	0.117231686	U test	1.1	0.579
3.3_114.0913_[M+H]+	3.305	114.09134	[M+H]+	28.04	114.09134:4270426 115.09469:292383 116.09805:1577657	NA	12332197	14666981	14610366	13639324	23647148	14608003	13632941	13501553	13263952	13286277	17756812	17047044	17819942	14156220	14780149	18012324	14360908	16131657	15694058	15613340	20223462	16081862	17759186	16930008	16408904	16611117	14534970	15181263	14953754	1.82E-05	0.792748056	U test	0.9	0.005
1.1_114.1025_[M+H]+	1.095	114.10248	[M+H]+	31.5	114.10248:4615122 115.10583:210677 116.10919:1104886	NA	15885964	10521313	8297288	12710803	13000849	13110317	11636526	14075767	12910894	14738195	18962492	12323811	15388215	12116951	9705763	14648423	12297492	16667793	15693223	11191375	14196557	12252136	14868815	14453623	14986748	14669008	14428467	15573682	15231934	0.951172798	0.660200746	t test	0.9	0.256
9.7_114.1276_[M+H]+	9.704	114.12762	[M+H]+	3.14	114.12762:1326588 115.13097:125846 116.13433:557088	NA	2106408	2023519	3796962	5044432	2417298	1561218	1383516	2321665	5715651	2386141	2188812	1869763	3004576	2051836	2297860	2754497	4080280	2522116	4867569	2086289	2897890	3001718	2911439	4775567	1083424	2469968	1942116	3949473	3539032	0.017352632	0.026996043	U test	1	0.684
8.1_114.1276_[M+H]+	8.126	114.12764	[M+H]+	2.14	114.12764:1026002 115.13099:78950 116.13435:314701	NA	2264336	2369677	1606440	1741107	2210109	3640978	3607625	5637248	1575559	2392566	5050046	2363834	1528092	5183944	3461407	2090811	2744109	1266533	2638612	2125631	2207284	1701608	2844884	1594904	3796804	2323224	1677405	1766207	2706306	0.023788128	0.083488137	U test	0.9	0.684
0.6_114.1276_[M+H]+	0.646	114.12764	[M+H]+	4.11	114.12764:285336 115.13099:0 116.13435:74330	NA	606468	1031381	491024	605990	486523	661372	510881	778247	809376	618849	619963	551187	374884	626785	725623	683789	478760	835496	644890	954702	560156	632190	406679	180682	928144	723608	670615	174043	443999	0.645041142	0.153545564	t test	1	0.972
1_114.1278_[M+H]+	1.01	114.12775	[M+H]+	2.03	114.12775:214081 115.1311:0 116.13446:118114	NA	539183	439130	506072	209413	531810	279402	401466	257296	566944	211958	655077	627457	284559	560601	429375	335265	464394	359475	97855	528008	383328	788217	318454	355658	327460	498446	234093	159597	261191	0.274706569	0.671075332	t test	0.9	0.475
7.5_114.5016_[M+H]+	7.504	114.5016	[M+H]+	9.48	114.5016:44343 115.50495:0 116.50831:0	NA	64157	25632	34298	37155	44288	585.9668945	50628	30442	585.9668945	18944	28261	24566	20678	5860	74804	18029	126701	28316	11862	110312	22253	20206	14252	585.9668945	94515	11645	24540	16139	48718	0.77408817	0.005858092	U test	0.7	1
9.6_114.5582_[M+H]+	9.641	114.55821	[M+H]+	3.96	114.55821:161343 115.56156:41818 116.56492:0	NA	178322	249852	104966	194489	159348	87445	408487	216097	178430	495569	262019	356003	109187	97850	426415	382036	687938	279639	425771	566022	108653	144812	106417	229753	295883	82396	385618	392203	261826	0.111347785	0.477654929	t test	0.6	0.08
0.7_114.5582_[M+H]+	0.658	114.55824	[M+H]+	34.24	114.55824:1284139 115.56159:256549 116.56495:0	NA	1484665	876216	2283816	741132	1300705	1627998	1251296	1380101	1540290	1416151	1262182	848694	1941442	980378	1344153	1831888	905735	1505890	1587420	926755	2276546	2811000	2851072	2772587	2255121	2035724	1708346	1998709	1570597	0.65851237	0.461783213	t test	1	0.803
1_114.5944_[M+H]+	0.964	114.59441	[M+H]+	13.27	114.59441:472496 115.59776:0 116.60112:0	NA	300644	1028883	1106889	293175	344876	461256	621079	418255	286694	613636	263909	988248	328698	713444	368324	1168369	1265821	200279	685888	856608	78471	243483	337322	349824	369491	132951	231064	172116	590840	0.02092599	0.434760439	U test	0.8	0.481
0.7_114.8923_[M+H]+	0.74	114.89233	[M+H]+	117.68	114.89233:837563 115.89568:0 116.89904:168125	NA	1751252	1265190	875387	1427901	1679035	2113105	1569227	2313662	2169540	2073457	2812530	1439461	1797362	1014243	1209303	2089562	1021418	1575236	3058862	1917733	2416516	2672516	2483408	2261653	2432654	2625311	2152283	2378008	2065545	0.770006993	0.269103186	t test	0.9	0.705
1.2_114.8924_[M+H]+	1.244	114.89242	[M+H]+	5.7	114.89242:44908 115.89577:0 116.89913:0	NA	83019	10196	9970	48673	33430	12250	9857	36681	18218	27803	73927	9768	55223	73866	18315	67887	51686	33703	28055	43674	7297	39285	11400	28776	30633	39329	41519	45079	14575	0.015604323	0.526689572	U test	0.6	0.123
2.8_114.964_[M+H]+	2.814	114.964	[M+H]+	3.08	114.964:23357 115.96735:38135 116.97071:0	NA	15057	42462	12832	9838	9243	23011	8412	20385	11980	18477	12544	26022	6188	77001	6666	6613	11680	31536	5979	47428	13314	43575	26262	6027	16190	7442	10617	12464	24777	0.01986306	0.009479443	U test	0.7	0.912
1.6_114.9714_[M+H]+	1.583	114.97141	[M+H]+	6.63	114.97141:45382 115.97476:45969 116.97812:0	NA	42249	93647	5488	15352	32588	14003	17795	22109	38712	19738	13927	61534	7386	33372	16174	7199	69767	16100	6972	14852	20114	14152	20470	9724	19243	7923	26871	7331	19990	0.017997688	0.005418309	U test	1.2	0.353
8.1_115.0155_[M+H]+	8.13	115.01547	[M+H]+	1.44	115.01547:499797 116.01882:297939 117.02218:0	NA	846297	1178708	706982	1602101	993973	487039	469950	2107564	830873	1101203	880401	896000	564114	1272359	947130	1013413	703348	1024265	1691401	517866	528727	1427355	1483922	838716	1424975	1938212	1164242	1384143	1252334	0.141640105	0.18227986	t test	1.1	0.687
0.6_115.017_[M+H]+	0.567	115.01703	[M+H]+	10.63	115.01703:1113962 116.02038:135538 117.02374:0	NA	2091127	858074	2879113	1575072	1763512	2783580	1514106	4240981	1958822	1447599	2309773	1639110	2745774	1703236	2492294	2771972	2413992	2842837	3835656	2743666	5906012	5568114	5001568	3376915	3363345	2395746	2230594	1071082	2284789	0.240686301	0.754100009	t test	0.8	0.204
3.1_115.0538_[M+H]+	3.068	115.05383	[M+H]+	7.84	115.05383:402224 116.05718:0 117.06054:782576	NA	840307	1557585	1189945	730647	836177	670488	774282	1286469	1024988	1528696	317943	1344496	585801	867751	1055067	923221	725715	805007	1245922	553026	1667207	1292878	647289	1584408	753775	1589364	1602377	1608749	1402478	0.276066348	0.925128976	t test	1.2	0.181
1.1_115.0751_[M+H]+	1.097	115.07514	[M+H]+	4.61	115.07514:209576 116.07849:1169921 117.08185:0	NA	836352	230336	689893	661405	527776	746206	779672	1047092	904248	1086258	848026	936682	386912	306502	610581	653186	826203	998784	950284	1005667	503386	415365	613981	283164	400329	508371	1071402	659763	824094	0.536079189	0.471706735	t test	1	0.9
0.8_115.0865_[M+H]+	0.781	115.08646	[M+H]+	75.58	115.08646:6207212 116.08981:1465464 117.09317:411885	NA	10449975	14679010	11828337	9702174	9402776	8800165	11330702	28998486	30531856	31212220	10417354	21722802	11303985	8398733	8979462	10449087	12878131	12916792	29254936	26161036	17142380	15443356	15174870	16204957	17071212	15317977	17255380	17218672	18712108	0.002452072	0.018875526	U test	1.1	0.912
2_115.0865_[M+H]+	2.031	115.08646	[M+H]+	26.31	115.08646:1679288 116.08981:113547 117.09317:82707	NA	7097038	7704236	7188964	6750396	7608396	3055244	6812168	9776153	8955272	11106394	8297562	8256927	5823230	6585256	6208224	7688018	5763574	8989356	10909211	6891182	10143520	8725229	5618245	9933356	6806106	10452356	9342015	10277894	10504560	0.267913169	0.507405793	t test	1	0.937
1.4_115.1228_[M+H]+	1.367	115.12281	[M+H]+	4.35	115.12281:74547 116.12616:0 117.12952:0	NA	162285	118074	127210	132565	247561	174269	100919	236621	71939	165277	178758	166493	81472	62898	62119	219228	167239	200260	199814	111292	222406	91142	177700	130616	142881	238657	186912	199422	60670	0.911933128	0.061512733	t test	1	0.818
3_115.123_[M+H]+	2.988	115.12295	[M+H]+	3.92	115.12295:79262 116.1263:0 117.12966:121058	NA	138957	80055	84728	69123	205080	181989	107956	154264	136020	202967	188849	145336	133455	224484	164924	137859	25439	330094	336788	95462	130820	143761	146162	236288	254738	187963	171673	228580	163352	0.258880766	0.456306489	t test	0.7	0.203
9.6_115.1309_[M+H]+	9.582	115.13089	[M+H]+	3.53	115.13089:99037 116.13424:434744 117.1376:57915	NA	145505	85454	148399	42431	193066	222896	66919	202100	188987	143593	90138	54193	260718	164492	117947	150217	299471	133032	93740	89404	198078	240789	210294	369930	167658	145350	122901	183650	150962	0.412519978	0.03283881	U test	1	0.739
3_115.1309_[M+H]+	3.009	115.13094	[M+H]+	4.74	115.13094:74106 116.13429:62471 117.13765:0	NA	102078	100287	84728	69123	205080	127811	21362	136296	100248	93906	188849	145336	46230	224484	164924	56534	25439	330094	336788	66309	154378	143761	146162	236288	254738	187963	171673	217628	60579	0.886999149	0.269687759	t test	0.6	0.162
11.1_115.131_[M+H]+	11.068	115.13102	[M+H]+	7.19	115.13102:152348 116.13437:618834 117.13773:0	NA	412331	264459	332980	514722	319498	476470	189624	504796	222372	469836	495558	206224	149423	503399	343309	563197	358341	280561	305100	405227	290133	239618	385224	165067	225776	357450	431712	401195	495691	0.305501397	0.27267457	t test	1	0.918
9.8_115.131_[M+H]+	9.814	115.13103	[M+H]+	4.22	115.13103:110356 116.13438:495144 117.13774:0	NA	241840	147553	240924	84724	257890	182951	185372	255492	208745	148275	100355	262662	144629	204415	195300	303460	302084	100453	298607	207759	218687	340639	134688	180195	189514	107887	250633	228125	136069	0.650023501	0.545502068	t test	0.9	0.505
4.6_115.1311_[M+H]+	4.574	115.13109	[M+H]+	4.48	115.13109:67520 116.13444:164091 117.1378:0	NA	49421	62305	40587	159936	93279	15543	31131	25264	40678	62779	51062	118770	50495	65361	63042	23996	40034	27063	15160	180211	50901	33285	10532	17835	27394	17852	40256	28752	117572	0.009748894	0.011774085	U test	0.9	0.912
4.6_115.1355_[M+H]+	4.614	115.13553	[M+H]+	4.17	115.13553:64586 116.13888:134430 117.14224:23720	NA	52051	36491	40587	27633	38789	25342	19730	52129	101304	55787	24444	44716	11023	15404	22163	23996	37368	51680	33803	98532	14220	20380	5277	17473	20997	23496	62835	65956	71635	0.043684624	0.00730404	U test	1.2	0.28
0.6_115.5187_[M+H]+	0.572	115.51869	[M+H]+	5.59	115.51869:133919 116.52204:165528 117.5254:0	NA	52211	46018	55325	24587	46595	95366	22624	52507	87586	28218	24286	50613	63626	69833	18567	160395	57533	46746	109204	36614	228121	120092	186015	170822	106520	37661	90490	13440	45304	0.170243332	0.289171041	t test	0.8	0.383
0.9_115.9639_[M+H]+	0.873	115.96393	[M+H]+	11.07	115.96393:528591 116.96728:0 117.97064:248906	NA	110460	31235	23617	32889	9328	52318	67375	74240	42828	26075	114425	76129	10467	8958	60145	14434	12984	15198	11357	17112	18440	12682	40174	40831	18767	19812	26724	9376	30388	0.287215291	0.001514498	U test	1.4	0.19
0.6_115.964_[M+H]+	0.578	115.96395	[M+H]+	46.9	115.96395:893776 116.9673:61157 117.97066:313224	NA	2399415	3698553	4184678	1857123	1937030	3775153	3600865	1878599	2512819	3691568	1765398	4180864	2131636	4174452	3381295	2015332	5543464	2555062	2784699	2003213	2868830	1308396	2613344	2187230	3176545	2433480	3647449	1173805	2821200	0.080523175	0.131726449	t test	0.9	0.715
0.7_116.0018_[M+H]+	0.659	116.00179	[M+H]+	18.9	116.00179:1613142 117.00514:0 118.0085:0	NA	2291207	4099819	4074313	2724690	2303402	2365939	3279965	2564005	1869140	3125694	2121171	3030259	2451432	3880082	4597548	2920966	2756558	2354999	1850657	2112919	2211922	2546914	2995564	3407359	3292761	3134994	2740135	3417946	3563466	0.620650899	0.335677053	t test	1	0.98
0.1_116.0018_[M+H]+	0.09	116.00183	[M+H]+	2.56	116.00183:315783 117.00518:0 118.00854:0	NA	1086780	402897	527040	1485929	456195	766904	647547	382541	746429	699993	1456799	372570	1677886	412709	530683	714553	988402	391494	1172802	732019	1534964	1249513	684925	333927	508615	453522	563846	377885	401395	0.032664139	0.175741057	U test	0.8	0.631
0.6_116.0362_[M+H]+	0.635	116.03616	[M+H]+	9.81	116.03616:624728 117.03951:116918 118.04287:74802	NA	1021807	1377422	1738977	1242908	1062344	733040	883322	870226	595393	940163	516130	825691	816682	1121206	1920658	2252568	859729	661541	606056	636789	2717124	1407885	1238864	1796401	990087	1501695	1524304	830735	943323	0.55364227	0.020019575	U test	1	0.481
10.8_116.0704_[M+H]+	10.835	116.0704	[M+H]+	4.13	116.0704:340118 117.07375:0 118.07711:719500	NA	626119	606256	1065637	508170	719771	1544024	823582	502490	903104	725467	718564	820168	1159175	534240	933337	797259	783194	634059	678170	535973	1055714	1056454	669444	651899	701379	816176	864489	1034314	903667	0.049977904	0.052162207	U test	1	0.912
1_116.0705_[M+H]+	1.031	116.07047	[M+H]+	40.92	116.07047:6385686 117.07382:327673 118.07718:1868940	NA	16411535	9870289	8153666	7356245	15779227	17879292	11506914	10221790	8143718	19121652	32179834	12873309	8884953	10362027	6107305	19394378	8649117	10491873	20035660	13225869	16849706	8920161	14923678	13393856	19287692	16972898	17397956	21923386	19709684	0.101054252	0.05090686	t test	0.9	0.472
3.3_116.0705_[M+H]+	3.322	116.07047	[M+H]+	7.13	116.07047:665632 117.07382:35682 118.07718:1567695	NA	1890384	2277144	3497903	1140367	1059656	942434	1407073	2829624	2339906	2076530	2077956	1125124	926747	764401	1812681	1550994	1932548	3568951	4158846	1080322	1670067	4485312	2435857	3160576	3324374	5347200	5071109	5364538	4839978	0.626971044	0.059680653	t test	1	0.955
0.8_116.0705_[M+H]+	0.783	116.07049	[M+H]+	70.07	116.07049:8097828 117.07384:318575 118.0772:15543768	NA	20294820	21864942	9802242	7839256	18388002	18409588	11750430	18074064	17467668	10297684	29685138	24957286	5189954	17701480	5085712	11640146	14656621	17252280	31107642	25221290	25344140	26941480	30086944	29919382	16370371	14730856	32917752	37715684	42004316	0.249095903	0.313373438	t test	0.8	0.356
0.1_116.1068_[M+H]+	0.08	116.10682	[M+H]+	3.43	116.10682:1167717 117.11017:102576 118.11353:20546	NA	1915127	2435383	3462357	1895638	1074314	5031856	4238666	1942944	1263781	2627898	4341634	1095536	457685	3056839	1038810	919098	3199257	1608308	2076600	4039022	141276	156770	302579	478851	449044	1825064	1735086	2389378	2521112	0.423417613	0.186684321	t test	1.1	0.624
4.9_116.1068_[M+H]+	4.933	116.10683	[M+H]+	5.69	116.10683:1596040 117.11018:133904 118.11354:0	NA	2438756	2070297	1959448	4946912	3930921	4542165	4213740	4462164	2481546	3339418	4800006	3917731	2310602	2422895	2726626	792251	1993098	5296316	10099948	2219259	326681	426628	832812	531828	1253852	4504484	1562935	1988208	4406466	0.688968732	0.039831285	U test	0.9	0.853
1.9_116.1068_[M+H]+	1.895	116.10684	[M+H]+	3.08	116.10684:1692806 117.11019:89933 118.11355:34889	NA	2067033	1839483	2281876	2788382	4572168	7936794	2514035	3031149	4130390	11525572	2277936	1336908	4359638	3463758	691126	5668604	1458461	2911046	2533560	1758509	610839	736050	2023776	535297	888216	2748463	1557649	904136	1034824	0.005110324	0.59213656	U test	1.6	0.218
5.8_116.1068_[M+H]+	5.792	116.10684	[M+H]+	5.32	116.10684:793832 117.11019:63049 118.11355:52050	NA	1923333	2460827	1704624	4122852	1590223	1290311	3079035	3228773	2855394	5300560	2502374	2399488	3341150	2658776	2152058	1079896	2082278	2202380	1478440	5011664	229834	272210	585613	407338	663224	1916103	1186996	2854500	1665636	0.513620928	0.077284335	t test	1.1	0.774
0.7_116.1069_[M+H]+	0.742	116.10686	[M+H]+	93.45	116.10686:28483596 117.11021:2535679 118.11357:332720	NA	2551967	19620766	17365064	2263636	114603728	102273664	47476156	2302108	109089552	98027512	54400624	21135662	73501672	3442172	19692116	50735828	40042660	35506896	72898256	46051356	15717579	13626241	14912027	15193585	15462828	3724964	1086923	16131062	15643068	0.020739251	0.984200172	U test	1.2	0.971
1_116.1069_[M+H]+	0.962	116.10687	[M+H]+	510.39	116.10687:165819056 117.11022:12410385 118.11358:819310	NA	224427552	39437124	69539072	268512992	485066688	443803616	217327840	419357920	459402400	388995424	209336128	33782560	282744512	273400832	58050160	207512864	170239632	182021600	279132192	199498320	36569140	35485200	40497984	40278596	37690328	37452716	35836240	38411764	36233380	0.140588218	0.288832855	t test	1.5	0.087
0.4_116.1069_[M+H]+	0.433	116.10687	[M+H]+	5.15	116.10687:1312270 117.11022:107503 118.11358:26434	NA	1644286	1587366	1149874	2527173	2065662	771508	1564877	3184687	1635898	1561220	2992085	3620558	815302	1482967	1421109	927786	1487812	671211	2522671	1443063	168904	197071	251876	1216044	2462672	9652845	1461677	1855077	1191645	0.245682336	0.188060228	t test	1	0.98
2.2_116.1069_[M+H]+	2.157	116.10689	[M+H]+	9.48	116.10689:2364187 117.11024:110323 118.1136:0	NA	2155417	1325206	1089745	2941634	7341742	4730960	3390328	6385130	3072018	6485620	2424468	2250706	5988394	4194829	1802111	1525674	3990053	1065952	4418513	952181	780750	710613	1183096	918497	528843	3056668	531707	1124259	765293	0.222592641	0.143206183	t test	1.3	0.324
3.3_116.1069_[M+H]+	3.344	116.10692	[M+H]+	4.49	116.10692:905571 117.11027:50202 118.11363:0	NA	3643186	1230254	827430	3698729	4619792	4435044	2612078	8741413	4411897	2430256	3289675	3488505	2271453	2969243	876364	3561096	1924853	5896652	3872841	2043567	979004	597837	632856	359315	1264576	947819	2294292	981597	1722731	0.102571384	0.477001355	t test	1.2	0.473
1.9_116.1432_[M+H]+	1.891	116.14325	[M+H]+	6.99	116.14325:596469 117.1466:33890 118.14996:0	NA	1462529	3402118	4566026	3359286	3425568	2731373	4103364	2716982	1254781	2377550	2772526	3772760	2219380	3694493	2164570	3479365	1766724	3338628	1564422	3259954	1423023	1383966	1842576	1473592	3281589	2944382	2988110	2041302	3195557	0.907092986	0.26656996	t test	1	0.907
7.5_116.5165_[M+H]+	7.473	116.51649	[M+H]+	5.25	116.51649:50967 117.51984:0 118.5232:0	NA	59905	48265	26526	29585	21621	13179	72301	40093	15041	95894	48031	34348	35694	48470	24913	27136	45646	35396	25747	15062	13470	34533	68801	33416	67605	19807	9104	28638	10290	0.359302812	0.302119045	t test	1.2	0.43
0.6_116.5241_[M+H]+	0.614	116.52413	[M+H]+	14.21	116.52413:399315 117.52748:0 118.53084:120207	NA	551214	806757	107818	271602	223680	136659	360722	252566	195605	363295	542478	547988	91788	481196	361929	338814	1026834	408617	285010	447941	1431256	214441	85725	191525	85305	230379	428810	239218	443296	0.107864984	0.122495254	t test	0.7	0.222
0.6_116.5378_[M+H]+	0.644	116.53778	[M+H]+	5.12	116.53778:101802 117.54113:0 118.54449:232102	NA	20833	92460	157754	64960	42770	88975	42500	30052	78012	25574	31845	16268	84303	21952	27518	57265	47130	51790	31098	16195	11929	19010	32252	74542	17936	9766	127604	58145	21392	0.14429056	0.063871122	t test	1.6	0.123
0.7_116.8907_[M+H]+	0.734	116.89066	[M+H]+	25.38	116.89066:146367 117.89401:0 118.89737:0	NA	162915	11900	14768	66879	123747	157127	58413	175169	101663	171006	265826	16097	77385	115334	33041	45258	19593	129955	199247	164192	171595	203589	113406	131371	128782	227668	257035	273845	66527	0.256165957	0.321546037	t test	1	0.878
1.5_117.0545_[M+H]+	1.505	117.05447	[M+H]+	21.47	117.05447:976741 118.05782:87790 119.06118:0	NA	2784976	1242408	1286457	1107970	1084064	2294558	1331934	2340795	1260002	1339752	2739774	1844118	1904943	2086360	1826436	2603185	918394	796278	2471013	1528856	3816096	5412076	3545618	3341426	2415816	4857167	2918536	4858942	4662222	0.009410969	0.53858269	U test	0.9	0.436
1_117.0545_[M+H]+	1.039	117.05451	[M+H]+	38.94	117.05451:1102023 118.05786:307753 119.06122:0	NA	3283284	2797361	2945292	2796753	2907281	3070505	2584550	3367344	1940543	3002311	2723371	2859959	2320402	2691934	2818507	2775374	2358646	3191610	2978927	2265977	3129341	3298006	4338795	4005866	4506918	4209108	4555667	4652184	2017288	0.684161734	0.255258679	t test	1	0.459
3.1_117.057_[M+H]+	3.069	117.05695	[M+H]+	18.86	117.05695:620080 118.0603:2225457 119.06366:122161	NA	1384493	2444175	1777135	1330989	1497964	1338180	1355721	1999791	1924508	2536596	1450461	2153834	1112925	809447	1947297	1368656	1374007	1399896	2233556	1468415	2775360	2181246	2875361	2951126	2616620	2714436	2860314	2710520	2529213	0.133743474	0.706489134	t test	1.1	0.324
4.9_117.0571_[M+H]+	4.928	117.05711	[M+H]+	13.58	117.05711:437340 118.06046:7195186 119.06382:473958	NA	980551	696894	1257800	1106287	989697	1373708	1079819	943609	840486	1078052	1100484	934101	1372405	1000538	1005498	1207186	853231	1623744	1148231	612906	1506130	1099203	1488187	1602300	1508315	1346052	1294248	1306975	1351150	0.965433735	0.233418043	t test	0.9	0.513
4.3_117.0572_[M+H]+	4.259	117.05721	[M+H]+	3.43	117.05721:83761 118.06056:193780 119.06392:22010	NA	125494	23722	83123	35489	75206	32391	114394	34903	55961	189428	91030	25498	99273	58129	66029	52592	58988	94562	89624	58055	103717	242612	125199	88590	252344	196279	157509	166027	259876	0.157990316	0.812290125	t test	1.1	0.765
3.8_117.0573_[M+H]+	3.766	117.05726	[M+H]+	4.41	117.05726:66971 118.06061:1544172 119.06397:198957	NA	15689	38162	60050	11349	31322	11139	30127	14544	55777	18362	22285	19586	42979	10566	34897	24500	9035	24001	4884	7486	45668	46045	12723	28809	11657	34215	18256	18289	96192	0.062531516	0.348056494	t test	1.4	0.271
0.9_117.0657_[M+H]+	0.946	117.06573	[M+H]+	28.1	117.06573:782501 118.06908:0 119.07244:0	NA	1128241	1957858	2260469	1821526	1772057	1166250	620208	1840266	1084542	1286725	1544010	2575355	998406	1333480	2641279	1632305	945801	1246448	1292722	882379	2189788	1360714	1641650	2380052	2599008	2685864	2541772	2714210	2348111	0.516998775	0.012458193	U test	1	1
4.3_117.0657_[M+H]+	4.285	117.06573	[M+H]+	4.24	117.06573:90151 118.06908:152726 119.07244:103857	NA	116508	52567	195343	72504	26177	65465	25210	44392	61435	58274	113877	52247	87699	90316	67544	47317	45301	82224	51212	42372	227651	161144	208003	39225	119372	197225	58262	79231	225928	0.031710826	0.105261496	U test	1	0.796
4_117.0697_[M+H]+	3.979	117.06966	[M+H]+	6.64	117.06966:170007 118.07301:199900 119.07637:0	NA	5768	14025	31044	30419	430263	88658	4898	7149	8602	36163	9833	10087	13821	27969	193678	31732	20447	11438	43815	32691	11179	62039	32129	17467	24580	9178	9539	6086	12880	7.65E-06	2.14E-05	U test	1.6	0.631
9.7_117.0697_[M+H]+	9.689	117.06967	[M+H]+	5.17	117.06967:76138 118.07302:181711 119.07638:67120	NA	78611	40467	133110	47582	126796	11415	46045	198059	133299	187161	60492	157060	119181	43843	46204	61044	13963	206274	98498	76473	193560	43840	162218	61231	17377	15116	56157	17607	114370	0.692285053	0.450883542	t test	1.1	0.747
9.4_117.0697_[M+H]+	9.417	117.06969	[M+H]+	3.75	117.06969:94526 118.07304:245273 119.0764:102298	NA	126735	81583	215487	242143	316866	142224	160774	173355	207050	261389	89916	203730	203893	127005	237536	387067	164305	315034	289406	108101	154513	253022	305963	282671	176222	256203	347029	157537	190368	0.870902661	0.767080571	t test	0.9	0.526
5.5_117.0698_[M+H]+	5.465	117.06984	[M+H]+	2.77	117.06984:48188 118.07319:68869 119.07655:116728	NA	21905	92738	19359	14029	16310	18047	69760	42458	181078	73442	21947	23351	37288	6274	30339	40570	11519	12436	27117	69434	76493	97783	30823	29610	34598	34639	28946	31249	6177	0.007222839	0.068021199	U test	1.9	0.315
3.8_117.1102_[M+H]+	3.786	117.11018	[M+H]+	4.37	117.11018:122342 118.11353:0 119.11689:0	NA	222869	99304	25014	268609	278907	303572	191131	259266	140672	203121	151108	151458	208805	138749	126808	190947	353588	71801	297507	115879	32654	32871	43152	21370	14640	316399	47051	63923	138831	0.284614359	0.181577328	t test	1.1	0.707
12.8_117.7744_[M+H]+	12.832	117.77441	[M+H]+	5.24	117.77441:28467 118.77776:0 119.78112:0	NA	50373	31744	44409	39937	21929	11826	26340	33985	45699	47662	45651	53040	40102	45720	60716	31233	41351	46364	34159	38771	95873	88531	37051	41570	31628	33404	52030	20499	38800	0.802500691	0.433044027	t test	0.8	0.1
0.6_117.9593_[M+H]+	0.573	117.95929	[M+H]+	37.42	117.95929:326557 118.96264:0 119.966:0	NA	1284524	698894	1033055	1417846	913773	476312	795496	722336	330590	1111905	597619	930233	618627	870256	823519	868834	1861171	712414	1148498	644789	716943	630563	767485	351597	453771	499466	846016	1160664	1156020	0.765659266	0.000684284	U test	1	0.971
1.8_117.9594_[M+H]+	1.837	117.9594	[M+H]+	4.4	117.9594:38874 118.96275:0 119.96611:0	NA	11204	42721	7226	8357	26144	9629	20024	20943	17107	25391	4861	31253	4596	13489	18336	7288	18816	18902	4569	20140	8082	16379	13815	67815	6108	14285	10465	10899	34468	0.219277491	0.256468314	t test	1.3	0.365
2.3_117.9595_[M+H]+	2.29	117.95948	[M+H]+	2.43	117.95948:18443 118.96283:0 119.96619:0	NA	13180	23067	13105	6073	17371	8130	10055	5775	8838	16131	22856	18920	7941	28766	17629	20791	11570	5095	11428	13622	12108	19845	6599	11590	14492	11337	15063	22957	25581	0.487655698	0.982448663	t test	0.7	0.165
0.7_118.0348_[M+H]+	0.657	118.03478	[M+H]+	9.75	118.03478:1206328 119.03813:0 120.04149:1156745	NA	1795093	2067670	1880355	2095703	2337026	1888037	1806351	2212399	1693538	2377824	1679843	2034062	1720983	2237022	2001076	1670011	1662201	1925276	1678242	1453402	2173809	2062170	2394754	2593950	2365178	2282820	2629267	2634704	2823046	0.248121169	0.833104185	t test	1.1	0.104
9.5_118.0649_[M+H]+	9.489	118.06493	[M+H]+	5.93	118.06493:823868 119.06828:68299 120.07164:49493	NA	3409066	3122244	3236360	3531854	3488651	4072442	3174774	2955503	3682774	3714839	3535128	2711261	2999081	1028308	3174339	3584693	3231057	3118324	3375568	3377920	3196231	3258100	3157658	3364145	3434604	3059459	1613856	3311408	2814324	0.039740841	0.002808656	U test	1.1	0.481
4.9_118.065_[M+H]+	4.929	118.06495	[M+H]+	52.02	118.06495:7065008 119.0683:596236 120.07166:105324	NA	18375698	15518412	23909864	22546620	19253866	27193982	21140482	18953294	17681662	22673686	19685978	15726716	22673260	18818184	18234238	23232906	16543409	27923472	21927116	12957987	27613844	21605172	26620844	26755812	26999128	25883982	23328608	24606940	22466760	0.999922508	0.554313759	t test	1	0.751
3.7_118.065_[M+H]+	3.744	118.06495	[M+H]+	14.43	118.06495:3047484 119.0683:316675 120.07166:575891	NA	4190757	2512033	3053416	6357195	9567414	9815746	11643948	2513780	2106553	3034436	4585986	3405352	3564350	2560304	3713904	3008627	2742462	2408502	3363123	1951251	6151590	5021292	5776892	5721949	5817362	5829115	5323525	5504160	5295418	0.063610419	0.647718387	t test	1.7	0.075
3.1_118.065_[M+H]+	3.061	118.06497	[M+H]+	20.15	118.06497:2641739 119.06832:239048 120.07168:332299	NA	9567166	13998152	14213992	4981022	9196286	8412810	9184551	11970870	11682146	13431518	9066082	12681664	7683076	7043172	12424094	9459649	5423402	9141638	12423026	9784407	14576424	12534606	15275004	15168005	14428861	14871120	14231052	14622051	13607180	0.335493873	0.686176955	t test	1.1	0.422
7.6_118.065_[M+H]+	7.559	118.06501	[M+H]+	7.89	118.06501:1016549 119.06836:89410 120.07172:0	NA	3598230	3552676	4656284	4537817	1969692	4554803	4324332	3669110	4214376	3903262	1977612	2731414	4673664	3811362	4374070	4718474	4071030	4175328	4697832	3981714	4098914	3721726	4160321	4207576	4431638	4605258	3852688	3894429	4376840	0.022523609	0.070696258	U test	1	0.739
2.4_118.086_[M+H]+	2.372	118.08605	[M+H]+	2.03	118.08605:1451491 119.0894:131095 120.09276:986991	NA	10974922	3837595	2231080	3847695	2176090	2901862	1903224	3137656	3232376	5280149	2349794	4518782	4411584	5153664	2016366	2705370	4439774	2892350	4635613	3719286	2259864	2587012	2030720	2837177	2166240	1526011	1913902	3342527	3413132	0.000540045	0.106088083	U test	1.1	0.481
9.5_118.0861_[M+H]+	9.466	118.08607	[M+H]+	0.98	118.08607:874261 119.08942:103925 120.09278:0	NA	4295188	2210261	1699682	2405285	1489639	1887958	2065021	1384455	1012815	2315232	2966684	1532149	1801793	4503350	1751948	2190555	2577100	1325997	2578708	1524146	2516666	1822989	972041	1192307	3291248	2304186	6408094	5121860	1499377	0.017203117	0.070425261	U test	0.9	0.579
10.5_118.0861_[M+H]+	10.477	118.08609	[M+H]+	0.84	118.08609:651996 119.08944:108089 120.0928:0	NA	1422308	1399428	2427856	1268929	1318019	885483	2990463	2832006	2463441	1331080	1010722	1461175	2091648	2618027	2187768	579484	1862651	2054843	1579130	1801506	1663010	1182763	945169	926319	2988979	1272609	2069692	2494589	2052351	0.143672564	0.562943249	t test	1	0.85
0.8_118.0861_[M+H]+	0.799	118.0861	[M+H]+	96.34	118.0861:18045786 119.08945:920632 120.09281:0	NA	29875124	31242416	16201959	16142116	27359392	34916800	23031700	31907194	29701904	42907468	45119560	36505092	19356682	23973932	13686640	37805568	22238594	22861380	54350800	33346876	57650656	60583080	55623448	69604344	66377384	65886692	64763068	67033140	64827648	0.655426024	0.642340053	t test	0.9	0.503
1.7_118.0861_[M+H]+	1.715	118.0861	[M+H]+	1.68	118.0861:1302454 119.08945:0 120.09281:20959580	NA	2703036	1136662	2365800	3330499	2359056	2338356	2608006	3131016	2791440	1902589	2798059	4116132	2753917	2398948	1712793	1632672	3272151	3146868	4844200	2787826	3042080	1788993	2708540	3163750	2518421	2050907	4251235	2731520	3622065	0.970238671	0.762837548	t test	0.8	0.186
1_118.0861_[M+H]+	0.952	118.08611	[M+H]+	140.04	118.08611:23319472 119.08946:1472185 120.09282:0	NA	39909776	44877856	33944100	24007420	31811598	49365924	33548582	46712876	41655056	50076624	58785036	54110200	32389292	34649496	24268604	52700320	31849234	36007688	66919428	52688076	76562400	65185000	82223632	81419280	80307456	81439984	76752712	78659624	76478128	0.130202819	0.390493045	t test	0.9	0.286
3.1_118.0861_[M+H]+	3.063	118.08611	[M+H]+	1	118.08611:1423831 119.08946:35395 120.09282:150342	NA	4265826	2296302	1552916	1816563	1133593	3608723	9054976	2073807	2933302	1847689	3923862	2329622	3911002	2930793	3303251	2265143	2052076	3446816	3781711	2576786	2811787	2199970	5299789	2656380	2299660	3052173	1765663	1750723	5241016	0.0047331	0.685148829	U test	1	0.247
8.9_118.0861_[M+H]+	8.908	118.08611	[M+H]+	3.08	118.08611:1070430 119.08946:106161 120.09282:0	NA	4360849	1609739	4148869	3915749	6835744	4588821	1309857	3215563	2155920	1569417	7104791	4633792	2684122	5544904	4318396	2072760	1566502	4741282	2157593	4508771	1529882	2155788	2768710	2942012	1688102	3578166	6135791	1280601	4074576	0.422638422	0.591396553	t test	0.8	0.387
7.6_118.0861_[M+H]+	7.559	118.08611	[M+H]+	0.53	118.08611:738525 119.08946:68760 120.09282:0	NA	1065389	1597152	1075811	1807212	1276250	1985382	1673107	2082286	995999	1310474	1432363	1052098	844555	1186153	689507	1674647	2432398	1318834	894192	1869241	1555083	1445206	1558637	2333290	1396249	1058430	687645	1486711	3801894	0.219429947	0.371784485	t test	1.1	0.636
11.4_118.0861_[M+H]+	11.397	118.08612	[M+H]+	4.26	118.08612:966846 119.08947:81072 120.09283:22714	NA	3595582	4796604	1561504	3241504	2438110	2722013	3152146	3543142	3489103	3592610	2934180	2217185	2386538	1922472	1629371	1871677	1813041	3136817	4305109	2193417	3138762	2543400	2437804	2011190	2442778	1248857	1774918	2838954	2035072	0.674152169	0.425217672	t test	1.3	0.074
8.1_118.0861_[M+H]+	8.134	118.08613	[M+H]+	5.1	118.08613:1080805 119.08948:115952 120.09284:23120	NA	4428677	4726802	7120710	4172899	6489192	4473844	3574814	3695360	5114114	5024931	4317143	4426900	2150432	5386942	4762497	3727072	6229774	3875719	5223986	6119866	3443498	4371724	6304458	4129722	3055616	3306834	3667694	4712786	5296418	0.633731155	0.908101979	t test	1	0.835
2.8_118.0861_[M+H]+	2.77	118.08614	[M+H]+	3.52	118.08614:1526284 119.08949:44916 120.09285:93748	NA	11029525	3408896	7450984	13028629	7855564	6010666	2293924	4533270	5671553	2917975	5634168	6365492	5709802	6364330	6680506	7395944	3448640	6583930	2685756	6849800	3288048	2338020	2754610	4399883	4376782	6985674	6381226	5259018	1290661	0.140081443	0.016523759	U test	1.1	0.796
4.8_118.0862_[M+H]+	4.833	118.08617	[M+H]+	1.62	118.08617:1205437 119.08952:167507 120.09288:82654	NA	5625694	2022206	1699360	3724999	3165098	3183815	1912459	2860056	1791963	5687871	4981124	1624811	1179618	2582458	2695549	2362585	2061884	2546533	2059388	1962009	3380254	2417906	1067708	3291086	2824488	2819283	5673761	2312240	2903259	0.075111845	0.003723203	U test	1.3	0.353
3.5_118.0862_[M+H]+	3.497	118.08617	[M+H]+	3.22	118.08617:1191413 119.08952:89559 120.09288:307354	NA	6771589	5229952	3878889	3390977	4015033	1224776	4453360	5473762	1675544	5259642	872574	5089556	2622656	4800442	2423757	3993379	3350839	872024	2254894	3553177	1441946	1973852	2413494	2246712	1129457	6114286	4395942	1330341	4373880	0.81015812	0.59313342	t test	1.4	0.152
1.2_118.1225_[M+H]+	1.163	118.12246	[M+H]+	4.34	118.12246:51088 119.12581:0 120.12917:0	NA	29872	33563	36746	20748	26612	72667	31322	6682	60448	28570	20155	12974	75774	19375	18572	38121	17404	31345	53549	24654	22368	118334	23672	19593	38693	12312	40693	22526	27783	0.141013263	0.010765215	U test	1.1	0.436
0.9_118.1226_[M+H]+	0.856	118.12256	[M+H]+	5.53	118.12256:150821 119.12591:0 120.12927:0	NA	150448	68041	58636	138993	135143	200426	64400	77707	79539	147899	77900	66074	50953	93207	41245	107431	33118	1751986	68995	67058	67190	73206	74362	104434	152166	154592	89052	372130	150354	0.248965233	2.64E-07	U test	0.5	0.247
2_118.5389_[M+H]+	2.013	118.53889	[M+H]+	3.54	118.53889:39337 119.54224:0 120.5456:38024	NA	95739	83997	169008	47069	28786	154567	38395	37692	93176	30974	97622	11488	93427	9772	35683	147739	33444	70386	82716	30064	106602	118328	112381	49621	98552	55150	40476	17088	43675	0.150711163	0.379474045	t test	1.3	0.453
0.6_118.5476_[M+H]+	0.646	118.54762	[M+H]+	19.62	118.54762:392925 119.55097:1135954 120.55433:97737	NA	405256	353429	729439	340837	383128	588118	491759	431430	440698	354280	339080	258795	462152	222068	476487	601733	343144	474394	370231	358401	737527	671835	675797	781764	639777	633959	396750	591935	414147	0.089347283	0.800773661	t test	1.1	0.302
4.7_118.9984_[M+H]+	4.705	118.99837	[M+H]+	16.94	118.99837:160128 120.00172:0 121.00508:24246	NA	444.0447266	4440	444.0447266	12871	444.0447266	444.0447266	714562	5427	444.0447266	257748	5440	4831	444.0447266	4761	5637	444.0447266	444.0447266	4790	444.0447266	4985	255327	153532	224336	258848	125837	220446	216344	191467	121145	5.71E-06	0.001815398	U test	30.1	0.971
0.6_119.0251_[M+H]+	0.575	119.02513	[M+H]+	3.32	119.02513:229813 120.02848:518604 121.03184:131004	NA	268225	109068	929058	86642	95615	277602	386706	369500	233124	390492	265474	203675	502286	117553	272824	349296	452571	752194	257417	244941	1397450	1579134	339594	823691	839637	770376	256895	359761	290985	0.020412395	0.119659914	U test	0.9	0.631
7.6_119.0491_[M+H]+	7.558	119.04907	[M+H]+	8.28	119.04907:298938 120.05242:188351 121.05578:2386275	NA	833850	859782	1008534	894122	684596	529616	915858	747395	896611	804858	747892	527025	1000074	777852	1061023	432620	911739	861458	947502	761556	932999	700386	898010	568918	841580	319375	933029	902522	752565	0.077151951	0.404208494	t test	1	0.949
7.9_119.0852_[M+H]+	7.866	119.08525	[M+H]+	7.02	119.08525:331730 120.0886:44722 121.09196:82519	NA	1091444	1168182	1261576	1453515	1144408	1453774	696183	1347551	1260629	1150995	1291868	861938	1375922	1155219	783714	677575	1499584	1242932	1098707	1279610	1523396	1231831	1367486	1445518	1435116	1342072	1288388	1235991	1267860	0.727659696	0.583845823	t test	1	0.774
8.2_119.0855_[M+H]+	8.209	119.08546	[M+H]+	141.49	119.08546:4919903 120.08881:477333 121.09217:0	NA	15914588	18171546	17577324	17462960	16972690	18092610	18880974	19042742	19706516	18326220	17214842	13049004	19811166	17362268	19869816	20280420	18631662	18401570	19293778	19385680	18885058	16156285	18903872	18610612	17954128	17798804	17811954	17063956	17596204	0.906525447	0.120997975	t test	1	0.431
10.7_119.0855_[M+H]+	10.657	119.08546	[M+H]+	4.03	119.08546:166148 120.08881:47625 121.09217:51049	NA	625564	712061	473407	421681	723491	464215	769181	406912	846560	723146	523994	569739	958506	384613	703226	768431	675117	288185	644633	808236	344131	794147	362872	362846	782691	678820	507261	561789	452832	0.159029131	0.868533518	t test	0.9	0.69
9.5_119.0855_[M+H]+	9.529	119.08548	[M+H]+	3.1	119.08548:124808 120.08883:0 121.09219:54322	NA	273246	91332	553916	469704	172820	323393	179003	303630	340357	215614	281721	71800	265234	330392	276934	236318	160259	274551	325880	414551	368981	283904	332757	346354	316831	363593	220200	99326	117406	0.552463639	0.709312968	t test	1.1	0.692
3.4_119.0856_[M+H]+	3.422	119.08555	[M+H]+	5.74	119.08555:263010 120.0889:133277 121.09226:54616	NA	760505	543219	481564	1077180	1067830	1093546	1150094	819423	704137	806132	1085978	713114	1204959	1004404	830892	737808	510177	623222	1039020	875705	865232	190400	489768	726246	698363	856368	446732	682422	678984	0.604050178	0.675986757	t test	1	0.752
0.5_119.5229_[M+H]+	0.541	119.52289	[M+H]+	3.05	119.52289:41754 120.52624:50613 121.5296:0	NA	8018	8163	32033	6779	6888	18111	4245	16482	13807	33986	31563	20217	21233	11722	20444	108689	23266	27180	42006	47970	91664	6864	19550	22356	51229	70782	19316	19583	18761	0.068252907	0.007506079	U test	0.4	0.009
3.1_119.5286_[M+H]+	3.072	119.52855	[M+H]+	3.41	119.52855:36477 120.5319:67905 121.53526:0	NA	6566	8204	469.6535645	6084	8481	10809	9406	4697	10972	9703	13394	469.6535645	8352	6848	469.6535645	8072	5834	9000	13862	5581	16174	7649	6429	33293	7274	469.6535645	12370	18477	16764	0.263301683	0.332483935	t test	1	0.929
3.7_119.5553_[M+H]+	3.707	119.55534	[M+H]+	2.76	119.55534:39088 120.55869:0 121.56205:0	NA	31966	6234	120569	17330	16187	42110	9308	48680	41353	25932	16011	11870	91666	5119	8389	74011	16075	6025	47255	28192	79664	65415	36876	34987	51790	46129	44306	12740	12378	0.015385094	0.020112965	U test	1.1	0.529
0.6_119.5554_[M+H]+	0.648	119.5554	[M+H]+	49.46	119.5554:998031 120.55875:256558 121.56211:0	NA	1019287	664703	1598540	726225	1020756	1306034	864622	1073024	1061880	808097	769455	659893	1540755	634355	894956	1331751	743416	854297	1274379	682922	1825097	1731219	1703808	1949686	1578382	1355191	1013016	1103738	1050412	0.730185392	0.026522845	U test	1.1	0.481
0.6_119.957_[M+H]+	0.589	119.95699	[M+H]+	7.2	119.95699:42095 120.96034:0 121.9637:0	NA	11494	50465	14632	16362	31979	19454	15473	23452	54500	28341	32152	10323	8346	37426	59359	10967	102021	24042	23551	19692	10717	13276	11172	29710	8706	25515	8289	8810	20795	0.031947582	0.007846999	U test	0.8	0.912
0.6_119.9876_[M+H]+	0.646	119.98763	[M+H]+	13.28	119.98763:48833 120.99098:0 121.99434:0	NA	52160	44104	22404	10110	17703	53740	13391	8210	33212	33262	17578	16683	583.5154785	39559	21337	58776	9779	19527	6846	20179	8581	583.5154785	9833	5835	6523	23944	62001	34560	25227	0.337715749	0.259653876	t test	1.4	0.303
0.7_119.9941_[M+H]+	0.659	119.99408	[M+H]+	9.04	119.99408:42031 120.99743:0 122.00079:0	NA	52160	44104	22404	10110	17703	53740	13391	8210	33212	33262	17578	16683	457.3731445	39559	21337	58776	9779	19527	6846	20179	8581	457.3731445	9833	457.3731445	6523	23944	62001	34560	25227	0.337715749	0.265598125	t test	1.4	0.302
0.6_120.0235_[M+H]+	0.607	120.02346	[M+H]+	24.03	120.02346:1153918 121.02681:208911 122.03017:141474	NA	2866186	607423	4125645	304696	661018	950983	418699	615874	818821	1069322	1020633	2306596	1090374	943155	2018764	2170571	2360820	821293	1689913	803169	7957428	786087	1097390	1235937	841320	1194707	748372	1272707	539179	0.000791573	0.200526982	U test	0.8	0.063
9.8_120.0254_[M+H]+	9.812	120.02536	[M+H]+	3.27	120.02536:163260 121.02871:178347 122.03207:0	NA	350979	211486	400786	96471	182899	511439	143189	288379	131420	166282	267445	123072	549400	90970	643543	192208	379590	335243	184074	195871	323439	336906	350021	132666	354823	170123	183361	478974	233977	0.127346053	0.139789581	t test	0.8	0.447
0.6_120.0254_[M+H]+	0.573	120.02541	[M+H]+	13.29	120.02541:630297 121.02876:267385 122.03212:73059	NA	2836842	1148161	4051161	1941280	882054	2313238	737970	2061022	848494	1723713	840945	1595769	1202369	1635776	2008672	1647381	3949461	1535575	1316156	1852470	2554566	1673352	1285119	1523680	2662564	1813543	1242895	1272707	2380010	0.283224918	0.002273759	U test	1	0.912
8.2_120.0443_[M+H]+	8.213	120.0443	[M+H]+	1.53	120.0443:187410 121.04765:0 122.05101:0	NA	213464	369342	443088	449566	367939	306627	266656	300487	312774	268084	298754	418037	155803	206519	430878	719088	379321	409586	165920	683325	238283	336845	227188	244973	379833	249207	255772	605522	250508	0.409411736	0.229645304	t test	0.8	0.356
0.7_120.0443_[M+H]+	0.654	120.04433	[M+H]+	12.77	120.04433:770766 121.04768:0 122.05104:0	NA	987367	1386039	2080124	1263246	952728	1193236	1478574	1188617	1188654	1162889	963394	1149370	842818	1064210	2116532	765831	653133	1205052	785151	1050326	1509364	1453337	1741065	2076582	1218486	1268768	1631579	1204230	1249684	0.185787061	0.036405967	U test	1.2	0.075
4.2_120.0444_[M+H]+	4.245	120.04436	[M+H]+	31.65	120.04436:1702851 121.04771:137038 122.05107:57242	NA	7380666	5391243	6979912	5576790	7031930	6708162	6630838	6179891	6177788	6315510	6762695	7209272	6756236	6193130	7510500	5385121	4336245	5162701	7512786	5335603	7724954	5557208	6565588	7448952	7301962	7477737	6666539	6541445	7023986	0.078887841	0.158910936	t test	1	0.83
4.6_120.0444_[M+H]+	4.631	120.04437	[M+H]+	2.17	120.04437:313000 121.04772:88312 122.05108:30177	NA	739376	1387103	2101950	712332	309747	1796264	1586157	836478	360705	912800	569456	1137115	1457340	1014078	1891393	993596	1153716	451861	620187	896689	775637	702682	1877714	658595	610573	1757168	1490056	336859	778699	0.541091999	0.582690671	t test	1	0.911
0.9_120.0766_[M+H]+	0.9	120.07663	[M+H]+	2.6	120.07663:104535 121.07998:85354 122.08334:1335300	NA	172023	39014	175513	180508	92513	749345	504954	179596	201185	161483	151530	163251	317894	51619	117684	358900	121689	168609	304741	95624	457532	171590	247870	338522	418235	100763	144133	49501	92428	0.005146568	0.168083268	U test	1.3	0.481
3.7_120.0804_[M+H]+	3.746	120.08042	[M+H]+	10.93	120.08042:771852 121.08377:0 122.08713:1529755	NA	1832666	2218464	2777734	2020875	2196369	1974947	2005431	2503286	2357668	2345173	1551742	2137014	1757929	2215588	2338372	2465597	2206024	2333829	2572837	1895531	3261059	2429475	2807337	2364509	3015484	2956012	3105105	2840921	2901768	0.359060162	0.176845021	t test	1	0.767
4.6_120.0805_[M+H]+	4.631	120.08051	[M+H]+	10.78	120.08051:710933 121.08386:47786 122.08722:1178240	NA	1704715	1772699	2226742	1685110	2031297	1884880	1606920	1873486	1913614	2148384	1632856	1894313	1872037	2076452	2139476	2955198	1896518	2054608	1825242	1680604	3422854	2875161	2814573	3045029	2838037	2680611	2592921	2505623	2428270	0.797601429	0.041710894	U test	0.9	0.218
4.5_120.0806_[M+H]+	4.457	120.08055	[M+H]+	35.34	120.08055:1986504 121.0839:214755 122.08726:1498086	NA	4282886	4666511	5356604	3804260	4553998	4612514	4294679	5548262	5994316	5204680	5350476	4954764	3717260	5692410	4514016	6981138	6314000	6448094	4937980	4656620	7522790	5945641	7424861	7385100	7248573	8524629	7184466	8278232	6827158	0.305003775	0.525051806	t test	0.9	0.099
4.2_120.0806_[M+H]+	4.211	120.0806	[M+H]+	23.66	120.0806:1449625 121.08395:137633 122.08731:2046059	NA	2730062	3786950	4886442	2576216	3529144	6096368	4980063	3182384	4688336	5201390	5669918	4618107	4279822	3020185	4536134	2660318	4004212	4717073	5477796	4470988	8859408	6897528	8287316	8173232	5232594	5551536	1868433	7785686	2813034	0.296805727	0.396924969	t test	0.9	0.501
3.6_120.0806_[M+H]+	3.636	120.0806	[M+H]+	22.41	120.0806:1215619 121.08395:158830 122.08731:1418063	NA	2859440	3601897	3558502	3282374	3374795	3008452	2929646	3664726	3364991	4097630	3433442	3986318	2337920	3735053	3243764	4513440	3666186	4021547	3325598	3676136	4765030	3953456	4842008	4446188	4540284	4669150	4630587	4596984	4520955	0.593753023	0.186227689	t test	0.9	0.166
1.7_120.0806_[M+H]+	1.709	120.08061	[M+H]+	782.58	120.08061:46809060 121.08396:3973007 122.08732:1474862	NA	93841424	221287776	101914688	67347136	94349888	88743896	80782288	100418512	80919576	129134544	116533712	219259312	50662280	127929792	81266136	177552144	130629840	106570360	121285160	178426368	170541728	143287712	173467152	171673296	176610000	179197344	178803360	181500608	178210672	0.000662816	0.76983819	U test	0.8	0.123
3.9_120.0806_[M+H]+	3.87	120.08061	[M+H]+	11.45	120.08061:840008 121.08396:40749 122.08732:1375450	NA	1777822	2251521	2495140	1955470	2068241	2399964	3126322	2429097	2192340	3266280	2212506	2459265	1806737	2684740	2266173	3578911	2684139	2677944	2066369	2230895	3410339	3282515	3327076	4094416	5182412	3468644	3056689	3140385	3609696	0.106961266	0.634650871	t test	1	0.545
3.2_120.0806_[M+H]+	3.236	120.08061	[M+H]+	9.86	120.08061:735365 121.08396:85369 122.08732:1602319	NA	1814459	3404986	2608301	1952523	2006139	1836503	1882992	2273241	2017641	1797472	1785135	2279186	1505614	2185226	2272807	2771818	2325491	2264794	2057784	1848230	3587493	2734382	3536736	3564892	3148324	3603540	3160606	3782220	3301534	0.014206378	0.935820731	U test	1	0.481
1.6_120.0806_[M+H]+	1.563	120.08063	[M+H]+	18.49	120.08063:1064434 121.08398:75171 122.08734:1261948	NA	3080682	4757272	3682894	4226996	3865050	3188510	2342371	4018234	3580204	5144109	3253844	4487306	2754420	4244788	2261381	3622970	3663212	3935210	3530989	3955698	4337942	3736918	4103129	3137628	4391934	4428191	4460050	2648686	5055942	0.877100715	0.448416879	t test	1	0.722
2.3_120.0807_[M+H]+	2.344	120.08067	[M+H]+	27.79	120.08067:1731765 121.08402:174507 122.08738:1042477	NA	3731229	6119756	9617179	5968476	4194584	3037673	5567296	9200466	4927388	4816528	5234524	12517256	3804341	7674463	3983368	11104906	4673050	8737480	5316494	8462031	13115613	11170248	14180635	13993047	14198884	6630530	13103832	14256558	6767402	0.27742634	0.335104497	t test	0.8	0.201
1_120.0807_[M+H]+	1.009	120.08069	[M+H]+	7.59	120.08069:390062 121.08404:0 122.0874:1065329	NA	110717	764079	621522	916518	814711	208156	201871	443556	716132	1331035	493811	1003446	229496	918993	835138	248715	972463	722090	841553	580375	51242	155168	281992	316433	989392	241126	813083	871945	536088	0.579756605	0.251784156	t test	0.9	0.551
5.6_120.1019_[M+H]+	5.595	120.10188	[M+H]+	3.91	120.10188:25213 121.10523:209197 122.10859:1261097	NA	5758	4914	5453	4464	5832	17254	5903	5838	5453	12446	5804	5925	41367	5857	5356	5433	17375	6987	13365	22970	46293	40304	7401	8327	7289	5315	7772	6171	4906	0.000248825	0.001824541	U test	0.5	0.165
0.9_120.5273_[M+H]+	0.918	120.5273	[M+H]+	2.82	120.5273:39101 121.53065:0 122.53401:426440	NA	28268	17754	94707	13029	7339	21592	52695	54560	23066	29397	34073	30374	31728	29116	10185	82581	43491	77836	37502	26126	30962	53338	32398	10054	21098	13076	13822	14964	10260	0.107397507	0.064396952	t test	0.8	0.537
0.6_120.5274_[M+H]+	0.649	120.52745	[M+H]+	4.66	120.52745:132616 121.5308:0 122.53416:12963700	NA	135419	40203	320668	130518	87143	146168	62110	190118	121337	84268	91511	88907	191245	105176	59530	117352	64677	128810	239011	26317	60398	176902	181990	177108	90842	110269	157328	30223	56930	0.22033713	0.201734911	t test	1.2	0.566
0.8_120.966_[M+H]+	0.789	120.96596	[M+H]+	64.46	120.96596:461388 121.96931:4146963 122.97267:148910	NA	536797	380903	1517247	207456	460375	710169	818205	810394	702276	446348	622456	406015	1920370	298281	758503	1036088	510543	717001	925848	558251	1618691	1382311	602929	675509	636268	1212838	1529772	747875	369741	0.203152394	0.003002683	U test	0.8	0.529
2.8_120.9806_[M+H]+	2.788	120.98057	[M+H]+	3.76	120.98057:19513 121.98392:0 122.98728:0	NA	44339	26741	69106	64324	62450	23730	77003	29777	47158	32718	45180	141838	59702	58413	32202	41230	58581	32713	34701	67292	14501	29930	11670	33674	33398	26069	33418	57019	25498	0.441909988	0.009740783	U test	0.8	0.481
0.6_120.9806_[M+H]+	0.634	120.98064	[M+H]+	36.32	120.98064:204671 121.98399:0 122.98735:0	NA	15951	398058	188075	77955	148278	65478	199069	26558	21173	61987	17283	373434	60923	289081	498153	41982	145297	149148	34800	97304	13445	21393	103344	31961	29153	106140	146133	177550	235369	0.032316144	0.100400966	U test	0.7	0.481
0.3_120.9807_[M+H]+	0.264	120.98068	[M+H]+	3.82	120.98068:26990 121.98403:0 122.98739:0	NA	23159	72732	8753	29223	35533	4740	40346	24752	23003	30410	9896	37117	69886	71596	20556	27925	50447	13972	8683	47966	6889	22650	6089	5169	22447	9360	33534	21866	33240	0.145542632	0.246208493	t test	0.8	0.423
9.6_121.0231_[M+H]+	9.645	121.02306	[M+H]+	1.42	121.02306:82021 122.02641:0 123.02977:122941	NA	175818	224527	88054	41621	33589	36798	178345	95084	106303	104525	105942	163987	115689	17599	100736	120986	162873	100172	72011	133120	96787	238088	123075	170035	106647	307157	212844	93949	70534	0.277269915	0.60492507	t test	1	0.908
10.7_121.0231_[M+H]+	10.744	121.02314	[M+H]+	1.32	121.02314:48210 122.02649:0 123.02985:0	NA	78693	86560	60659	112691	167129	101269	115451	47557	60861	138854	104289	118146	43259	151087	133704	152072	149351	128831	168702	67473	62407	61750	128927	38051	165228	78092	55031	90777	153227	0.757180652	0.347603925	t test	0.8	0.113
8.1_121.0232_[M+H]+	8.134	121.02316	[M+H]+	1.66	121.02316:94785 122.02651:0 123.02987:479995	NA	199426	207407	210735	117859	391283	208196	284618	119856	486487	238145	210750	100776	96210	303414	113882	120751	101372	144211	255744	200158	527418	124414	340319	221192	165699	228872	321454	184609	140638	0.085217877	0.031146836	U test	1.4	0.105
5.2_121.0281_[M+H]+	5.228	121.02811	[M+H]+	7.01	121.02811:320255 122.03146:0 123.03482:1717704	NA	66736	524950	79220	52747	36951	33004	956001	841878	1110235	867952	129786	289834	178521	64309	258736	481878	400726	310900	325767	370394	318658	136922	364121	345326	411756	326525	336778	243533	387818	0.019553732	0.559615304	U test	1.6	0.912
6.8_121.0283_[M+H]+	6.764	121.02828	[M+H]+	3.92	121.02828:123248 122.03163:0 123.03499:1978184	NA	79485	28385	63216	63257	74514	86843	549710	63877	55853	652549	16202	40570	85207	52360	51498	67629	62053	55789	65460	37250	638193	462222	540187	236880	398742	400772	413317	159112	241877	4.79E-05	0.680256324	U test	3.1	0.035
4.4_121.0284_[M+H]+	4.39	121.02842	[M+H]+	7.07	121.02842:199606 122.03177:0 123.03513:1163404	NA	263027	214958	293191	552625	710958	804403	1080533	236451	199215	331002	530718	419185	524828	139354	370032	217360	252909	129199	334842	149301	555710	643798	406191	455373	467932	508445	204755	487284	467055	0.04080916	0.30623855	U test	1.5	0.218
0.8_121.0395_[M+H]+	0.782	121.03953	[M+H]+	54.23	121.03953:2283584 122.04288:0 123.04624:1299183	NA	5604725	3973489	7211980	2425946	3718105	3898564	4663134	4073403	3615195	5810513	6742476	4904517	4743424	4149650	4263576	5306106	3240062	3732246	6694929	3262541	8581755	6816478	8344408	8130125	4074157	8484404	8244858	9178110	8439528	0.544388067	0.233500013	t test	0.9	0.613
1_121.0395_[M+H]+	0.954	121.03954	[M+H]+	82.94	121.03954:3800546 122.04289:238842 123.04625:28711062	NA	7567944	5226900	11224883	6329983	6000885	8348839	9701324	6966928	4923700	8781867	8752357	7571408	5993337	4992255	6112002	7029205	4688159	5377836	11353350	5644725	13135662	5466604	12641326	13140164	12769580	12960530	13161727	12194170	12264741	0.555988375	0.103120303	t test	1.1	0.479
7.6_121.0644_[M+H]+	7.56	121.06441	[M+H]+	76.8	121.06441:2825502 122.06776:261484 123.07112:2808044	NA	9366710	9698355	11745404	11502141	7994046	11354892	10568922	10173963	10642627	9410438	8088954	6127885	11779746	9749577	11650645	11514041	11001678	10745954	12031902	10869728	10341679	8891454	10337055	10291629	10318173	10330588	10464919	10583132	9893389	0.436518606	0.31593705	t test	1	0.681
1.1_121.0646_[M+H]+	1.062	121.06462	[M+H]+	16.8	121.06462:401766 122.06797:99142 123.07133:2606251	NA	1524424	1893032	810485	1487604	1289645	1143842	2386103	1566516	1528644	1683617	420946	2805808	1344485	840057	385713	1084672	407884	1534227	2026142	1515161	1386950	991092	1554125	1502735	1660816	1731139	1795062	1941479	1573334	0.522707721	0.403090679	t test	1.2	0.364
9.7_121.0647_[M+H]+	9.672	121.06467	[M+H]+	2.74	121.06467:95133 122.06802:39797 123.07138:861921	NA	344955	200348	287509	266909	317393	265843	150314	247767	262678	231828	335637	37169	156598	150707	160752	127093	270780	138637	125287	168184	147885	386104	150269	319285	230948	200227	192673	244258	219861	0.616826627	0.349401628	t test	1.5	0.022
3.9_121.0648_[M+H]+	3.86	121.06479	[M+H]+	0.85	121.06479:47046 122.06814:134637 123.0715:2545034	NA	113834	67729	45292	59637	65060	79902	159544	48269	115979	137326	89264	122316	71793	64564	111461	36518	45580	21366	77430	43087	68368	59911	50015	56062	93721	48112	101726	136740	58737	0.186766889	0.960081697	t test	1.3	0.239
0.8_121.0718_[M+H]+	0.772	121.07183	[M+H]+	98.93	121.07183:9745443 122.07518:399729 123.07854:251325	NA	3175250	794722	1943649	4652644	10675541	31254616	28093574	1843469	1274851	4205061	4754430	2734298	1255108	2191577	2439454	3002763	781337	557322	7484722	710364	1568289	1803521	1639623	1496541	1458011	1792794	1282702	1579736	1361673	0.000702837	0.053604268	U test	3.3	0.218
1.2_121.0759_[M+H]+	1.185	121.07591	[M+H]+	33.5	121.07591:1272169 122.07926:70373 123.08262:502702	NA	4379634	2408106	1425564	2443137	3002596	4515202	2822934	5352984	5468728	5156346	5104260	2789616	4332622	2542784	2049530	3404599	2716012	4773391	5174040	4317536	3964267	3531084	4168105	4189612	4120848	4200384	4199574	4197510	4158480	0.247861443	0.046604294	U test	1	0.796
8.3_121.101_[M+H]+	8.279	121.10101	[M+H]+	1.39	121.10101:73429 122.10436:1856212 123.10772:239264	NA	182687	152968	282607	110163	168512	179605	126170	175555	243788	269998	110268	136041	222262	152797	189808	249150	185802	217706	189415	179406	150332	230598	106291	152517	217826	288644	126496	149825	275749	0.266074017	0.921748777	t test	1	0.955
10.5_121.101_[M+H]+	10.474	121.10104	[M+H]+	10.71	121.10104:1247257 122.10439:1422458 123.10775:119599	NA	35665	27678	58566	672732	5155618	632870	947799	2646820	1254774	889123	62103	52490	41628	2327449	1312186	65204	40246	1974657	1169329	705293	1423921	1222595	1423447	1445072	1403000	1396970	1325273	1294664	1363557	0.008217702	0.024230938	U test	1.5	0.853
0.6_121.1011_[M+H]+	0.601	121.10107	[M+H]+	3.58	121.10107:55393 122.10442:1384970 123.10778:181247	NA	58125	122952	33309	51271	32374	55449	73424	122568	49235	107527	104642	62854	137146	173404	56233	52641	69490	104592	92404	86652	34802	71038	47187	100810	53870	15643	45294	90166	85110	0.223884383	0.390777921	t test	0.7	0.143
5.7_121.1011_[M+H]+	5.657	121.10107	[M+H]+	9.17	121.10107:808227 122.10442:1619096 123.10778:133427	NA	319015	306656	279553	745056	3181856	717894	1612533	1396270	978649	1096846	326376	273083	472340	1995918	1794736	471555	148699	396875	1290474	1191287	1512260	1266076	1526446	1567830	1617396	1463582	771855	1320460	1312648	0.102924323	0.065808265	t test	1.2	0.568
1.9_121.1011_[M+H]+	1.918	121.10107	[M+H]+	7.51	121.10107:231934 122.10442:1138886 123.10778:224743	NA	229499	140117	107412	541152	1135185	361050	199767	334412	643303	646394	119202	124916	212461	166271	120667	196068	177831	217790	331372	184373	57365	53916	46553	83931	52750	86799	42623	43743	82810	0.313301827	0.39665352	t test	2.3	0.03
10.8_121.1011_[M+H]+	10.769	121.10107	[M+H]+	2.02	121.10107:53162 122.10442:1838485 123.10778:151186	NA	95080	103080	72376	88742	83762	72585	126598	136625	123771	137755	90359	173578	149069	100209	154634	178301	54258	114888	205961	126120	52139	97325	103312	104377	165326	67778	75034	66334	57472	0.237583933	0.888356535	t test	0.8	0.065
5.2_121.1011_[M+H]+	5.22	121.10109	[M+H]+	5.06	121.10109:193525 122.10444:1637580 123.1078:253237	NA	473894	219586	287932	173793	591776	432896	474275	367204	290697	394061	514847	260705	296283	424324	201393	453273	257223	564261	457655	304295	891103	697336	878240	835239	831780	823037	818458	697821	748092	0.608709007	0.918111967	t test	1	0.826
4.6_121.1012_[M+H]+	4.555	121.10115	[M+H]+	6.78	121.10115:122731 122.1045:1358933 123.10786:138322	NA	309959	213773	108753	438111	229681	325569	408550	189473	318600	248478	327171	462412	181776	345830	536627	288350	290179	370470	235250	508535	228385	281421	571538	569152	102151	366488	361448	355826	173769	0.888228367	0.709053375	t test	0.8	0.142
4.2_121.1012_[M+H]+	4.239	121.10115	[M+H]+	1.3	121.10115:70877 122.1045:1486230 123.10786:196511	NA	117679	118866	67136	111755	106131	197355	94250	139821	53668	126265	53863	70837	310727	147153	225264	194022	240430	229133	122304	190585	72878	107250	98464	238071	127434	66064	196263	79467	197323	0.75320504	0.877443863	t test	0.6	0.039
9.7_121.1012_[M+H]+	9.676	121.10118	[M+H]+	1.79	121.10118:71194 122.10453:1720425 123.10789:178785	NA	78459	72882	101260	25011	26812	115344	100231	85096	100031	112896	99766	66268	168375	64892	54359	135810	121387	137537	101570	114619	145991	78270	144923	97206	88562	135684	116628	130686	91808	0.021059295	0.668886414	U test	0.7	0.143
1.3_121.6024_[M+H]+	1.341	121.60237	[M+H]+	53.46	121.60237:481749 122.60572:0 123.60908:0	NA	1295485	2688418	297774	2244045	1587072	443837	1702931	452778	304122	1504741	517252	1531978	167588	1439711	2431665	272368	1780744	1512403	676493	1589172	49662	123029	133658	230653	449552	366250	399280	644850	772388	0.157408985	0.294422278	t test	1	0.92
0.7_121.9742_[M+H]+	0.745	121.9742	[M+H]+	79.65	121.9742:14364004 122.97755:242609 123.98091:5325266	NA	35908488	15164465	81273064	13104758	25022262	59994556	29550528	38487280	53723068	25618704	38474420	16212917	80920584	18689034	31241876	67477296	27565538	45121248	54459964	35657424	74161360	66224156	73633440	59808848	53319024	44277296	33982588	30384404	29707588	0.433771282	0.430323333	t test	0.9	0.606
1.2_121.9742_[M+H]+	1.158	121.97421	[M+H]+	41.05	121.97421:1302248 122.97756:0 123.98092:788906	NA	916399	546795	6297730	500126	1464466	2806368	1779220	1284473	1041047	1612816	1532119	636645	2035330	607444	1563988	3042005	366478	1994594	2725358	2344078	3242420	3688410	5259842	3152190	2486488	2115770	1155363	1052867	951945	0.001253486	0.183852094	U test	1	0.579
1.9_121.9742_[M+H]+	1.947	121.97422	[M+H]+	6.7	121.97422:79471 122.97757:0 123.98093:0	NA	5999	404.629248	33297	5489	11435	7870	5002	6917	5100	5188	21013	22406	39028	5606	4618	19095	5322	7657	5296	4046	8807	14082	6841	5807	6226	7111	7749	6200	5958	0.000164563	0.006075919	U test	0.6	0.579
11.1_121.9743_[M+H]+	11.09	121.97427	[M+H]+	13.3	121.97427:161111 122.97762:0 123.98098:95048	NA	262374	122018	592107	185189	294329	414192	81474	534898	366836	507836	357762	153263	416491	158695	280740	681911	231604	292226	326078	107728	162526	89572	202218	406698	526228	176394	159241	130079	114191	0.626053684	0.421465514	t test	1.1	0.674
9.5_121.9743_[M+H]+	9.518	121.97431	[M+H]+	3.58	121.97431:36055 122.97766:0 123.98102:31806	NA	82693	23107	79843	36787	72054	41654	34680	87432	87829	50962	90130	23817	191967	58799	68866	165432	56691	132092	132047	169220	54340	43874	59970	31520	177321	119407	97610	45158	84065	0.189243152	0.681200952	t test	0.5	0.03
0.6_122.0962_[M+H]+	0.61	122.09624	[M+H]+	3.17	122.09624:1449400 123.09959:156206 124.10295:60824	NA	3081457	2687450	2392741	3323786	2581456	3294251	4183118	4180814	3537114	2165782	4484188	3058336	2661845	2214451	2529448	4630415	5376186	4080867	2332994	3578215	4425458	4147064	2753844	5972655	5569296	3261709	3839479	3163752	2128544	0.364929196	0.363759744	t test	0.9	0.36
6.5_122.0963_[M+H]+	6.453	122.09626	[M+H]+	6.94	122.09626:2508338 123.09961:282608 124.10297:137432	NA	2516635	4997892	4244644	3778716	5673785	4798914	2342100	1998195	2503445	2835098	4844325	2878142	4027812	1538883	4818366	2795652	3454440	2747771	4580053	6359694	5179007	6795886	3291624	5021362	4219010	3251682	1656213	3746004	2265508	0.170387737	0.649098342	t test	0.9	0.523
2.7_122.0963_[M+H]+	2.675	122.09626	[M+H]+	3.43	122.09626:1851194 123.09961:219850 124.10297:307196	NA	3930332	6001722	5214250	6315956	8642458	9396656	9636252	4609257	6602784	12751922	2689563	4365159	5648059	6035090	5995794	3587918	2831924	6415574	10872256	3825235	3970505	7998998	7518051	14934838	4396783	13603325	3544420	5034844	7902730	0.448891429	0.137944566	t test	1.4	0.096
0.3_122.0963_[M+H]+	0.331	122.09627	[M+H]+	1.67	122.09627:1689066 123.09962:176115 124.10298:219302	NA	2758101	3024795	4631574	4471099	4565544	3964364	2208006	1975834	3347057	1946487	5009760	2414089	1661855	2743258	3717942	3700693	3445678	1309829	2015943	1446414	1820714	2699417	2644002	3504081	2173674	2938527	1816210	2480622	2654371	0.623859168	0.476348571	t test	1.2	0.33
9.6_122.0963_[M+H]+	9.626	122.09627	[M+H]+	4.63	122.09627:1744199 123.09962:79419 124.10298:74275	NA	4747168	5023571	3830608	3235294	7403900	2246652	2209499	10183700	6817346	8843800	3880936	9668311	2824529	1307898	2626696	8693437	3478197	5380844	3817446	3511095	4574766	2345050	2395772	7404718	3262810	3608876	4735354	4001164	4984928	0.607923505	0.162166477	t test	1.2	0.466
6.8_122.0963_[M+H]+	6.839	122.09628	[M+H]+	6.98	122.09628:2878482 123.09963:368281 124.10299:176641	NA	3954572	2869167	2103937	1609334	2791712	1693881	2898454	2870833	12002465	4769698	2477539	3897828	7322201	5725732	3685056	13850618	7448852	9283278	4458998	6409802	3406482	5153132	4239223	2418432	4182302	13518724	9654467	3455356	5576216	0.000222398	0.668698374	U test	0.6	0.019
1.4_122.0963_[M+H]+	1.396	122.0963	[M+H]+	28.85	122.0963:12119425 123.09965:1258102 124.10301:146548	NA	37068204	23710326	86091512	43300404	41640764	37388056	59645404	32357406	27789220	11301898	26989596	28029374	29898576	50498112	89420216	33363574	40113292	28229052	26038030	24420172	34100292	25282092	28340212	31275986	33414868	29402234	29454280	26439346	27415812	0.565774518	0.000625656	U test	1	0.631
0.8_122.0963_[M+H]+	0.835	122.09631	[M+H]+	7.71	122.09631:1533713 123.09966:1499308 124.10302:92816	NA	5761492	4618380	5665436	12019848	5270025	9864393	7697236	5460205	6707104	7611990	2836377	5556812	8497953	3502470	5740961	8024092	4202621	5031586	5958969	12265652	4940670	2421772	3982346	9048846	4767056	5312334	2682475	4380783	6071682	0.11579895	0.059220002	t test	1.1	0.581
3.5_122.0963_[M+H]+	3.5	122.09631	[M+H]+	1.58	122.09631:1639990 123.09966:176443 124.10302:69937	NA	2981691	1356755	4906100	2134187	5426532	6745180	1870587	2574936	3087342	5178326	1921779	4306939	3227196	2677514	5799386	4317250	3132794	2058900	2878224	5179462	2516710	4804244	5221478	4081733	6594864	4833648	3363193	3229158	4348315	0.712150754	0.496871851	t test	1	0.939
7.6_122.0985_[M+H]+	7.605	122.09851	[M+H]+	29.77	122.09851:1843365 123.10186:191457 124.10522:160190	NA	7834502	2376992	1786240	2277627	2482140	4882218	6271786	7216632	3855157	6494656	5799353	5882430	5440358	4043550	2650246	6491668	5411640	6128274	3562804	3816781	7722986	3195615	3992832	4889008	4173412	3097892	3724722	3478862	5944190	0.297677364	0.037750914	U test	0.9	0.796
2.1_122.0985_[M+H]+	2.109	122.09852	[M+H]+	19.81	122.09852:1574929 123.10187:178991 124.10523:299277	NA	4519399	1982216	2397244	2218270	3659915	2054993	2794425	1998404	3453830	4798794	2818333	3336467	2706923	2318500	3634971	1846443	2117165	1923728	2994833	3806762	3834595	1989366	2116471	2228637	2103472	3679589	4092262	1135614	3864814	0.078588767	0.871124885	t test	1.1	0.704
8.3_122.0986_[M+H]+	8.327	122.09856	[M+H]+	17.08	122.09856:1765205 123.10191:138934 124.10527:106987	NA	1762604	6416406	5040978	2349784	2556404	2815193	3273220	3138006	6927358	2623763	4872742	4640206	4577931	3314878	4428226	5396976	1672384	5412933	3176756	4663858	6083712	5727332	1764011	5418353	4508285	4084070	3584235	3548132	4383398	0.036554119	0.107031145	U test	0.9	0.247
3.1_122.0986_[M+H]+	3.068	122.09858	[M+H]+	14.13	122.09858:2064306 123.10193:210171 124.10529:95617	NA	3350196	3530252	2407280	5243359	6889908	7492732	5075704	2763186	3265280	7427148	5277258	4277096	6905207	4008751	5769414	2850762	5309902	2230988	5657662	2373332	1966645	4330094	3266234	4812708	4321427	3727999	4881578	7805963	2965970	0.294311766	0.347835776	t test	1	0.874
4.3_122.0987_[M+H]+	4.255	122.09872	[M+H]+	24.58	122.09872:1443656 123.10207:177292 124.10543:120957	NA	7108575	2534233	3528987	3869437	2742636	4313757	1862812	4684234	4607541	2579420	3352746	2794145	2200022	4022460	2082725	3818457	5075239	4822466	4096322	4095121	5591002	3698976	2054178	3580064	3230090	5363516	3462863	2432626	5059632	0.1269123	0.914535854	t test	1	0.865
8.1_122.0995_[M+H]+	8.099	122.09953	[M+H]+	15.05	122.09953:1613708 123.10288:171655 124.10624:124785	NA	4322469	3427034	5957604	5026504	3818863	2609323	4429342	5129509	6062925	1775229	4370554	3010234	4981646	2901528	3940312	3725932	4045301	7038229	5895220	4995652	2717064	3651484	4523259	6291235	2672046	4981988	2055980	3143470	3743263	0.671962871	0.485411174	t test	0.9	0.61
10.8_122.0995_[M+H]+	10.845	122.09955	[M+H]+	17.57	122.09955:1784472 123.1029:118320 124.10626:0	NA	3274360	2321064	3891257	3861138	2408227	4868666	1640986	5485087	3507252	2504134	3746757	2582401	1875379	2229264	5166866	2391761	1505100	2283128	3702027	4953750	3101441	1876949	7517682	3045983	2539270	2492314	2340383	4185958	2800617	0.710566255	0.134874432	t test	1.1	0.638
4.6_122.0996_[M+H]+	4.64	122.09956	[M+H]+	12.37	122.09956:1412366 123.10291:114210 124.10627:90222	NA	2942192	2407020	4008918	3048884	2985640	3636061	2295994	3883633	3959175	3263978	3031504	3519665	4829286	3437239	2692595	2548007	2291664	2562076	4367621	2570551	2964095	4083412	2560204	1734452	2274537	2957600	3406241	3883348	1825376	0.385406627	0.104142841	t test	1	0.944
5.3_122.0996_[M+H]+	5.292	122.09963	[M+H]+	29.38	122.09963:1630054 123.10298:111692 124.10634:91382	NA	2484156	4566788	3090421	4234834	2600475	2941727	4323660	3079292	5169038	3509781	4429476	4665882	2201245	3691180	2722386	5261248	2843716	2404871	4565641	1920130	3332549	3903653	4610447	2682016	1910496	3985648	6412498	3742928	6221230	0.396538095	0.06280524	t test	1	0.811
1.4_122.1009_[M+H]+	1.395	122.10094	[M+H]+	723.67	122.10094:12119425 123.10429:1301276 124.10765:146548	NA	37068204	23710326	48830988	43306036	41640764	37388056	59645404	32357408	27789222	11301898	26984186	28029374	29898576	50498112	64829176	33363574	40113292	28229052	26038030	24420172	34100292	25282094	28340212	31275986	33414870	29408696	29454282	26439346	27415812	0.989959345	0.010244376	U test	1	0.684
5.7_122.1009_[M+H]+	5.66	122.10094	[M+H]+	69.06	122.10094:1578998 123.10429:318008 124.10765:114712	NA	3859779	2609540	1666490	4249707	4324822	4978826	4084804	4481239	5108112	6377054	3759724	3446372	6415766	3338934	3183062	3492530	5959502	1645926	2953560	3485870	4114450	1621674	3160828	1607280	2892857	2118122	3662214	3779048	3957150	0.558592367	0.083848991	t test	1.1	0.672
1.7_122.1039_[M+H]+	1.653	122.10392	[M+H]+	27.9	122.10392:1389613 123.10727:252192 124.11063:124039	NA	2857682	2066063	4230998	4766270	3310264	1303960	1643626	1833902	3738051	2787624	1220223	2033076	4563828	2146732	2810297	2876637	3027163	2495124	3540004	2203295	1507885	3173228	3507654	2537496	2236875	3582891	4706775	2846937	1204489	0.780917347	0.237650717	t test	1	0.839
6.6_122.1044_[M+H]+	6.571	122.10439	[M+H]+	29.28	122.10439:1666991 123.10774:342438 124.1111:0	NA	4155502	4607401	2958424	2970300	6338246	5215359	2325860	3943318	9745085	4227128	4674946	3601758	2789594	6521554	3659562	3117622	2398458	4824978	3810968	3589366	5952340	4013902	2830787	2436120	4225524	2463227	5200072	4691544	1639188	0.023862134	0.342756836	U test	1.2	0.529
5.6_122.1044_[M+H]+	5.647	122.10445	[M+H]+	27.82	122.10445:1546157 123.1078:216361 124.11116:0	NA	3367878	1873243	1661002	2306584	4319302	4927635	4432828	3610501	2519182	5937212	2463520	4098269	6361898	3338934	3193792	3435246	3794202	3208593	6239574	2639398	2291225	1923137	2799599	6492610	2853832	4255018	6662941	3735508	3932675	0.805418593	0.014617418	U test	0.9	0.631
7.1_122.1045_[M+H]+	7.127	122.10448	[M+H]+	31.47	122.10448:1655422 123.10783:212623 124.11119:0	NA	8631837	4424484	2597948	3843897	8250043	4059507	3504812	2547963	2605456	3170060	7303693	2951187	2988122	4630858	4546356	3428982	6721032	4205850	3115614	4301617	4026002	6027386	2053130	6969842	3414264	4759130	2828752	3470534	3893856	0.008608652	0.056733475	U test	1	0.393
1.9_122.1045_[M+H]+	1.903	122.10448	[M+H]+	19.81	122.10448:1311269 123.10783:249185 124.11119:115121	NA	2545376	1875608	4703508	3744802	4336998	4541620	3717474	4841230	1917726	1517271	2562724	3836151	3210327	2489575	3162476	9850921	3525497	3749314	5014408	2999064	4527049	2630208	2478056	4324431	3042432	2737079	2903071	2971624	4324282	0.25297195	0.000868504	U test	0.8	0.971
10.5_122.1046_[M+H]+	10.474	122.10456	[M+H]+	23.51	122.10456:1847158 123.10791:155704 124.11127:0	NA	3498483	3133046	3484494	4307361	1905742	5895514	5200076	1633827	5119034	6601498	6152787	3329443	2249822	7141963	2601922	2195598	3968578	2387193	5167818	3321497	4344564	3102243	4411466	2879614	5958784	2539013	1981473	3340583	5357778	0.582789729	0.205096445	t test	1	0.85
7.5_122.5469_[M+H]+	7.487	122.54694	[M+H]+	7.29	122.54694:15422590 123.55029:224813 124.55365:349330	NA	25276634	59736736	35472920	24179986	38084100	28540240	72476240	44903692	40914400	49017044	41613036	19533834	21484680	27848312	50060152	19605950	86236952	33174702	32023204	66726584	17353522	50690016	56245208	32515782	25508794	76626776	40270856	46072920	62973232	0.222879204	0.05831899	t test	1	0.968
0.1_122.547_[M+H]+	0.096	122.54697	[M+H]+	3.37	122.54697:3454720 123.55032:0 124.55368:96146	NA	1380313	3018253	11052547	5019545	5981750	7146996	3317166	5340185	5179438	6115030	6351711	4042688	11395342	3153260	7027332	12427008	3409350	4766370	6915454	7002974	5717994	17040526	3439866	16038864	6155250	6327582	2505150	5204380	5386348	0.360979692	0.223301719	t test	0.8	0.255
8.1_122.547_[M+H]+	8.138	122.54698	[M+H]+	10.86	122.54698:14132869 123.55033:159332 124.55369:412263	NA	35432088	44098044	37182528	58467744	51021148	51113608	92388240	61574312	22631474	49035112	79581776	45246704	36031064	38838808	50933008	50196356	53497468	63219176	57944112	26072138	31710256	36542228	34969936	51446072	84243664	24960856	56068692	68168064	82021504	0.354456614	0.636350389	t test	1	0.932
0.7_122.547_[M+H]+	0.66	122.54698	[M+H]+	19.81	122.54698:15757635 123.55033:583761 124.55369:616063	NA	12138748	14184438	37315656	12324294	11492952	15650232	16256524	12503795	13710220	13805136	12005126	10308870	20467268	13461583	23327888	21390918	11344615	15340800	12331476	9751753	22594604	26160626	28814952	27262932	20614020	18852890	18404004	20421362	16047124	2.58E-05	0.05177197	U test	1	0.739
8.9_122.547_[M+H]+	8.949	122.547	[M+H]+	5.31	122.547:9285342 123.55035:172583 124.55371:254085	NA	20783316	25707398	29870122	20510924	25756572	10730114	17172664	42364452	20535656	34304248	29763714	36712596	13809440	14235110	30261676	12229090	16712014	25518348	29033084	27385412	13200338	8375344	5395381	16053214	14924174	13704178	25623558	39409288	41611836	0.626891608	0.350096072	t test	1	0.874
9.5_122.547_[M+H]+	9.524	122.54701	[M+H]+	3	122.54701:5944590 123.55036:49478 124.55372:113387	NA	21531086	17742968	3060528	12311518	21974190	12503721	19672778	8981014	23646120	13887408	25182230	21301868	13184451	24612056	12550309	5653704	19912610	10062057	26788604	26430484	3574810	5989504	7156864	3079912	12912637	7742209	10364040	16754312	18428924	0.754736556	0.546038484	t test	0.8	0.294
4.9_122.547_[M+H]+	4.946	122.54702	[M+H]+	4.68	122.54702:9864253 123.55037:142013 124.55373:249220	NA	19091490	28977086	35252428	7364844	14111758	23838342	17445210	18367492	27676158	35213312	47104948	10881789	20523086	19452954	49681492	30689172	32035908	13868954	54390292	35097180	18332764	26290550	19103754	20275684	46266976	36576644	23703854	54461156	55613224	0.816642729	0.563958993	t test	0.7	0.112
9.2_122.547_[M+H]+	9.236	122.54702	[M+H]+	2.96	122.54702:7525358 123.55037:97584 124.55373:191255	NA	16075378	23587970	14258924	39104836	55442680	7715381	25957374	27011200	15852131	27178652	13911718	21731330	24031394	21158890	29718704	20320126	14019750	15864317	17034796	35273776	17259170	6900517	6216096	15011861	17374722	33908608	13451784	39867128	14756815	0.50094528	0.074879895	t test	1.1	0.529
0.1_122.9638_[M+H]+	0.135	122.96379	[M+H]+	3.91	122.96379:42518 123.96714:0 124.9705:0	NA	15007	7087	19941	5377	11465	37411	4055	5758	62472	4714	19991	3614	22377	8748	361.4489502	33187	4674	34536	22255	5332	87174	100635	119383	60521	26421	22736	7083	5338	5948	0.002006634	0.301869807	U test	1.1	0.971
0.6_122.9638_[M+H]+	0.566	122.96382	[M+H]+	8.9	122.96382:78494 123.96717:0 124.97053:108304	NA	216193	60079	95432	98034	211668	303807	101475	63731	94867	71472	116024	103525	153582	61657	165723	79418	167693	75938	108224	150552	160951	360885	119762	159506	186535	100739	142765	216331	69175	0.023782579	0.152988624	U test	1.1	0.739
0.7_123.0402_[M+H]+	0.658	123.04017	[M+H]+	322.37	123.04017:67102104 124.04352:12499376 125.04688:10940803	NA	103008120	127258168	90706768	120727864	122600496	95191416	108463920	115191968	91618152	127671112	95149784	119683568	86620200	121815968	117463376	80882520	85817408	101625784	96911096	81629968	104261200	103776832	119033128	131610760	121881184	130303128	133461664	145648432	145077456	0.453627873	0.75387241	t test	1.1	0.172
8.1_123.0487_[M+H]+	8.121	123.04866	[M+H]+	4.86	123.04866:3505324 124.05201:517417 125.05537:158571	NA	10341568	16411689	5768313	6410862	12379025	9056303	19874508	17343042	4719628	5080285	5073718	7553076	3577598	16055865	6453836	8196926	7600822	18176658	17031092	13373594	7789771	9292914	7366644	3098545	9813952	11117647	6525510	14529108	13768715	0.214703252	0.07218117	t test	1	0.937
7.6_123.0487_[M+H]+	7.631	123.04867	[M+H]+	3.4	123.04867:3469418 124.05202:406328 125.05538:218488	NA	4645987	16809642	19967380	10463030	16310329	6031760	16851670	5414494	8879909	7288840	8383279	7537796	5711543	9099636	18945202	7119022	14065650	12255084	5399040	16028844	12834326	7565437	13247867	6665846	7005964	8615265	8913019	7591994	7707830	0.196447053	0.127372912	t test	1	0.874
3.9_123.0551_[M+H]+	3.928	123.0551	[M+H]+	1.44	123.0551:3716862 124.05845:279337 125.06181:162286	NA	4821424	7585283	8613933	12361303	9043303	14321282	3170794	6044954	6826786	11892316	9353744	7935034	15379542	5088844	7902392	9403242	6380362	7138451	8397618	6044861	5830204	7605174	12900225	20005036	19778312	21621608	6727186	13241746	4096522	0.511468387	0.001853741	U test	1	0.971
1_123.0551_[M+H]+	0.961	123.05511	[M+H]+	187.03	123.05511:42748352 124.05846:3216266 125.06182:1059463	NA	75716848	101215592	100833384	82015096	82889696	95130888	87675912	96102008	76400016	125596016	90159168	96651136	60628192	75889272	91961712	86236224	67153536	61186648	126313112	62539412	95891000	93557808	105670232	98353120	96781024	96202440	91049968	105201056	104696160	0.314958933	0.215064947	t test	1.1	0.222
4.9_123.0551_[M+H]+	4.946	123.05514	[M+H]+	4.86	123.05514:3201368 124.05849:156423 125.06185:135075	NA	11964246	3960112	7930214	8285590	3898402	7824004	7256126	14604290	11228369	13387534	18618348	6928046	6775939	10583504	17895902	10415066	7287976	8870049	7194169	7841747	6662696	7523058	5394654	10276912	10095195	7704105	7563310	11065820	18687628	0.509733102	0.005078421	U test	0.9	0.684
9.7_123.0551_[M+H]+	9.671	123.05514	[M+H]+	1.68	123.05514:1273552 124.05849:0 125.06185:51685	NA	6451412	1484069	2206958	1843525	847428	1460786	3319182	2902506	3995993	2265732	2450531	1953631	2184461	2384403	3841650	2260475	3101938	2414317	3684068	3216912	4085822	1924765	1853225	1374679	3921043	2414230	3483487	3320398	1872243	0.068834977	0.070625158	t test	1	0.913
1.4_123.0552_[M+H]+	1.424	123.05515	[M+H]+	1.25	123.05515:2856484 124.0585:189611 125.06186:161291	NA	5666601	11372502	8526625	13242590	5579630	8511531	7303308	5525651	3976391	4148825	5844792	5480674	5504496	4175700	14517090	8099040	3381736	8790903	7089755	4835334	3166830	10062764	5572508	8964982	10746640	6185160	5384002	5743864	6989071	0.210679327	0.056679187	t test	1.1	0.675
0.2_123.0552_[M+H]+	0.16	123.05518	[M+H]+	1.42	123.05518:3145748 124.05853:155425 125.06189:179452	NA	5405320	8978549	7304446	4031111	6143569	11595257	9604683	4779764	9306605	8034284	16267789	9187811	11855494	9159239	14806801	3817412	6172233	5994401	10514225	10056551	10344099	4333657	8766416	7712214	8330894	7234124	6816881	3363104	9344201	0.736123623	0.989154831	t test	0.7	0.1
0.8_123.0915_[M+H]+	0.801	123.09151	[M+H]+	12.87	123.09151:1783504 124.09486:0 125.09822:10897995	NA	5851446	4642215	4098987	5091470	4189296	5807873	4149432	6854020	6768293	6790669	6043026	4399018	6650939	5074164	4738174	5683551	5375057	6877979	7583003	5316376	7115562	5610642	6276654	7027322	6510887	6668239	6506292	6646008	6991378	0.195339745	0.414967169	t test	0.9	0.4
9.7_123.0996_[M+H]+	9.693	123.09964	[M+H]+	1.34	123.09964:134882 124.10299:68345 125.10635:61549	NA	203471	66749	212447	50982	75584	250131	63569	102783	198683	226894	250792	78722	577846	119124	201913	275859	148925	80092	297440	216589	240711	543739	376144	519314	171123	196261	179165	186315	273498	0.016861394	0.011696514	U test	0.6	0.089
13.5_123.0998_[M+H]+	13.529	123.09975	[M+H]+	1.01	123.09975:237418 124.1031:298556 125.10646:62417	NA	459932	590867	738848	455226	591380	347343	392237	321562	479556	657546	310617	465984	858893	584626	426961	289812	324437	771479	510258	757471	395931	615635	573972	712086	618375	774440	318208	354525	710582	0.71603982	0.3037071	t test	0.9	0.567
0.6_123.1166_[M+H]+	0.609	123.11658	[M+H]+	3.66	123.11658:80458 124.11993:0 125.12329:0	NA	185796	43224	81045	176491	110046	107250	115749	57502	91259	93026	164658	33393	42105	122242	154680	81500	51308	113744	125166	72874	96711	81277	161376	87641	236247	77855	130493	143148	91450	0.126350412	0.720646478	t test	1.1	0.644
8.3_123.1167_[M+H]+	8.27	123.11667	[M+H]+	5.69	123.11667:89528 124.12002:0 125.12338:0	NA	171773	59871	139247	125174	142196	94127	82347	237200	54765	204198	97171	108593	95490	90166	218362	296026	166354	236717	125963	211975	307178	155193	212034	248570	141741	192730	246624	69641	77280	0.506006995	0.093886277	t test	0.8	0.245
9.7_123.1167_[M+H]+	9.676	123.11671	[M+H]+	3.87	123.11671:58892 124.12006:0 125.12342:0	NA	91310	46677	153499	27764	27014	67151	22891	125958	46121	56569	138584	81163	33196	87190	20036	84294	81395	69606	78869	77458	241960	137174	80897	179815	132947	97024	128436	124175	88010	0.101495478	0.166011334	t test	0.9	0.563
0.9_123.5941_[M+H]+	0.93	123.59406	[M+H]+	6.38	123.59406:207097 124.59741:0 125.60077:0	NA	155263	415113	600627	154334	349090	289230	225746	204668	167716	273828	191800	437721	131305	159962	264280	419546	285643	188443	343571	224318	407777	335437	282499	384938	450975	251055	303137	398917	252576	0.040969573	0.634265696	U test	1	0.912
0.8_123.5942_[M+H]+	0.786	123.59415	[M+H]+	5.13	123.59415:210245 124.5975:0 125.60086:0	NA	118128	157865	76175	302382	176350	51583	33353	476392	260650	268647	85505	166572	40896	128636	46498	124610	77369	45268	156717	45139	192829	268412	100382	445413	253569	127245	63293	129582	49060	0.367440451	0.149905658	t test	2.1	0.055
0.7_123.9713_[M+H]+	0.745	123.97129	[M+H]+	119.79	123.97129:5251355 124.97464:0 125.978:0	NA	13198396	4354237	25732946	4724646	7246528	20257282	9380143	12260709	19559166	8155600	11837037	5889558	26789736	3699852	11415120	21996876	10902263	17086262	17140074	12141213	26855466	22125402	23037536	22231842	17546180	16653312	11235533	11888734	9711166	0.403560317	0.691576242	t test	0.9	0.588
1.2_123.9713_[M+H]+	1.167	123.97133	[M+H]+	19.82	123.97133:465116 124.97468:0 125.97804:229066	NA	563441	62641	722232	338227	553187	702990	427061	293072	620204	444633	552818	245954	856723	134348	547550	1034980	244812	354979	1096746	756565	1054369	905666	655889	1218716	843025	714392	397289	465253	375347	0.359889681	0.278428644	t test	0.8	0.343
8.3_124.0392_[M+H]+	8.253	124.03918	[M+H]+	2.5	124.03918:288390 125.04253:0 126.04589:33902	NA	757212	727759	882761	1093646	627198	722459	478829	1195862	652939	624352	648876	713008	1050894	857255	1170296	1720161	986368	850042	472820	900152	1064996	431211	1812825	452763	714234	722369	669204	1327521	1015069	0.152125153	0.903302866	t test	0.8	0.191
0.9_124.0392_[M+H]+	0.944	124.03922	[M+H]+	38.47	124.03922:4542526 125.04257:336132 126.04593:13331877	NA	11680499	9250471	5578260	6791875	13521576	8831529	2727633	5815333	6830308	3520460	12783161	11586901	9827579	5280870	5971864	3199184	6787214	6400272	14272954	5850256	17624606	11465448	15733120	16115582	13542935	12811676	16202284	15022873	14954089	0.746738083	0.344582467	t test	0.9	0.542
0.8_124.0479_[M+H]+	0.756	124.04793	[M+H]+	26.46	124.04793:1493379 125.05128:0 126.05464:384342	NA	2201770	15738	1185984	2439028	3435591	4424143	2680828	3514789	371689	436255	604873	247392	446198	107343	352309	2100841	39889	2754748	1382333	78585	7057310	9397219	5832186	4733184	5183695	6785426	4993785	5570742	4114040	0.418590289	0.017856746	U test	2.6	0.075
11.1_124.0868_[M+H]+	11.077	124.08682	[M+H]+	1.17	124.08682:171231 125.09017:0 126.09353:0	NA	245991	185980	234925	215959	324110	346615	446008	247723	253116	260522	363821	103699	308893	295595	255662	517053	216034	151118	423617	239657	681151	358634	381474	386384	264496	197475	274818	123611	309540	0.087856979	0.993790551	t test	0.9	0.714
0.4_124.1031_[M+H]+	0.44	124.10307	[M+H]+	7.12	124.10307:173188 125.10642:102211 126.10978:33949	NA	97462	106160	488927	32277	168166	297324	139519	91991	120817	114614	103408	46338	478657	56333	45211	336610	110486	154296	422200	67966	267500	547600	304024	359177	188990	269751	57343	104121	191253	0.004349532	0.020244896	U test	0.9	0.971
6.4_124.1119_[M+H]+	6.424	124.11189	[M+H]+	4.4	124.11189:30513 125.11524:0 126.1186:0	NA	7344	4669	23694	19645	45861	6078	6155	37131	8976	13471	39579	15323	46653	11187	38897	33704	21647	16383	44153	21739	34068	56493	49922	39560	46111	30931	47505	10361	16607	0.039082542	0.752297814	U test	0.6	0.035
1.3_124.1119_[M+H]+	1.311	124.11195	[M+H]+	26.28	124.11195:357865 125.1153:236879 126.11866:0	NA	1578096	153072	189898	2078334	1930062	1637576	718197	528033	1043357	616827	924581	93862	1514855	856763	214035	1185414	605874	347038	311386	165126	7905	21386	6445	7777	17136	8055	14370	15001	27078	0.401544463	0.229140392	t test	1.7	0.158
2.5_124.112_[M+H]+	2.535	124.11201	[M+H]+	8.5	124.11201:146458 125.11536:23430 126.11872:0	NA	437433	5787	6940	21486	877274	238788	11393	385030	390457	123212	54470	41582	375669	23396	14115	8542	17063	6161	181117	59584	10606	23584	25605	7884	13078	10982	34596	8432	7621	0.085488119	0.000189346	U test	3	0.393
4.3_124.112_[M+H]+	4.282	124.11203	[M+H]+	13.83	124.11203:130064 125.11538:0 126.11874:0	NA	447623	178564	79662	253190	95441	131357	245159	121015	111827	145044	393974	222350	291389	283951	212801	120702	173724	167605	158026	252222	143710	132390	204727	179214	214503	211351	190482	194044	193742	0.012624309	0.775128564	U test	0.8	0.123
1.8_124.112_[M+H]+	1.75	124.11205	[M+H]+	9.26	124.11205:129746 125.1154:108329 126.11876:0	NA	57161	27051	267976	145731	380831	61395	391978	45794	9692	78210	21945	6697	93011	41779	84318	39419	73487	54855	14470	26439	6348	12395	8613	7082	19786	11051	36067	9032	8909	0.040320503	0.629138399	U test	3	0.123
0.7_124.5434_[M+H]+	0.656	124.54341	[M+H]+	6.55	124.54341:426808 125.54676:0 126.55012:0	NA	322076	369306	998904	46363	98106	103729	228843	179147	333636	178609	133188	140695	423198	151918	466668	427644	214951	380116	191161	205171	672420	657629	587601	447796	350452	352872	255228	235031	118049	0.00504707	0.074300593	U test	1	0.436
1.6_124.5915_[M+H]+	1.582	124.59147	[M+H]+	4.06	124.59147:155479 125.59482:0 126.59818:0	NA	195121	391883	18099	153582	551125	35182	371787	57515	81948	247307	87693	581992	8878	575078	557862	19385	341931	76703	102793	355443	8736	8016	19609	11559	18786	167474	97315	581566	424014	0.366550106	0.04582093	U test	0.7	0.579
0.7_124.9373_[M+H]+	0.691	124.93727	[M+H]+	24.21	124.93727:152118 125.94062:0 126.94398:0	NA	226210	203497	98084	184430	230823	161592	185922	156321	181018	165916	210882	218936	130850	220053	145390	159317	240216	261285	185571	205331	72289	107856	143554	154119	199677	216085	194179	256866	187151	0.524639227	0.226289612	t test	0.9	0.254
0.9_124.9373_[M+H]+	0.891	124.93732	[M+H]+	6.74	124.93732:42746 125.94067:0 126.94403:0	NA	18490	23141	54882	68044	66183	14046	50125	94932	46294	16202	17125	89018	52996	39590	46859	11886	113564	66806	14820	41989	14002	1025.866797	28618	12198	10259	35111	24960	24911	12704	0.374088126	0.498424282	t test	0.9	0.674
0.6_124.9563_[M+H]+	0.572	124.95626	[M+H]+	23.9	124.95626:181076 125.95961:331882 126.96297:592635	NA	421196	579965	410003	534443	446024	473534	117420	412309	275972	364943	484497	805975	269321	530140	590143	362048	576657	642942	542675	846081	354836	420692	568871	382832	156657	300553	403497	431398	428066	0.453641225	0.635874168	t test	0.7	0.033
3.9_125.0596_[M+H]+	3.85	125.05958	[M+H]+	2.18	125.05958:192849 126.06293:38576 127.06629:315514	NA	397789	127037	142449	467185	345694	209489	273309	248438	476845	403385	219106	460285	173106	426368	267547	458485	306824	341542	431888	408878	375280	556142	473338	348608	271307	419141	171220	654594	172463	0.508454659	0.184564471	t test	0.9	0.444
7.6_125.0596_[M+H]+	7.618	125.05962	[M+H]+	1.7	125.05962:61951 126.06297:0 127.06633:183953	NA	84220	97439	76732	31008	123564	90390	144728	141585	65944	69852	86325	66735	140476	69828	52123	81446	28348	51069	149766	45123	156480	78452	185717	52105	90089	124452	82838	143287	75830	0.562073792	0.063375882	t test	1.2	0.458
4_125.0597_[M+H]+	4.04	125.0597	[M+H]+	3.53	125.0597:112260 126.06305:0 127.06641:186193	NA	162315	136997	288070	209339	464667	410274	169610	232390	224506	96689	148176	249259	190099	213833	364458	136212	156693	172703	429075	234031	150452	163163	158897	90396	162692	180413	186404	131960	250368	0.390436583	0.339564249	t test	1	0.952
5.1_125.096_[M+H]+	5.091	125.09596	[M+H]+	5.96	125.09596:335681 126.09931:0 127.10267:80176	NA	1323354	746927	1198982	543044	1227088	1707284	1699694	1077335	1182826	1151948	1218927	812946	1596699	890708	1009396	1087093	750978	1112300	1268227	1170154	1578945	1486150	1810904	1462552	1577565	1504442	1536785	1387664	1493106	0.503836087	0.257167242	t test	1.1	0.694
7.5_125.096_[M+H]+	7.464	125.09598	[M+H]+	0.79	125.09598:71899 126.09933:0 127.10269:0	NA	172892	83392	83179	201429	247451	299060	257948	76303	70596	145800	235240	121512	299818	184132	178152	363120	139929	163887	232142	130633	135178	103450	49734	99385	262618	103125	101904	120101	153777	0.129203089	0.098996098	t test	0.8	0.222
8.2_125.096_[M+H]+	8.233	125.09598	[M+H]+	1.42	125.09598:65553 126.09933:25561 127.10269:0	NA	71542	56091	84552	69446	33144	86120	92863	69899	32507	46182	138809	37055	62344	224330	219408	57759	79610	113059	139286	61555	154563	73489	80241	144116	19660	146420	100130	134322	118829	0.272419059	0.309686625	t test	0.6	0.041
1_125.1072_[M+H]+	0.964	125.10719	[M+H]+	752.99	125.10719:34405416 126.11054:2675809 127.1139:0	NA	85350368	61394956	38405800	55038392	54645744	62240188	51391052	68989456	62652392	71703560	102846864	66520240	84723552	63634380	49180436	65793240	69723672	73655240	78611752	61001048	70328192	70888832	76378920	77475128	75241616	72011520	74427632	72822264	74387720	0.663429297	0.607471501	t test	0.8	0.114
0.8_125.1072_[M+H]+	0.795	125.10719	[M+H]+	375.44	125.10719:15473011 126.11054:1230890 127.1139:259599	NA	50121708	39757020	21596114	33466668	34694784	38176764	29107514	45142176	35132672	47795128	57500696	37978608	48631076	39860160	29334288	38407024	41315740	39983660	52645828	34787404	42672432	35029528	42969548	43104908	43616880	45213084	42305924	44841756	45313108	0.932892975	0.729272732	t test	0.9	0.223
2.4_125.1072_[M+H]+	2.36	125.10719	[M+H]+	8.3	125.10719:136291 126.11054:0 127.1139:35440	NA	195179	170682	95096	80820	175694	202683	331715	601468	588366	135448	288744	302337	162809	204259	159071	206274	127192	335149	450602	416063	324828	387437	130747	268315	293648	289368	616782	415131	755504	0.008762661	0.285930151	U test	1	0.481
3.2_125.1072_[M+H]+	3.222	125.10722	[M+H]+	12.39	125.10722:161939 126.11057:0 127.11393:39141	NA	506221	342879	75873	158323	98391	461793	303429	446176	555021	587126	572146	352446	549238	109195	178333	228605	105072	500831	579401	397203	412086	181142	452625	441605	469106	419341	434268	537916	473678	0.182105128	0.119570778	t test	1	0.896
1.6_125.1072_[M+H]+	1.62	125.10725	[M+H]+	20.82	125.10725:672394 126.1106:42595 127.11396:0	NA	2713253	2057900	1205721	2102062	2298836	2503226	1443264	2934472	2993288	3648488	2788160	2307394	2359392	2068914	1646970	2281642	1442971	2885085	2873882	2439186	2900109	2265419	2622774	3148156	3306871	3115528	3156580	3124867	3370652	0.829536865	0.158390547	t test	1	0.914
1.4_125.1073_[M+H]+	1.376	125.10728	[M+H]+	20.11	125.10728:1062649 126.11063:106352 127.11399:30066	NA	4760598	2368934	1646248	3524926	1994930	4990688	3592986	6173172	5335163	6256426	5984588	3642052	4398192	3416095	1475514	3998912	3602609	5110572	6179601	3286084	5234267	4144854	5051882	5116356	5520938	5124531	5157620	4466004	4982160	0.350667463	0.332612105	t test	1	0.885
0.6_125.5293_[M+H]+	0.621	125.52934	[M+H]+	24.55	125.52934:615029 126.53269:125278 127.53605:900972	NA	864301	1344103	536010	732042	758254	302983	1551308	1162866	472742	1178612	362381	751956	326251	597645	1112429	313946	1984028	695102	1080393	959441	2629917	432444	303578	410441	770019	699124	1172230	500919	795526	0.887233665	0.070368855	t test	1.1	0.809
4.4_125.5293_[M+H]+	4.351	125.52934	[M+H]+	4.32	125.52934:37675 126.53269:115176 127.53605:424871	NA	21199	16596	56339	17132	56575	37155	32786	40811	20863	35275	16937	11536	71115	4726	22444	50245	55046	28328	36639	62141	47503	133112	26343	29670	18073	41394	86407	44353	7121	0.502619063	0.617744485	t test	0.9	0.626
3.2_125.5341_[M+H]+	3.17	125.53411	[M+H]+	3.55	125.53411:53233 126.53746:160864 127.54082:474468	NA	15423	4682	28011	5839	15767	15437	7170	14892	7415	10694	38205	13623	33948	14007	66432	42627	14152	43254	22240	29303	25969	23940	42920	5779	92449	54110	5957	74341	29738	0.280653811	0.268064131	t test	0.4	0.004
6.9_125.5341_[M+H]+	6.93	125.53413	[M+H]+	3.67	125.53413:38556 126.53748:77966 127.54084:508052	NA	7328	35570	22217	8104	5180	11033	37620	18864	59326	34292	18604	28404	19897	17522	12389	5411	8879	13318	19293	15129	53508	12904	18930	14957	37502	15357	5660	34464	26465	0.237144284	0.984556033	t test	1.5	0.23
4.8_125.5342_[M+H]+	4.774	125.53419	[M+H]+	2.96	125.53419:39040 126.53754:114409 127.5409:491858	NA	12722	13051	17912	13680	56575	26264	12660	29004	56863	5993	24367	35050	58204	49410	48532	58833	27064	56427	41659	12247	71399	40636	32847	35309	26398	34813	16330	25678	24084	0.034224198	0.968012596	U test	0.6	0.043
4_125.5342_[M+H]+	4.024	125.53423	[M+H]+	3.71	125.53423:39651 126.53758:80655 127.54094:459174	NA	38496	23809	45044	9421	17078	34913	9775	28729	8594	11396	49478	24851	19083	8867	6991	12102	65169	26768	14467	49858	60169	24168	9254	13379	21679	39741	24806	8043	23106	0.082154647	0.106663092	t test	0.8	0.445
6.4_125.5437_[M+H]+	6.444	125.54366	[M+H]+	2.67	125.54366:29638 126.54701:81922 127.55037:818065	NA	15276	9486	5326	10401	4762	12373	6954	4800	22327	18373	5293	21910	48783	6631	18812	21950	6788	5064	13223	60095	17168	55966	30339	14387	18764	15734	30038	20478	43982	0.327240605	0.005314875	U test	0.5	0.218
5.7_125.9859_[M+H]+	5.735	125.98593	[M+H]+	4.82	125.98593:483336 126.98928:0 127.99264:0	NA	2110823	1362758	1516803	2707813	2076984	721384	1198445	2209636	1097497	1152301	720374	1354204	469568	1979575	2534762	1401213	1159707	1797040	1550368	1161598	579345	604784	979852	1235687	868112	644174	1040531	1407052	3676819	0.47244315	0.890090569	t test	1.1	0.475
7.6_125.986_[M+H]+	7.648	125.98595	[M+H]+	2.07	125.98595:320303 126.9893:0 127.99266:0	NA	467182	625344	344011	705995	861210	572209	1154198	411159	1231004	905208	614775	360409	619773	628244	753564	246023	571662	630033	221148	1076201	502177	223641	578654	475467	508742	574246	647915	525706	1020144	0.564148381	0.120282358	t test	1.2	0.342
4.8_125.986_[M+H]+	4.824	125.986	[M+H]+	1.22	125.986:487739 126.98935:0 127.99271:0	NA	1361406	1331414	1356569	711047	654782	465013	749718	841556	1005487	852583	1714307	882157	478946	2103021	1172733	824549	569026	1156954	1122608	769229	476453	675111	343594	718094	750663	1419167	579080	787032	1434824	0.660592235	0.162051389	t test	0.9	0.421
3.6_125.9861_[M+H]+	3.587	125.98605	[M+H]+	3.11	125.98605:686642 126.9894:0 127.99276:0	NA	1327694	895749	1498283	1461385	1304292	857168	2953011	1807893	768699	2305534	1345481	1032935	920080	1687402	1582086	737086	845373	1121645	1600634	1671916	997617	1440189	998529	702347	803770	563639	931324	709392	535050	0.270790292	0.906899298	t test	1.2	0.368
0.7_125.9861_[M+H]+	0.659	125.98606	[M+H]+	151.88	125.98606:10412764 126.98941:366339 127.99277:0	NA	10364062	24885560	16446540	17869170	12409309	9190735	15359261	9892163	9765275	17005660	9942245	20156764	8607613	20273336	25070768	9955527	12568719	12602255	9354569	11559965	8233227	10137092	12471547	14090484	13909402	14719349	14356677	15018232	16954066	0.238999839	0.050476678	t test	1	0.979
1_125.9862_[M+H]+	1.043	125.98616	[M+H]+	6.86	125.98616:546152 126.98951:0 127.99287:0	NA	1230389	2024580	1182628	2054081	743053	893501	1207030	824868	1308636	1539768	635451	1285638	599781	2248589	801964	650243	1931137	1359820	2001637	4463352	643680	1101594	600270	1437762	600848	790599	1164767	647776	1220606	0.559968913	0.005615475	U test	0.8	0.971
0.8_126.0548_[M+H]+	0.817	126.05479	[M+H]+	88.85	126.05479:2139171 127.05814:520975 128.0615:110821	NA	9510155	5734144	3733551	6740537	6672842	7064132	4430502	6755688	5986154	9286611	9961027	7281756	9945349	1908976	4112591	5674646	4310020	2264680	12054164	5017823	2676662	6122682	6760992	7063095	6681118	7787854	6186722	8262356	7610958	0.843412866	0.310329754	t test	1	0.873
1_126.066_[M+H]+	0.961	126.06605	[M+H]+	920.68	126.06605:35229752 127.0694:3055662 128.07276:503337	NA	37648220	44355896	53030448	43915168	40390576	43653096	34519776	43324968	39106296	46831280	39494164	47289032	32555402	47350680	52972888	43415204	36015468	42765900	43141080	28771238	70420496	69767656	74878240	76675840	77415288	74970952	75407368	74985448	76295088	0.983518048	0.96477712	t test	1	0.792
10.9_126.0661_[M+H]+	10.95	126.06606	[M+H]+	2.13	126.06606:66067 127.06941:0 128.07277:30882	NA	135049	140753	145515	218101	224847	129897	87333	38467	22718	111626	59582	106837	45051	82915	105400	39963	62449	44846	108214	102337	98021	92673	112665	40541	42688	162939	68618	109010	161801	0.83952825	0.34007141	t test	1.6	0.057
0.8_126.0661_[M+H]+	0.788	126.06613	[M+H]+	117.9	126.06613:3810495 127.06948:446056 128.07284:716296	NA	7696102	9693924	9581844	9493115	8381112	8625882	7239224	8830498	8337386	10035882	8034530	8767025	6670420	10306490	10815400	9351856	7865172	9051262	9405868	5952026	13049434	11575964	12663214	11988704	13363927	13859114	13463984	12647043	12907515	0.889801516	0.800705745	t test	1	0.933
3.1_126.0663_[M+H]+	3.129	126.06626	[M+H]+	3.07	126.06626:82207 127.06961:54074 128.07297:99599	NA	117692	280568	137290	135383	116067	142205	224258	41237	37289	264763	116782	186635	45440	225097	183923	111411	60803	135908	100847	156900	11715	15133	76265	119217	45055	144210	81233	204883	112364	0.341114103	0.822426625	t test	1.1	0.661
3.5_126.0908_[M+H]+	3.5	126.09085	[M+H]+	8.47	126.09085:289625 127.0942:0 128.09756:0	NA	459949	602234	823968	530792	467514	502675	503845	124197	325230	242125	460543	453114	483543	492666	1191006	524386	620221	429098	264359	255112	361856	242128	491658	279781	531609	420683	566819	334627	526684	0.904691465	0.011467792	U test	0.9	0.971
1.1_126.1025_[M+H]+	1.137	126.10247	[M+H]+	16.62	126.10247:131232 127.10582:0 128.10918:57338	NA	288499	114241	257393	134779	183699	455178	116265	263866	183623	290127	609559	194533	345449	175835	158999	248655	306518	496081	157332	231532	529436	369036	364697	448517	382003	295296	262474	402896	482144	0.429416948	0.095874204	t test	0.8	0.245
1.2_126.5362_[M+H]+	1.216	126.53623	[M+H]+	3.04	126.53623:45000 127.53958:0 128.54294:0	NA	12344	7640	40488	10126	32463	56359	25935	32060	8792	18935	42077	19437	7734	16724	12064	14298	17434	16722	26008	9076	14350	13451	25499	29569	28322	17752	18594	47499	31403	0.390397591	0.019639355	U test	1.3	0.481
0.6_126.9719_[M+H]+	0.582	126.9719	[M+H]+	31.23	126.9719:770228 127.97525:144235 128.97861:0	NA	2315022	3210905	1778424	3489601	2128956	1736070	1628518	544407	2098973	1449295	1691075	4350382	790850	1893567	2084455	819576	2224708	1080815	1603364	1936239	1820191	770023	758313	964774	1906344	591863	2308142	1694365	1876127	0.719071755	0.065800789	t test	1.1	0.717
3.9_126.9719_[M+H]+	3.852	126.97194	[M+H]+	1.39	126.97194:10591 127.97529:0 128.97865:0	NA	4782	16447	8437	11043	5043	5395	6125	7811	4837	5031	9719	5904	8619	7003	5614	477.7171387	4777	16910	4975	5863	477.7171387	14167	8356	9644	8689	7534	16901	5850	9252	0.008264998	0.207635408	U test	1	0.912
3.9_126.9892_[M+H]+	3.926	126.98922	[M+H]+	3.4	126.98922:25929 127.99257:0 128.99593:0	NA	10476	25541	6359	44110	21492	6697	11104	14734	5475	7644	18124	18857	4650	6280	14617	12945	6064	5808	5710	34201	465.0203125	35962	12232	8615	11689	7068	8670	9306	8010	0.006241008	0.005818755	U test	1.2	0.481
0.8_127.0477_[M+H]+	0.786	127.04767	[M+H]+	27.01	127.04767:714106 128.05102:0 129.05438:369722	NA	907764	2280972	2000877	1337678	3826410	1772331	3311831	1870916	1370613	2570066	3756653	2154729	1331483	1710021	1670980	3121842	2793539	722381	4127572	919818	4344070	3643414	2878003	4323450	3654822	4268492	2265669	4196782	4229688	0.418532817	0.481215634	t test	0.9	0.721
1_127.05_[M+H]+	0.964	127.05001	[M+H]+	92.05	127.05001:3505528 128.05336:0 129.05672:949308	NA	7472182	8296449	7270310	6805547	7006257	7355844	7019231	8466985	8420144	9456029	8664941	10365927	8203675	6823548	8089861	7782849	6838295	8708118	10184820	6563612	9172468	8467026	10738554	10016745	10591473	9751503	9868318	9370345	10147307	0.712802305	0.270342738	t test	0.9	0.223
1.5_127.0501_[M+H]+	1.504	127.05007	[M+H]+	432.38	127.05007:27553410 128.05342:1792595 129.05678:582517	NA	68450472	54061684	55713444	32776850	57926176	66949236	42585304	32074152	51397796	35239696	68371528	57470388	25135740	58661596	48421928	62335216	41223748	40382636	64614896	37415960	138179552	140336480	144783408	82499400	134614304	140581376	88036112	130737632	128756216	0.354103142	0.800780786	t test	1	0.816
2.5_127.0501_[M+H]+	2.525	127.05008	[M+H]+	4.38	127.05008:659952 128.05343:27501 129.05679:110823	NA	1049053	1662236	899311	982632	332065	1317772	467413	895100	419219	410040	1502496	1064072	435459	1783915	2491886	629291	1021591	652290	666282	863850	551412	827806	764326	1081373	1371972	1393392	2186513	831527	1642380	0.496490856	0.171457279	t test	0.8	0.263
0.8_127.0864_[M+H]+	0.789	127.08645	[M+H]+	12.67	127.08645:390334 128.0898:400920 129.09316:319201	NA	1588664	868375	315921	1024710	495098	751019	1293848	927879	864468	1837602	969846	396237	691133	405632	447559	728479	522814	1464650	1785689	1232246	273546	931081	992749	492438	738329	637924	1102004	1382606	338832	0.633996302	0.111324404	t test	1.1	0.588
6.6_127.1116_[M+H]+	6.575	127.11159	[M+H]+	2.92	127.11159:86620 128.11494:0 129.1183:68144	NA	89729	158404	229379	109169	249164	180424	141948	315466	94620	308388	299590	286408	261432	165367	149160	321662	234645	127762	320400	157616	197739	293545	103609	108858	186902	266007	106925	247129	276993	0.277170037	0.04964046	U test	0.8	0.218
4.5_127.1117_[M+H]+	4.495	127.11167	[M+H]+	4.87	127.11167:62977 128.11502:66048 129.11838:0	NA	74636	122505	188910	224047	92191	53130	219173	79112	227751	156215	154692	59031	280913	192311	86444	130262	87870	89484	100415	111828	168225	122426	99947	139335	161595	65542	103195	122890	82555	0.2097971	0.026710877	U test	1.1	0.912
4.8_127.1117_[M+H]+	4.815	127.11168	[M+H]+	9.73	127.11168:166047 128.11503:63514 129.11839:0	NA	108276	162496	131076	295255	531661	103477	367983	352577	437688	563950	477147	175836	66251	396658	284049	103631	71727	250156	303194	425102	436487	210251	635389	564719	535276	469567	622128	626110	585796	0.227438279	0.272036697	t test	1.2	0.586
4.1_127.1117_[M+H]+	4.066	127.1117	[M+H]+	7.53	127.1117:95908 128.11505:39363 129.11841:45544	NA	154603	70691	124153	53018	203417	152235	368906	87145	73093	172397	136253	149139	92737	46409	44772	100334	45383	74330	84933	41804	113796	169765	143604	104259	184867	97823	97568	128777	156410	0.021816597	0.123127714	U test	1.7	0.063
0.7_127.1228_[M+H]+	0.711	127.12278	[M+H]+	11.15	127.12278:232225 128.12613:0 129.12949:0	NA	272582	527092	348099	326877	327976	259961	448134	263499	284243	325056	184705	559970	203159	372862	499974	154016	282307	138376	328136	322937	224941	271009	206268	210005	325235	204452	262155	238631	208797	0.045689489	0.631518317	U test	1.1	0.739
1.3_127.123_[M+H]+	1.264	127.12299	[M+H]+	2.89	127.12299:40618 128.12634:29825 129.1297:0	NA	62678	105394	76356	86428	70627	116332	65231	54380	122108	24117	109443	50821	136329	70920	69901	94837	84512	171863	79016	29774	104218	132485	210040	130966	98769	43103	18976	57338	105578	0.847385219	0.413899519	t test	0.9	0.438
0.9_127.1232_[M+H]+	0.876	127.12315	[M+H]+	3.82	127.12315:59278 128.1265:0 129.12986:0	NA	34889	12774	31536	32605	104971	94350	20333	62699	42078	43350	8526	32300	14762	25519	59181	92503	34207	23030	87783	37788	36267	27456	42307	18443	12300	49768	27119	16464	36895	0.185636599	0.200087003	t test	1.1	0.637
0.6_127.5441_[M+H]+	0.647	127.54407	[M+H]+	11.38	127.54407:775051 128.54742:0 129.55078:0	NA	737675	767347	1845560	613930	768703	1052116	722441	885860	546555	697359	477812	467788	1332452	749790	1297564	964462	797011	906011	1618822	497956	1587890	1652870	2095826	1513372	1488998	950893	932614	1311856	923822	0.001248776	0.285787761	U test	0.9	0.684
0.1_127.5442_[M+H]+	0.081	127.54419	[M+H]+	4.52	127.54419:184846 128.54754:0 129.5509:0	NA	286887	206790	2275215	525499	601411	542332	940824	793310	576389	439047	295953	393924	2421420	231503	942925	1007852	636206	604086	532003	555107	2378074	3427240	1123207	949976	877765	986643	772356	674272	270035	0.002078448	0.000417052	U test	0.9	0.796
1.7_127.9665_[M+H]+	1.68	127.96649	[M+H]+	5.18	127.96649:27977 128.96984:0 129.9732:0	NA	11979	20153	19858	22224	23694	19091	10946	48687	20757	25245	41106	41415	22698	9316	32594	28655	13150	22036	46310	55213	11913	46558	29091	8356	21979	41371	14929	6312	54459	0.003581021	0.82736665	U test	0.7	0.089
1.6_127.9665_[M+H]+	1.553	127.96651	[M+H]+	4.17	127.96651:27837 128.96986:0 129.97322:0	NA	19958	26177	25263	12205	31115	14426	31183	5782	33752	20016	5352	6439	7067	27338	18313	16869	46246	32136	20945	40383	27557	48427	22614	10497	24701	8256	10058	9500	32922	0.950108479	0.257896628	t test	1	0.855
0.7_127.9792_[M+H]+	0.738	127.97919	[M+H]+	6.78	127.97919:38649 128.98254:0 129.9859:0	NA	39208	66434	30388	65448	25518	12518	36958	28931	56583	172273	31261	56241	41893	42723	13587	24690	90040	21602	24734	57497	29403	38365	12429	19090	19276	20875	16632	30953	70329	0.005272206	0.338040916	U test	1.3	0.684
0.9_127.9793_[M+H]+	0.904	127.97928	[M+H]+	6.54	127.97928:55119 128.98263:0 129.98599:0	NA	53972	156200	11400	85684	18932	36226	45788	55074	75852	94034	21270	48475	36561	84474	104876	30260	117898	62673	31990	42267	28183	12263	11781	13234	1051.41377	19141	28804	21170	21933	0.567037238	0.271648031	t test	1.1	0.791
0.7_128.0191_[M+H]+	0.658	128.01912	[M+H]+	371.37	128.01912:14773278 129.02247:2607778 130.02583:2990990	NA	18039034	27346912	13793995	24306166	22941038	14616950	18687128	19111638	14359560	24498422	16110714	25497380	12386052	25474102	21613730	13612309	14602892	16998196	14992702	14475242	14477341	16302628	18792980	21098692	21605768	21579788	23794338	24695300	27321570	0.423292479	0.099881143	t test	1.1	0.391
1_128.0453_[M+H]+	1.033	128.04532	[M+H]+	19.36	128.04532:535263 129.04867:1321970 130.05203:871285	NA	673830	991949	1227786	811193	1165688	1197814	511005	1243442	1179352	1188448	1156365	881121	976578	893621	889378	479319	424080	1171983	441045	941207	2309002	2428716	2032329	1947561	1631940	2146471	1907813	1910830	1532118	0.192230624	0.059773047	t test	1.2	0.214
0.8_128.068_[M+H]+	0.751	128.06804	[M+H]+	27.01	128.06804:609549 129.07139:0 130.07475:0	NA	441233	346169	232895	399175	339268	405735	50175	56935	137759	36845	281845	437584	382698	91948	238539	234977	330014	182027	60075	566681	1133358	666676	1075239	973134	584923	1154933	1204128	1137068	1150811	0.312667801	0.771568399	t test	0.8	0.545
0.8_128.0818_[M+H]+	0.785	128.08176	[M+H]+	14.83	128.08176:574722 129.08511:0 130.08847:34949060	NA	1683885	1371274	1876738	1576253	667932	1358411	1135906	895206	989801	1837624	1731424	1714862	1062818	609335	1155680	1494272	1710815	1629884	1166678	595615	1668513	960023	876230	593426	1144040	1875418	1645455	1786550	1924876	0.362203079	0.213313071	t test	1	0.848
0.9_128.1067_[M+H]+	0.927	128.10674	[M+H]+	9	128.10674:390255 129.11009:282282 130.11345:30822228	NA	682805	129317	845848	201108	572067	701962	1123054	431345	192749	367193	606736	204065	357246	74047	179161	268623	81338	525765	99128	41507	187237	394269	259707	266592	164791	258032	248203	217093	146771	0.675349388	0.089034699	t test	2.1	0.038
0.7_128.1068_[M+H]+	0.705	128.10681	[M+H]+	5.44	128.10681:147436 129.11016:311976 130.11352:25181424	NA	39678	92138	34222	23155	140503	39203	54341	51896	100373	66401	81932	21187	74713	23736	38904	52540	15554	34450	19012	84033	101799	51960	40159	17706	51454	63293	70350	82905	9825	0.326247064	0.048207407	U test	1.4	0.143
4.4_128.1069_[M+H]+	4.363	128.1069	[M+H]+	8.78	128.1069:234013 129.11025:34215 130.11361:228428	NA	246542	285854	101593	628753	1067232	757010	1035088	197148	127286	275150	485363	498406	414966	182897	370490	285182	205834	115354	371799	227911	474098	269258	421489	318321	343234	436283	433269	189373	239817	0.066093174	0.471350783	t test	1.4	0.255
10.9_128.1432_[M+H]+	10.871	128.14319	[M+H]+	5.3	128.14319:112539 129.14654:0 130.1499:23990692	NA	205960	84548	196198	81036	151401	53867	108160	231830	148545	145504	118423	77652	123015	201389	180770	179434	101489	126905	242000	135829	155859	206705	163378	74547	129811	150265	178161	179323	77587	0.757266057	0.986154142	t test	0.9	0.702
11_128.1432_[M+H]+	11.044	128.1432	[M+H]+	4.48	128.1432:111825 129.14655:0 130.14991:21455138	NA	43955	38065	70767	106181	37492	135175	59329	312931	91007	206687	312809	95999	93873	68466	67412	128642	114964	108848	429996	125121	111377	231144	133869	38951	112509	72197	62588	138515	119666	0.024808297	0.001565027	U test	0.7	0.165
5.3_128.5135_[M+H]+	5.314	128.51349	[M+H]+	3.24	128.51349:24568 129.51684:0 130.5202:395098	NA	12764	4852	14725	8646	12506	32898	13935	28768	8123	7073	8642	11242	28387	13723	6140	7060	20838	9321	11837	11068	34960	35121	5502	7464	6824	20241	13064	5036	6616	0.026280184	0.025313436	U test	1.1	0.796
0.6_128.5136_[M+H]+	0.572	128.51358	[M+H]+	5.57	128.51358:52376 129.51693:0 130.52029:458344	NA	24064	9176	45058	15064	682.3655273	57599	7279	31737	29688	8991	19704	12250	49918	7506	25976	26647	13879	50613	63285	6824	54328	55925	50036	50749	31424	42249	28989	19597	10829	0.550946273	0.051674683	t test	0.8	0.559
3.9_128.5414_[M+H]+	3.924	128.54141	[M+H]+	10.12	128.54141:88387 129.54476:0 130.54812:42150	NA	117233	117041	110885	102064	96481	111949	120107	142309	52922	148187	169966	143838	74694	82751	42939	94534	22247	151155	183344	52219	65766	92356	43855	97286	167781	132670	155482	125053	151310	0.412388534	0.313966976	t test	1.1	0.665
3.9_128.5465_[M+H]+	3.917	128.54646	[M+H]+	3.82	128.54646:41988 129.54981:0 130.55317:172857	NA	117233	117041	110885	107503	96481	111949	120107	142309	40006	148187	169966	143838	74694	82751	42939	94534	56660	144583	183344	34592	65766	92356	44066	29010	167781	54928	155482	125053	151310	0.144983615	0.172037226	t test	1.1	0.721
1_128.5862_[M+H]+	1.036	128.58617	[M+H]+	20.29	128.58617:121597 129.58952:0 130.59288:0	NA	1231.95332	161163	52776	1231.95332	1231.95332	24835	37429	26012	26454	114200	32485	128225	17944	20357	304043	12320	20171	22420	58719	51709	23352	37067	23341	1231.95332	39931	54387	50800	61841	31459	0.013139969	0.00026183	U test	0.7	0.684
0.6_128.9506_[M+H]+	0.593	128.95059	[M+H]+	34.3	128.95059:973202 129.95394:0 130.9573:166121	NA	2301621	2459672	1539399	2307592	2441777	2117762	1997929	1636722	3208660	1306318	2605150	2035289	1143046	1375205	1969455	1870504	2083566	2645166	1732378	1661987	5796422	2470074	1487156	2641897	977263	2925485	1906864	2594354	3902957	0.854590202	0.481830504	t test	1.1	0.444
0.9_128.9507_[M+H]+	0.95	128.95074	[M+H]+	8.36	128.95074:115388 129.95409:0 130.95745:0	NA	290661	409279	196608	155370	242263	187916	394161	288292	73915	178052	47842	345740	312130	398900	192976	280896	38575	189231	223464	390997	212283	211719	87248	174500	219633	148138	249203	244616	245144	0.372241646	0.574610949	t test	1	0.894
1_129.0181_[M+H]+	0.962	129.01807	[M+H]+	64.37	129.01807:2818961 130.02142:144369 131.02478:0	NA	2696548	2575610	6011713	2707558	2925468	4155237	2680191	3734630	4488982	3415822	2745362	2491344	4776296	3206198	3877359	4113791	3383421	3435158	4053622	2579986	6203350	7073768	6400394	5885102	5708616	5438116	5434755	4397562	4063293	0.126270755	0.245100161	t test	1	0.974
0.7_129.052_[M+H]+	0.669	129.052	[M+H]+	52.61	129.052:2057999 130.05535:151655 131.05871:0	NA	2567551	1484004	4484116	1722442	1931949	3422259	1965849	2641375	3232198	1586002	2450234	1374001	5334133	1783067	1572561	4026303	2018303	2565204	3624313	1966977	5173868	5625328	5229490	4289955	3623684	3054493	2528267	2326263	2029734	0.310218545	0.063378211	t test	0.9	0.653
3.8_129.0521_[M+H]+	3.812	129.05205	[M+H]+	4.38	129.05205:185027 130.0554:354548 131.05876:49283	NA	125899	85463	584215	27640	169801	134711	219228	211421	236527	49559	197620	52172	477482	47034	154056	224614	126252	155123	104394	146865	595942	618076	343414	161188	185450	151361	92875	104049	72837	0.021237912	0.003163249	U test	1	0.912
3_129.0521_[M+H]+	2.989	129.05205	[M+H]+	3.03	129.05205:111422 130.0554:661939 131.05876:95980	NA	204311	182506	866553	98033	139264	285554	353574	115633	328537	206027	370434	176538	787223	209348	189546	255469	163447	184439	431842	179742	756074	261203	862325	249964	471601	232195	97166	363978	174954	0.002777918	0.000264374	U test	0.9	0.579
0.8_129.0521_[M+H]+	0.818	129.05206	[M+H]+	7.58	129.05206:816453 130.05541:2319837 131.05877:0	NA	984800	350490	1599436	506083	733533	1900229	626662	767150	924430	732029	3242026	567942	1006665	688726	881339	862592	342990	921652	1832739	1189135	2632962	1733284	1528239	931522	1916301	1228192	641383	818375	1161357	0.221611713	0.010492793	U test	0.8	0.481
7.6_129.0543_[M+H]+	7.559	129.05432	[M+H]+	10.56	129.05432:314358 130.05767:95217 131.06103:0	NA	829169	866020	1161093	1016916	713096	1010513	1028046	873388	999157	898882	762223	551998	1214712	990762	1192674	1008075	1042338	930888	1096235	1072961	1114140	909426	1135866	925425	968443	444971	862644	909862	813242	0.414946454	0.924335434	t test	0.9	0.417
8.2_129.0544_[M+H]+	8.208	129.05437	[M+H]+	6.01	129.05437:164584 130.05772:218560 131.06108:0	NA	384822	476260	318746	472150	404145	209055	428572	461947	557841	323842	187263	236592	327715	388496	484267	561090	498310	377189	407553	471535	446878	187776	180684	238002	516887	550695	415650	318020	368920	0.947500694	0.283813249	t test	1	0.932
3.7_129.1021_[M+H]+	3.682	129.1021	[M+H]+	7.72	129.1021:104495 130.10545:72028 131.10881:0	NA	44082	38068	128971	97305	464215	82972	70309	48023	71700	49237	31626	52375	32785	58145	147479	202213	39004	462740	26128	256295	104690	121721	95977	46040	63052	99133	51629	457725	50925	3.59E-05	0.005557748	U test	0.8	0.796
3.8_129.1021_[M+H]+	3.818	129.10211	[M+H]+	6.19	129.10211:141096 130.10546:46055 131.10882:0	NA	409367	248224	194127	279271	395831	403555	317546	276426	257651	232268	467522	242492	270986	275483	169359	366745	260649	279995	326916	217546	499900	464267	276671	477946	477134	437978	356647	334145	410063	0.967554014	0.188242988	t test	1	0.825
1_129.1021_[M+H]+	1.029	129.10213	[M+H]+	31.87	129.10213:512865 130.10548:2250744 131.10884:597530	NA	1503924	411796	723450	930714	1347025	1042829	908206	1591819	1586075	1740564	2132634	1042829	1554323	1303602	590995	2132952	1272171	2165140	1882846	1602768	1613262	1485096	1742027	1892799	849614	676252	1413996	1812248	1732600	0.226530085	0.416281536	t test	0.7	0.073
0.8_129.1021_[M+H]+	0.795	129.10213	[M+H]+	30.58	129.10213:545469 130.10548:22439930 131.10884:1909870	NA	1329828	1083935	601637	569521	1002952	1295765	615033	806141	1199692	1639216	1650991	1070766	828281	548380	648339	604238	1447044	1801650	1137198	920149	1006710	1120300	1289327	1698054	1774458	1814934	1434581	1371596	1651767	0.443696937	0.284900082	t test	0.9	0.663
4.6_129.1021_[M+H]+	4.559	129.10213	[M+H]+	6.21	129.10213:65442 130.10548:61673 131.10884:26234	NA	94840	80119	23026	131228	85988	145434	47261	96012	122061	116309	57521	82720	62669	103213	68792	67479	12782	61373	136887	94554	163744	49358	111439	132494	131328	182635	159917	196173	207464	0.592913328	0.595750408	t test	1.2	0.267
3.1_129.1022_[M+H]+	3.12	129.10216	[M+H]+	5.4	129.10216:51879 130.10551:55597 131.10887:0	NA	30895	68044	26356	123733	67752	17024	29636	12647	7602	47644	15604	51579	10046	65989	49121	37648	40662	73283	82606	70315	107556	61046	93235	120363	51080	29295	44978	45407	47932	0.036739968	0.416195078	U test	0.9	0.28
8.1_129.1272_[M+H]+	8.127	129.12715	[M+H]+	9.47	129.12715:114076 130.1305:36112 131.13386:0	NA	383138	384573	416821	345414	385110	436950	394380	403343	413881	368455	186318	335929	422237	346317	425396	444017	341087	359366	390779	460177	395736	465341	378726	433917	370044	409082	323582	366258	343832	0.300809292	0.41344298	t test	1	0.664
5.3_129.1273_[M+H]+	5.257	129.12727	[M+H]+	2.39	129.12727:49656 130.13062:88656 131.13398:27487	NA	85936	131207	59702	92103	82397	82585	100458	147269	168578	115359	82398	72244	39340	216919	114555	73194	56727	66584	209115	123020	81076	134837	146873	201962	74428	123879	93111	124430	129789	0.815949466	0.044736166	U test	1	0.529
4.3_129.1274_[M+H]+	4.319	129.12741	[M+H]+	4.8	129.12741:77284 130.13076:171711 131.13412:0	NA	6447	7388	7932	9963	5357	9087	7185	5030	9077	6805	6187	10485	11262	6510	5923	9788	6599	5867	6745	5974	9687	10816	8033	6587	7082	23601	16348	7929	47525	0.769095975	0.01407965	U test	1	0.631
0.7_129.1385_[M+H]+	0.692	129.13846	[M+H]+	57.88	129.13846:1409697 130.14181:205122 131.14517:0	NA	443.275293	443.275293	443.275293	443.275293	25092	443.275293	443.275293	28651	443.275293	13950	443.275293	443.275293	14033	17504	4433	443.275293	443.275293	14788	443.275293	443.275293	2894338	984732	594108	443.275293	443.275293	443.275293	443.275293	20514	21504	0.000268379	0.000651278	U test	1.2	0.796
5.7_129.1511_[M+H]+	5.706	129.15112	[M+H]+	3.24	129.15112:73847 130.15447:7015334 131.15783:656144	NA	5982	4442	444.1921387	26472	15333	444.1921387	444.1921387	444.1921387	444.1921387	7323	6702	24886	444.1921387	12308	10866	7166	444.1921387	444.1921387	444.1921387	74949	444.1921387	5485	444.1921387	444.1921387	444.1921387	11481	22448	17377	28675	0.001512279	6.54E-05	U test	0.4	0.315
4.4_129.5326_[M+H]+	4.427	129.53258	[M+H]+	3.51	129.53258:45978 130.53593:118265 131.53929:547088	NA	15429	10836	45621	36831	9187	22144	20976	20742	29716	17602	40821	14547	67079	33566	5118	82762	28355	19666	22024	15436	38928	39111	21836	27918	6388	6274	15432	5380	10865	0.32449169	0.078050316	t test	0.7	0.24
6.5_129.5357_[M+H]+	6.524	129.53566	[M+H]+	3.68	129.53566:40706 130.53901:224507 131.54237:2042120	NA	23358	23922	18171	6047	25494	58034	17052	25036	37625	15947	15695	14232	10416	15154	8080	27358	10148	19760	53847	19983	38460	44224	13903	14659	37705	13634	64340	13307	9852	0.142010448	0.006035803	U test	1.3	0.143
4.2_129.5407_[M+H]+	4.171	129.54066	[M+H]+	4.09	129.54066:41029 130.54401:199056 131.54737:587446	NA	22132	8847	25716	10523	6446	7163	7244	32193	7206	4950	13094	14300	28385	14001	23147	18176	22816	7804	41447	29488	43455	23415	33929	8921	24524	30644	47856	9598	5780	0.00969074	0.483414137	U test	0.6	0.052
0.6_129.979_[M+H]+	0.645	129.97905	[M+H]+	13.21	129.97905:207014 130.9824:0 131.98576:332798	NA	186891	578340	393079	333977	158772	238585	308726	138838	137409	323396	152709	392039	98252	458154	443609	204701	197390	181626	131744	106064	277572	196207	175807	136517	232757	334716	176979	196509	422399	0.198640134	0.021160163	U test	1.2	0.481
11.2_129.9874_[M+H]+	11.158	129.98741	[M+H]+	3.28	129.98741:52671 130.99076:0 131.99412:147696	NA	95933	82877	50705	34351	52779	110526	70512	76955	78863	39176	26924	72606	80290	39007	36144	65977	37994	77927	59031	103795	136040	164634	66710	54737	96374	87909	87611	49996	46478	0.250524169	0.545960909	t test	1.1	0.549
1.4_129.9957_[M+H]+	1.354	129.99565	[M+H]+	7.59	129.99565:131187 130.999:0 132.00236:0	NA	199122	67656	20908	64959	22216	30309	5750	39886	26476	16598	19651	44784	19014	20346	36263	17048	39076	14640	9804	48132	351163	10225	210517	66180	60773	44389	13762	26033	98962	0.000318839	0.26310229	U test	1.8	0.579
1.5_129.9958_[M+H]+	1.536	129.99576	[M+H]+	13.93	129.99576:244821 130.99911:0 132.00247:0	NA	693209	678409	1287662	477081	370616	435719	453754	404707	643525	592095	1525290	415611	419143	731229	545329	407279	760368	310156	807941	344548	699627	415084	717884	584252	583709	741045	268794	647660	1279486	0.042841087	0.007059898	U test	0.9	0.971
0.7_130.0167_[M+H]+	0.659	130.01671	[M+H]+	42.89	130.01671:2490876 131.02006:0 132.02342:0	NA	3413669	4918982	2466560	4637995	4152132	2942999	3157639	3706040	2642597	4082772	2800582	4941166	2583402	4526213	3837302	2557886	2851727	3243718	2920522	2969511	5153112	2836253	3706184	3844758	3760868	3833628	4259586	4335196	4841860	0.684155381	0.167554312	t test	1.1	0.558
11.1_130.0498_[M+H]+	11.077	130.04977	[M+H]+	1.28	130.04977:135622 131.05312:0 132.05648:46045	NA	580605	687661	242682	625459	290476	486928	402220	886694	219308	415952	321458	702552	238482	483855	415804	325406	658710	135933	180802	706194	317690	648806	326254	353030	395582	477963	311383	456095	647716	0.380859465	0.35932148	t test	1.1	0.578
3.1_130.0649_[M+H]+	3.067	130.06487	[M+H]+	14.74	130.06487:1098530 131.06822:132014 132.07158:1634215	NA	4224876	5694371	5607228	4151870	4012449	3543825	1956707	5138682	4855649	5877620	3656414	5460638	2077519	4403457	5241916	4259085	4029460	4069907	5488464	4233942	7020048	5566996	6903364	6477362	6390208	6192946	5984756	6290422	5901008	0.179484532	0.390233404	t test	1	0.763
4.3_130.065_[M+H]+	4.258	130.06497	[M+H]+	17.25	130.06497:1292993 131.06832:104317 132.07168:186969	NA	3988403	3151930	3715590	3621583	4555281	4549510	4663412	4588502	3567960	4942725	2984528	3886358	3423781	3829534	4355118	2593029	2568125	2807784	5097152	2370262	5038866	3895733	5025448	4593135	4230622	4738648	4872529	4310862	4410090	0.594361872	0.454462841	t test	1.2	0.049
4.6_130.065_[M+H]+	4.566	130.06502	[M+H]+	8.76	130.06502:908261 131.06837:139005 132.07173:126801	NA	3018119	2136506	3975891	3010286	3184836	3152690	2345051	3324220	2326707	4025694	3029570	3290544	3317172	3529007	3404289	3183331	2735788	3633619	2805750	1652404	6269234	4582476	4358432	4318218	3857775	5001672	4644127	4262348	3573578	0.707287213	0.232986728	t test	1	0.798
2.5_130.0651_[M+H]+	2.505	130.06505	[M+H]+	46.95	130.06505:3537286 131.0684:472262 132.07176:104876	NA	22497776	16872460	21659972	18992812	19620882	19068538	15976474	18299506	18336172	21352506	20803816	15888460	19814290	20275876	19473836	21859750	21087600	22807788	18479772	15391052	24628174	20904608	24663420	23999990	24262846	23648742	12139788	24091570	23163538	0.450411684	0.788589113	t test	1	0.526
1_130.0973_[M+2H]2+	0.952	130.09734	[M+2H]2+	55.02	130.09734:55081976 131.10069:4147612 132.10405:1160870	NA	137040960	187430048	190114128	127448168	114653080	102307368	99384224	129171480	128633272	134574096	151436144	177919856	126520504	141622528	184515152	162610928	153795936	170106304	129367576	122793200	166254752	151841328	178416496	174831840	169467376	166879888	158069792	168710480	162132336	0.165051085	0.554610444	t test	0.9	0.096
0.8_130.0974_[M+H]+	0.794	130.09738	[M+H]+	29.35	130.09738:35453004 131.10073:2455306 132.10409:847391	NA	111083392	160135008	156424400	83036296	81367784	59242600	66116188	86045272	84023048	93704416	102547480	133092000	57319436	97857160	143854240	113599320	120424520	94745616	95584056	97040656	92031952	107715488	105320328	80501856	104853960	102266944	102707904	107122176	111142592	0.15203654	0.586004307	t test	0.9	0.476
2.5_130.1589_[M+H]+	2.499	130.15887	[M+H]+	0.48	130.15887:4250736 131.16222:393573 132.16558:0	NA	5664206	9841803	10720853	6667658	5873460	16178902	9005637	7697764	11337037	12103082	18645230	8763943	5429742	9320444	6821758	25364962	6591447	19811852	4013945	5389006	11247401	6821386	10130283	5561057	12331626	5283232	7196126	6174929	9028863	0.838841871	0.018918014	U test	0.9	0.739
11.1_130.1589_[M+H]+	11.086	130.15889	[M+H]+	9.42	130.15889:30069876 131.16224:3040937 132.1656:82130	NA	55218024	115320744	121026448	60258928	95811136	132505272	45393680	48000584	90111520	60115008	67564144	22937598	65013996	48002616	51637472	114346648	77196352	47416816	118602816	100005488	53843848	105345088	61374208	45608328	118609512	43834704	55884740	89602848	51595112	0.30263927	0.475738734	t test	1.1	0.538
9.8_130.1589_[M+H]+	9.777	130.15889	[M+H]+	6.2	130.15889:15681948 131.16224:1278352 132.1656:0	NA	29368222	15211170	50680000	41706636	95676248	38580580	44626852	23413220	29386836	83740056	51531572	34271800	47813060	45311656	48108864	15968747	45315284	28064128	51057100	34988028	31298234	52098996	16931212	101753352	42338192	39799512	29218458	29456720	25390900	0.170806817	0.119724454	t test	1.1	0.718
0.6_130.1589_[M+H]+	0.641	130.15891	[M+H]+	5.14	130.15891:4557543 131.16226:380989 132.16562:0	NA	13454032	6951818	12766534	18070322	16786550	16855600	9780282	9851769	11408803	14032050	24734792	11372603	13253715	17590650	10581401	22880776	15372649	13127684	14819247	17054254	3763173	10164573	9012367	10822402	17634418	10194931	14573985	10957504	9925991	0.998170478	0.86956261	t test	0.8	0.085
9.5_130.1589_[M+H]+	9.518	130.15892	[M+H]+	9.48	130.15892:16579459 131.16227:1609826 132.16563:66996	NA	26276608	67820104	53106688	35615440	108225496	25780890	38491604	26789026	33010912	62992696	31924804	28767634	38216456	37292980	45537992	22555542	61057472	39426416	97620784	88998520	48277372	36228684	73407272	18967434	47292364	36943464	38857048	25735166	92427528	0.088961826	0.043091396	U test	0.9	0.739
4.2_130.1589_[M+H]+	4.206	130.15892	[M+H]+	3.21	130.15892:9126958 131.16227:909003 132.16563:53632	NA	13077172	10154626	22006384	13847147	27170986	10584393	6976510	6743451	17215804	10364973	18347892	16318809	7130712	8491061	21670420	21156338	10913520	5222276	8742093	9207373	34317696	5885292	13430005	12881351	7029877	8470475	10628919	9828729	9344472	0.37087059	0.199099389	t test	1.1	0.742
3.7_130.159_[M+H]+	3.741	130.15895	[M+H]+	10.62	130.15895:30507922 131.1623:2920434 132.16566:150362	NA	119881272	41715952	45862144	69505088	65353272	85690104	57928440	36828948	60954416	56723852	134596608	49173220	70828352	62526496	91829504	57966848	77433920	57729504	68848440	42451296	87452744	68395296	78433472	71704936	67294504	66513532	75291984	76773648	70627032	0.035102764	0.024276458	U test	0.9	0.315
4_130.159_[M+H]+	3.952	130.15898	[M+H]+	2.28	130.15898:7964716 131.16233:753559 132.16569:40068	NA	38293716	9039469	37026472	45945420	23498214	28922100	22953654	36060304	16355948	46251860	24868988	11809757	39604076	10577152	12863452	12567636	25324498	13468993	51872660	17361848	25125584	18350900	13979009	57389312	9696686	9291070	22260502	18732948	28032138	0.885421287	0.019234706	U test	1.3	0.218
11.1_130.2057_[M+H]+	11.108	130.20569	[M+H]+	6.65	130.20569:52893 131.20904:0 132.2124:0	NA	55083	77651	63008	71256	72655	63436	132582	97946	125296	63990	84628	37701	55850	149764	40149	96414	95626	76514	85137	89958	141957	228154	177149	77102	244790	150390	116577	130096	123868	0.007367221	0.427346042	U test	1	0.631
10.9_130.206_[M+H]+	10.923	130.20596	[M+H]+	6.18	130.20596:48147 131.20931:0 132.21267:0	NA	112917	43437	107883	89917	95312	76444	82016	113567	77335	78059	62181	45280	64746	35757	70449	109277	47762	61127	63397	173290	83321	65280	77986	214075	99678	127980	131381	116148	135862	0.764844115	0.000980789	U test	1.2	0.052
10.9_130.2076_[M+H]+	10.903	130.20764	[M+H]+	6.15	130.20764:50813 131.21099:0 132.21435:0	NA	112917	94106	149388	71354	95312	57542	82016	113567	77335	81631	62181	142432	64746	84125	82119	62105	61769	77698	54861	173290	83321	96946	156605	214075	74391	127980	131381	116148	135862	0.297637915	0.002647217	U test	1	0.247
11.1_130.2081_[M+H]+	11.148	130.20813	[M+H]+	3.85	130.20813:58140 131.21148:0 132.21484:0	NA	68133	98117	67351	39468	180427	143910	48259	85512	88111	185720	40502	121743	116312	45770	86211	45506	57090	110278	89097	93786	141957	77488	177149	102193	244790	146918	82729	66576	62345	0.323536327	0.233728263	t test	1.2	0.412
1.9_130.5023_[M+H]+	1.894	130.50233	[M+H]+	12.89	130.50233:50785 131.50568:0 132.50904:0	NA	80897	19790	73739	41390	40830	41997	32543	35845	34252	22114	59956	37225	75361	69261	18353	16542	30919	18987	78365	63550	24166	17429	45624	62577	67346	28940	31876	137584	88206	0.056890159	0.123225107	t test	0.9	0.584
0.6_130.5214_[M+H]+	0.567	130.52145	[M+H]+	6.29	130.52145:295662 131.5248:2317318 132.52816:662175	NA	922110	487028	1243376	632019	408054	822118	493387	871285	850500	677126	524303	744651	766327	596128	455994	927943	675314	632496	717798	268826	1149681	1085161	786953	648830	584403	1190901	965974	521543	638353	0.940982794	0.663617166	t test	1.2	0.308
7.6_130.5215_[M+H]+	7.609	130.52155	[M+H]+	3.95	130.52155:140395 131.5249:2176717 132.52826:880444	NA	395195	374035	666728	249737	367242	488703	483477	161935	620863	548441	499583	184507	312092	303893	377392	259353	196523	314426	127606	735262	949724	569593	340520	649244	114855	487370	253491	351331	313796	0.843884767	0.048574608	U test	1.3	0.143
10.8_130.5332_[M+H]+	10.771	130.53316	[M+H]+	6.52	130.53316:432669 131.53651:1830866 132.53987:604991	NA	398284	648426	889675	593819	501951	504126	566526	365960	982364	350047	269847	644955	1500569	566611	576468	460749	653986	451803	677070	633590	81899	172113	130557	391281	525732	691831	707272	873030	422406	0.260308893	0.001452849	U test	0.9	0.529
0.6_130.5332_[M+H]+	0.579	130.53316	[M+H]+	5.34	130.53316:356241 131.53651:2650176 132.53987:884310	NA	424918	246977	874142	210285	356904	1016918	392099	602980	701460	255949	371505	95182	1301960	291389	459481	559547	929478	1139059	1370179	510825	1493088	449416	802688	575450	916623	716543	569244	347669	859368	0.230630289	0.348055534	t test	0.7	0.224
1.2_130.602_[M+H]+	1.225	130.60197	[M+H]+	41.51	130.60197:599177 131.60532:0 132.60868:0	NA	1738185	2714390	308915	1901214	1178199	241234	2330610	1032900	483064	2063973	791541	2168723	62445	1990822	2586070	444110	2521591	1348410	248791	1893544	243708	139163	113722	863195	468539	752464	1292731	2278848	2695176	0.259076905	0.181473813	t test	1	0.944
0.6_130.9663_[M+H]+	0.612	130.96626	[M+H]+	16.8	130.96626:204213 131.96961:1241524 132.97297:44672	NA	390575	450742	605400	685290	564282	631386	762055	322774	342911	257779	407046	412941	214497	723224	400106	135066	355947	409090	320418	463496	652950	379906	384426	300212	359857	309093	268220	433115	296814	0.759836261	0.585648619	t test	1.3	0.177
0.8_131.0103_[M+H]+	0.835	131.0103	[M+H]+	3.98	131.0103:88486 132.01365:0 133.01701:0	NA	22415	30134	17885	66844	49384	33966	31824	30597	79320	17015	122648	17870	195495	31327	31336	13458	92991	10883	89962	56501	122127	21993	29280	81104	24927	24983	50484	17474	58792	0.031993313	0.060980724	U test	0.5	0.529
1.7_131.049_[M+H]+	1.708	131.049	[M+H]+	7.95	131.049:807402 132.05235:161165 133.05571:0	NA	1518681	3708053	1732452	722411	1577594	1513427	1318042	1540501	1376910	2113358	3202414	3637280	504584	965828	1247177	2835480	2154155	1728779	2081525	3012400	2955641	2434562	3132274	3034343	2967940	3049060	2940021	3032439	3012778	0.00520001	0.6538346	U test	0.8	0.315
5_131.049_[M+H]+	4.999	131.04904	[M+H]+	45.91	131.04904:16123517 132.05239:1957270 133.05575:54424	NA	14356729	9249050	6323484	29409560	39145364	43951420	56907152	6944428	6166716	10126634	15511989	15355570	13222646	7348482	13902162	8621826	7127882	2657969	10127012	5243234	14351060	11317994	13745309	13150660	13336406	13527181	12975984	13199316	12586341	0.046483194	0.40665794	U test	2.2	0.247
5.9_131.0492_[M+H]+	5.945	131.04916	[M+H]+	4.59	131.04916:105949 132.05251:181676 133.05587:0	NA	194093	117506	16154	10358	57014	73744	50746	106672	71789	314866	93320	118559	104741	47745	121960	135078	28616	10040	226489	57597	303006	209682	307826	326959	299613	146499	238902	220461	347509	0.051351679	0.413392706	t test	1.1	0.845
0.8_131.0532_[M+H]+	0.82	131.05319	[M+H]+	7.48	131.05319:219112 132.05654:140470 133.0599:670484	NA	145714	23922	145428	104325	87628	392245	161925	267261	74625	394109	311422	150636	87684	101442	112301	69430	16242	69998	564459	115560	440612	479963	321110	414967	582639	349504	346427	594297	339578	0.150857955	0.003471399	U test	1.1	0.393
0.8_131.0813_[M+H]+	0.829	131.08128	[M+H]+	6.76	131.08128:287822 132.08463:1790943 133.08799:499837	NA	340817	851372	281950	948418	610559	646508	499513	454683	644922	812549	237652	949543	582597	833552	846644	760584	131905	217417	511471	148008	438852	412861	942803	339156	613589	706365	1080652	378432	358930	0.982159181	0.19870125	t test	1.2	0.487
1.1_131.0815_[M+H]+	1.09	131.08147	[M+H]+	22.92	131.08147:612885 132.08482:677475 133.08818:146186	NA	1202412	790249	773933	1532990	1955544	2163407	2089004	588222	1048936	1534361	1695183	354940	541341	673608	1525156	728228	1227939	797842	1518150	868626	2183395	1104608	1234386	2494498	1162870	1612743	2513368	2492608	2696762	0.432547211	0.572264879	t test	1.3	0.141
9.8_131.0854_[M+H]+	9.785	131.08542	[M+H]+	2.79	131.08542:56489 132.08877:0 133.09213:41203	NA	118847	68979	29612	23881	34119	17036	114817	99859	29532	71246	112122	193257	137593	110371	136502	29095	102926	78677	111948	128826	18086	41114	52323	205952	68056	32550	35444	82348	68889	0.096499102	0.727966093	t test	0.5	0.01
4.8_131.0855_[M+H]+	4.799	131.08554	[M+H]+	6.79	131.08554:206119 132.08889:0 133.09225:60937	NA	317937	180471	370478	147324	338147	233147	277367	205791	354518	225565	341914	202011	123886	265634	109265	286723	145195	148158	163968	238567	473414	259575	371580	368528	338533	334289	338435	346899	377858	0.308827371	0.359732717	t test	1.3	0.116
1_131.1007_[M+H]+	0.953	131.10072	[M+H]+	30.99	131.10072:4111831 132.10407:1160870 133.10743:775289	NA	9173269	12842402	12789970	8175074	7900214	6718867	6271559	9196692	8753323	9128963	9850191	11323989	8685261	9854290	12342979	11164699	10946057	11063208	8880627	8201268	10509769	10393528	13037375	11429693	11961619	11821988	10199827	11752584	10824356	0.367329079	0.520758018	t test	0.9	0.101
1.1_131.1177_[M+H]+	1.064	131.11772	[M+H]+	7.01	131.11772:910604 132.12107:0 133.12443:815350	NA	2264266	1808274	1890117	2303125	2156350	2124292	1289614	3496619	3335417	2695014	2990230	1989937	2511898	2287014	2784284	3246082	2378902	2805542	3360621	2543165	2093438	2136011	3205546	4194720	3020536	3513393	3948406	3274596	2826952	0.523355859	0.832798118	t test	0.9	0.153
1.7_131.1623_[M+H]+	1.715	131.16231	[M+H]+	0.66	131.16231:362995 132.16566:0 133.16902:0	NA	1356781	967955	600990	634533	584469	1626030	743246	685576	523788	1116836	851195	592230	1217214	847222	616010	354569	417084	648428	424636	714847	594980	455757	980048	407342	579210	1288905	398099	499677	840448	0.054945108	0.330067531	t test	1.3	0.229
7.6_131.5333_[M+H]+	7.622	131.53333	[M+H]+	15.67	131.53333:3089704 132.53668:1242686 133.54004:191931	NA	10293969	5189998	15700909	7932153	9253138	8122744	14030443	11010152	5897035	15123233	6067487	6127280	14556606	7888402	9476117	4680949	5030245	9746965	15700028	2419418	12910719	16564371	7776726	3971271	10512717	2632872	10517100	10271709	4783516	0.37709909	0.263781421	t test	1.2	0.314
10.9_131.5333_[M+H]+	10.906	131.53333	[M+H]+	6.07	131.53333:1484020 132.53668:569309 133.54004:56745	NA	4768216	3964252	7428690	4896254	1898477	4801270	2706400	3309380	2398372	4976502	2045709	4622082	6025108	2980714	5574175	3460009	3923908	2029794	7259190	3678898	5630678	8816641	6111438	1940626	3901012	2436681	2297067	9440657	2076244	0.909990423	0.499934861	t test	1	0.87
8.3_131.5334_[M+H]+	8.269	131.53336	[M+H]+	13.58	131.53336:5367444 132.53671:2360136 133.54007:377182	NA	10940967	3923752	18732664	7544652	11179385	17189546	3255226	18818848	25788902	5207734	5346900	9976888	13411426	6849377	10207078	18031844	15129176	13856428	16288659	12997945	22402584	20931040	20408574	8566750	13017542	4490518	13802571	14269363	8718135	0.546089038	0.06889816	t test	1	0.944
10.7_131.5334_[M+H]+	10.714	131.53336	[M+H]+	3.96	131.53336:2292814 132.53671:1005377 133.54007:174294	NA	6912881	1377909	4041527	1169555	4589973	5988934	8772613	5715274	5284608	3820369	2760846	2034290	4614656	3671180	6821389	4821966	2763547	7256631	3305768	4774252	11004552	9397703	5358022	4405648	7996394	2451769	3354294	4140493	2509633	0.720617072	0.704476334	t test	1.1	0.672
0.8_131.5334_[M+H]+	0.754	131.53336	[M+H]+	12.92	131.53336:1610741 132.53671:905696 133.54007:49527	NA	153530	198267	567983	138075	141289	1095864	26987	146044	389932	27588	179849	253959	1280950	159159	61003	4331785	80468	470601	34440	360874	1633713	93532	834666	438358	187192	104283	214229	580791	265762	0.005010719	5.46E-05	U test	0.4	0.481
8.1_131.5334_[M+H]+	8.134	131.53337	[M+H]+	18.19	131.53337:3458920 132.53672:1150580 133.54008:277358	NA	16680947	8435246	13732379	11039431	9699849	8416812	20515990	23194980	9568694	8097620	12928711	10362208	5429096	2717526	3780836	19102902	12688687	8550042	5812286	5737309	19414412	18161558	14052535	13097849	10568098	10054421	3271112	4456284	7079458	0.04443785	0.598210327	U test	1.5	0.143
0.6_131.5334_[M+H]+	0.575	131.53339	[M+H]+	17.67	131.53339:2771708 132.53674:1313010 133.5401:221540	NA	5153800	2471951	9651155	2671178	5900068	5977152	3901123	5725050	8810280	5953358	4813808	2588007	4264997	2911892	3559769	7245582	4173606	6276442	11347089	6623720	11476469	16077653	9823561	6368213	4708973	5754345	4824806	7724030	4530732	0.249974181	0.30475788	t test	1	0.919
1_131.974_[M+H]+	0.956	131.97395	[M+H]+	17.69	131.97395:157656 132.9773:0 133.98066:0	NA	196373	488194	337118	51824	208881	424852	284772	195005	453469	166412	68664	218317	283705	427695	67219	377855	119168	52191	182427	313349	222335	290883	56983	158112	308092	320453	475128	49753	497806	0.603801644	0.283460586	t test	1.3	0.335
0.1_131.974_[M+H]+	0.119	131.97403	[M+H]+	18.6	131.97403:638619 132.97738:45997 133.98074:0	NA	635295	481486	1640263	782407	568917	1393489	574227	1040730	1354472	906796	556928	812783	649489	434536	826580	351460	1081784	587242	1063277	582457	2637906	1583952	2002191	649204	578197	964217	916566	523020	585331	0.381715752	0.94096777	t test	1.3	0.148
0.6_131.9741_[M+H]+	0.573	131.97412	[M+H]+	39.5	131.97412:1418550 132.97747:49033 133.98083:132864	NA	4507608	4773838	4428106	4120374	6715903	2450660	5103782	8012886	2525576	5072548	6407490	4305213	2911450	4192480	4181970	2368816	9178861	2663436	5097091	3330422	8712558	3277957	5182940	4523835	3558308	5780426	6293017	6620106	4216464	0.346188399	0.071958604	t test	1	0.84
1.9_131.9741_[M+H]+	1.877	131.97412	[M+H]+	71.25	131.97412:540851 132.97747:25078 133.98083:36351	NA	557716	324388	780043	226217	292801	316202	489939	297468	201779	367172	290598	205758	323124	339163	188136	213229	344057	280281	214853	219552	667691	337012	380509	2804905	221851	148732	317245	249529	231070	0.061626427	0.197970138	t test	1.4	0.079
0.7_132.0031_[M+H]+	0.685	132.00305	[M+H]+	28.14	132.00305:2395796 133.0064:80693 134.00976:0	NA	2393205	1119933	4718023	1134299	1897423	4110042	1878062	2852136	3563264	1886445	2582359	907887	5157730	1179871	1938110	4539484	1928785	2959761	3700160	2348172	4702784	5462572	4741671	4778234	3353017	2933440	2270662	2589400	2042207	0.445278742	0.717482122	t test	0.9	0.684
4.8_132.0442_[M+H]+	4.842	132.04419	[M+H]+	5.38	132.04419:488302 133.04754:47681 134.0509:60545	NA	1550038	1261963	2498294	1289059	1206236	1451280	1314464	1854327	1617641	1567192	1427252	1334651	2014158	1001621	1241274	1726575	1573025	1746154	1790903	973001	2002854	1979122	1827674	2030433	2173298	1940546	1649109	1202552	1798178	0.417329925	0.79291162	t test	1	0.789
3.3_132.0443_[M+H]+	3.322	132.04431	[M+H]+	4.61	132.04431:317855 133.04766:0 134.05102:104946	NA	695001	1337020	1086042	258556	955770	922762	575476	383425	552630	461643	827644	1164677	541770	809404	1408106	941051	755060	1086504	326250	936631	752240	573359	941820	771075	833045	771220	742876	634185	794400	0.86916589	0.854723519	t test	0.8	0.2
3.7_132.0444_[M+H]+	3.716	132.04436	[M+H]+	1.88	132.04436:83183 133.04771:0 134.05107:146523	NA	102623	23103	420634	71544	253675	365421	280959	326181	189271	176585	127587	55123	294896	178598	240259	290806	98303	74766	103404	159482	314179	179042	155026	180801	254206	260171	223172	218448	131750	0.894805626	0.618880874	t test	1.3	0.298
0.8_132.0766_[M+H]+	0.77	132.07661	[M+H]+	72.71	132.07661:9399393 133.07996:538662 134.08332:248108	NA	12283919	6992800	7312564	5127638	8707828	9797563	8193002	12126094	8550889	16380189	13263456	9553882	5983970	6629360	5268008	9019784	5211774	4455990	16505753	7153373	28426212	29286942	27865304	27439844	28292572	28432308	26707584	28375276	28020520	0.296160181	0.098533849	t test	1.1	0.493
3.1_132.0805_[M+H]+	3.071	132.08054	[M+H]+	18.65	132.08054:1622401 133.08389:162788 134.08725:128408	NA	3689287	6887606	5166641	3558295	3949798	3409888	3522123	5844104	5206114	6532158	3492040	6013738	2630716	4118127	4957860	3657998	3421108	3666581	6236088	4083022	7667260	6201179	8137158	7337167	7486384	7390624	7375274	7422391	7022888	0.18867873	0.202750022	t test	1.1	0.39
4.1_132.1017_[M+H]+	4.084	132.10167	[M+H]+	7.4	132.10167:564170 133.10502:35642 134.10838:0	NA	500432	660092	361871	1134692	858189	714821	501756	377972	679828	561150	630337	762502	661620	603687	350389	3608291	591496	434394	578178	724031	530106	431687	670071	2005033	905366	2729075	706227	435467	416665	0.10952304	8.93E-06	U test	0.7	0.579
1.1_132.1017_[M+H]+	1.1	132.1017	[M+H]+	595.72	132.1017:61236176 133.10505:3830189 134.10841:396987	NA	105629816	169635024	64691744	48349260	85280840	77958544	72275656	84646576	69515000	103611248	181521216	167757584	50593864	88662504	50656344	135390464	104113112	85512784	119933608	183263776	158961504	134649376	149528224	151276624	169463216	164936992	167196336	174395664	174462816	0.060610243	0.614354613	t test	0.7	0.131
4.4_132.1017_[M+H]+	4.368	132.1017	[M+H]+	5.33	132.1017:591998 133.10505:91707 134.10841:0	NA	1441561	943998	950674	2449012	2725344	2545921	3035626	952188	830780	1216553	1761950	1653631	1281639	637254	1750816	737278	477097	617067	886056	908319	1421799	1149926	1555574	991965	983881	1742805	1509062	1043125	1668632	0.047416228	0.112329113	U test	1.6	0.105
1.2_132.1017_[M+H]+	1.181	132.10173	[M+H]+	1812.55	132.10173:213093232 133.10508:16182027 134.10844:1378152	NA	325123872	890092416	267262096	185042112	339519456	333094688	245596560	305548128	263112400	421173280	944080000	862065536	171460928	530446368	187800848	901481600	585116480	502379104	387603264	808053952	604040320	538325696	638939328	602966912	607735040	636465536	610658240	626154496	629088128	0.0003741	0.380874337	U test	0.6	0.089
1.4_132.1018_[M+H]+	1.421	132.10176	[M+H]+	11.35	132.10176:1659480 133.10511:181183 134.10847:0	NA	6076719	3073671	5025526	5426336	2670170	2912452	5671438	2033373	1898960	6554732	3025960	7134310	1007211	6576474	3512351	9234947	6102517	1290482	5001578	3230254	3668181	4086070	3653066	1717848	3777266	7306276	7679917	8821183	4704086	0.085445783	0.620220112	t test	0.9	0.653
2.5_132.1018_[M+H]+	2.463	132.10176	[M+H]+	5.59	132.10176:690349 133.10511:99105 134.10847:0	NA	2852269	3063794	2847637	1891352	2371560	2242386	1463214	1008715	2311643	1174972	3667822	4382436	1851272	2960206	647869	3922552	2698135	2597391	2118786	3230647	1464989	2054605	1448896	1881824	4718192	2894906	3533125	2961846	2597888	0.59407303	0.687513262	t test	0.7	0.089
1.7_132.1018_[M+H]+	1.667	132.10182	[M+H]+	7.97	132.10182:1631041 133.10517:195842 134.10853:0	NA	1617503	2620780	577746	1165965	1049737	1472386	955008	2653729	2521849	1429713	3705725	2877294	2145374	1267835	921076	1882861	2518202	1817538	1273407	9251051	3134178	1327235	2161564	5234698	1256955	3695452	2168870	3014881	3413726	0.259415203	0.000303625	U test	0.6	0.218
3.9_132.1018_[M+H]+	3.943	132.10182	[M+H]+	10.23	132.10182:1492770 133.10517:178251 134.10853:0	NA	3633361	3687528	3241161	4036084	3900052	4782840	3862941	3476835	3161836	4323250	4726966	3907987	3999436	3511598	3200552	4426320	3684498	3767326	4071861	4230844	5727836	5020514	5823182	5733386	6102372	5421232	5833063	5990576	5571824	0.889710322	0.598774217	t test	0.9	0.318
3_132.1018_[M+H]+	2.958	132.10182	[M+H]+	2.25	132.10182:290759 133.10517:22163 134.10853:0	NA	712218	524025	801764	280307	222378	737434	549369	239675	378520	430620	297619	765750	328815	661479	772834	315442	478435	574954	382933	761226	412683	662896	553190	685868	526211	895761	666322	952796	462045	0.427623133	0.389905505	t test	0.9	0.537
4.8_132.1019_[M+H]+	4.848	132.10185	[M+H]+	0.3	132.10185:245394 133.1052:44423 134.10856:0	NA	236448	430150	589999	218658	208354	423421	433915	235781	407658	473567	912599	479876	511567	393416	664296	567191	748914	460077	488550	810009	646832	266578	433507	564199	376340	391781	729275	476435	834234	0.276953263	0.090810948	t test	0.6	0.003
0.8_132.113_[M+H]+	0.791	132.11299	[M+H]+	32.99	132.11299:2658081 133.11634:129427 134.1197:158710	NA	10698102	786545	3834181	4165435	3420644	3420718	2327719	3813242	3449229	2836227	10751458	2230547	7942828	5750244	3289640	4762106	5057678	2690084	2578509	1482816	4090244	4568156	3818595	3647369	3976539	4470684	4125600	4610788	4475292	0.000943821	0.097139115	U test	0.8	0.796
0.9_132.113_[M+H]+	0.94	132.11301	[M+H]+	104.06	132.11301:3117218 133.11636:224247 134.11972:0	NA	10965915	1212742	3368902	3895247	4105786	3622525	2242416	3923142	3001113	2657368	10489339	2095372	8352972	5702118	3093659	5681839	4723909	2605036	2364186	1624512	5258458	4084621	5224206	5219856	4890777	5703282	5472978	5210370	5652443	0.000326522	0.060434796	U test	0.8	0.739
3.9_132.1655_[M+H]+	3.917	132.16551	[M+H]+	2.95	132.16551:36458 133.16886:0 134.17222:0	NA	15449	20397	7604	53895	24078	22351	16983	8087	52840	50539	49876	69746	36744	52687	29166	33278	91156	24525	27541	23872	13007	66703	25688	77987	11853	20427	6553	13927	60578	0.030207049	0.034411731	U test	0.6	0.035
10.8_132.5311_[M+H]+	10.843	132.53111	[M+H]+	6.28	132.53111:534130 133.53446:57086 134.53782:46997	NA	861513	518851	733835	736954	1497630	585408	820800	564596	1449926	519649	830651	787490	2493448	617269	1065852	439842	961067	914035	1364020	575478	1127771	668594	414257	836934	534637	469036	446374	579397	671365	0.058868492	0.002366996	U test	0.8	0.436
0.9_132.5311_[M+H]+	0.881	132.53113	[M+H]+	2.58	132.53113:125641 133.53448:0 134.53784:0	NA	234067	71672	205571	22815	110883	111909	138602	95604	115075	158897	120634	50233	507055	22384	108064	434832	161947	138073	130043	231831	116155	165141	76787	175434	137047	168705	87259	150310	69045	0.833879952	0.060883856	t test	0.6	0.243
1.2_132.987_[M+H]+	1.219	132.98701	[M+H]+	12.24	132.98701:170705 133.99036:0 134.99372:232262	NA	51315	135825	81715	15183	47738	29432	243603	65985	407715	48749	55283	11527	50282	13447	20371	13993	33973	16703	102345	23496	56975	117941	60474	54582	44145	114377	34642	61305	48757	0.00262108	0.021413103	U test	3.2	0.029
0.8_132.9871_[M+H]+	0.794	132.98714	[M+H]+	72.43	132.98714:407387 133.99049:209899 134.99385:0	NA	844931	644940	922545	786885	748108	798750	641108	920626	711275	703876	679982	534115	917649	790384	792200	475447	763960	577609	274327	505400	1168859	825208	1194838	1182368	857337	925052	966545	1041252	786091	0.289036387	0.980521683	t test	1.2	0.134
8.2_133.0327_[M+H]+	8.204	133.0327	[M+H]+	1.14	133.0327:121014 134.03605:0 135.03941:0	NA	181786	113860	296984	151514	289409	192706	180420	139672	347840	200565	220124	112961	182256	77194	134507	185677	198735	266415	278267	241778	229470	226228	438500	171845	298383	428827	291482	157903	209520	0.4660153	0.347862509	t test	1.1	0.69
10.8_133.0328_[M+H]+	10.761	133.03281	[M+H]+	1.65	133.03281:77162 134.03616:19691 135.03952:0	NA	219628	97373	115851	168633	58339	127149	137037	181848	182854	70444	188032	105486	143014	95687	143790	161355	101180	170573	120684	157252	55111	233183	130406	292312	162164	94267	145472	107236	116461	0.81181627	0.507852692	t test	1	0.87
0.8_133.0607_[M+H]+	0.814	133.06065	[M+H]+	27.58	133.06065:1224118 134.064:291501 135.06736:0	NA	882236	1860331	2588741	4524327	2504399	6650632	4330809	1103613	1668140	3426113	1358807	4985010	713296	3018220	1829970	1626757	1229716	3243661	3818047	1141861	2082956	2086162	1181235	1802340	3190758	3243711	1643663	2053498	3768874	0.323270104	0.12072749	t test	1.3	0.396
8.2_133.0647_[M+H]+	8.211	133.06473	[M+H]+	8.4	133.06473:182644 134.06808:38753 135.07144:1866231	NA	613533	655918	685452	668118	606138	409083	692450	664923	734716	747139	605762	201692	724750	645212	763885	732757	673719	627272	670292	640934	642956	597243	438692	367631	522790	660681	400959	562558	641708	0.026389788	0.000649825	U test	1	0.971
1.3_133.076_[M+H]+	1.264	133.07596	[M+H]+	9.27	133.07596:280868 134.07931:38533 135.08267:171833	NA	1449977	190497	342297	644081	964523	1256653	602330	238045	468975	704145	1522608	286572	521990	745905	707459	841413	318402	123664	1033019	564061	606000	293581	340782	701009	393754	303258	676396	597798	695920	0.36054718	0.414320911	t test	1	0.945
1_133.097_[M+H]+	0.965	133.09698	[M+H]+	58.64	133.09698:4187108 134.10033:274962 135.10369:452036	NA	7129268	1315541	3579431	1860572	4050984	5334537	1089573	2820980	1690087	3437999	12676569	1781363	3482552	4500904	2622759	7680276	3674028	4159023	3496887	3524978	6089083	6270760	6104388	4819605	6136162	5783900	5616996	5618894	5936846	0.144427161	0.002505589	U test	0.7	0.105
9.6_133.101_[M+H]+	9.633	133.10104	[M+H]+	5.35	133.10104:83968 134.10439:0 135.10775:0	NA	29054	163674	12719	22765	39398	44755	31747	87158	103609	133431	157770	111684	61871	45343	26671	55182	31052	35114	107546	79884	31042	59523	106476	87209	147903	70642	85609	111002	80411	0.094970901	0.273916624	t test	0.9	0.759
10.8_133.1011_[M+H]+	10.759	133.10109	[M+H]+	3.77	133.10109:75219 134.10444:0 135.1078:30801	NA	140864	178009	273865	126678	135324	280848	217705	149222	296522	271516	191255	115394	99232	136048	247509	170136	97264	265921	185967	284813	117665	132656	138089	184790	120988	121124	106626	149529	132969	0.241274816	0.370877458	t test	1.1	0.483
5.3_133.1051_[M+H]+	5.31	133.10506	[M+H]+	2.23	133.10506:80589 134.10841:0 135.11177:72238	NA	308233	242548	240292	331290	113036	110769	166749	211919	96436	212354	168145	104179	93778	81877	123368	259543	83152	131099	235815	132534	161717	124471	152013	109815	133418	83545	306363	53842	174558	0.261711293	0.137049418	t test	1.4	0.08
7.5_133.5299_[M+H]+	7.508	133.52989	[M+H]+	8.71	133.52989:189912 134.53324:49980 135.5366:0	NA	315707	220527	352065	150097	422337	206498	375050	193861	193462	185007	258287	411012	421980	268049	224096	332873	652253	145550	209141	278493	662090	981280	297887	444781	323690	236570	357541	352144	420867	0.018775391	0.163342454	U test	0.8	0.315
4.9_133.5299_[M+H]+	4.925	133.52994	[M+H]+	7.65	133.52994:122823 134.53329:0 135.53665:0	NA	319358	221645	234851	248574	230996	469887	182861	213271	262356	348092	375277	219468	265838	348527	181800	231957	95598	242928	299692	237355	145033	334998	383406	286355	240024	115473	334136	288751	421685	0.105943242	0.992572965	t test	1.1	0.649
4.9_133.5332_[M+H]+	4.931	133.53323	[M+H]+	6.89	133.53323:161125 134.53658:0 135.53994:50125	NA	319358	221645	234851	248574	230996	469887	182861	213271	262356	348092	187560	219468	330996	348527	201156	231957	254804	351948	299692	237355	97305	334998	383406	286355	240024	132779	334135	288751	421685	0.105943242	0.171419418	t test	1	0.997
1.8_133.5439_[M+H]+	1.789	133.54391	[M+H]+	3.17	133.54391:53691 134.54726:0 135.55062:26384	NA	6243	506.1175293	9016	19044	24654	163943	162905	5061	16105	506.1175293	15810	5240	22928	12709	7568	6204	9666	6808	6284	11185	16888	18614	19022	5386	6373	7442	13716	13818	13624	9.02E-05	0.039263898	U test	3.7	0.739
0.6_133.9267_[M+H]+	0.563	133.9267	[M+H]+	11.44	133.9267:69242 134.93005:0 135.93341:0	NA	85583	228493	127471	114700	69623	116583	264362	174457	232751	216081	101184	206387	69015	127803	73544	86555	289943	53867	54942	191517	1740.733398	17407	42584	100951	358905	90611	149767	143266	82318	0.532506346	0.046653182	U test	1.3	0.218
0.6_133.9745_[M+H]+	0.577	133.97455	[M+H]+	32.16	133.97455:229040 134.9779:0 135.98126:100212	NA	851727	530986	511862	578264	712264	826492	273368	267149	670087	277741	848472	970300	387266	588282	407678	566938	708658	440152	790174	545933	549497	389874	228396	152301	835957	696437	509326	547844	872403	0.412050759	0.608275625	t test	0.9	0.377
0.8_133.9822_[M+H]+	0.751	133.98222	[M+H]+	68.83	133.98222:426726 134.98557:0 135.98893:0	NA	794550	468938	305536	319202	390830	759458	191536	1110427	712852	1652189	1014501	511099	321390	336635	294057	739086	175526	858506	1149030	489688	1367652	1104508	1188897	1240196	1315580	1276222	1021832	1300984	1093314	0.205421237	0.416877863	t test	1.1	0.668
1.1_133.9823_[M+H]+	1.143	133.98232	[M+H]+	8.32	133.98232:180277 134.98567:0 135.98903:0	NA	38124	15611	14510	24270	13462	53819	14441	21335	40078	44255	138098	13869	21010	11292	14654	30589	18235	56075	44585	19729	40930	14964	14797	14909	17101	31402	14096	23978	25992	0.096395562	0.000339254	U test	0.7	0.853
0.8_134.0322_[M+H]+	0.771	134.03221	[M+H]+	18.35	134.03221:850155 135.03556:0 136.03892:1212305	NA	2343582	2078712	838793	1546346	1987365	2382164	1898507	1911454	2021864	2948424	2724820	2809324	1562896	2403026	2845288	1729535	1243933	752617	2408291	1819754	2099589	2701685	2538036	3132083	3074766	1937145	3034264	2831922	3385583	0.569855393	0.42073354	t test	1	0.819
1.4_134.0446_[M+H]+	1.399	134.04457	[M+H]+	11.36	134.04457:381730 135.04792:0 136.05128:201213	NA	1283258	1229394	959271	1880083	1784898	2049479	1816848	1340290	1159986	690525	1125561	1335915	600335	1037884	1588725	1303480	1013391	1755227	1100752	478708	1945048	970224	867838	1846483	949324	1627115	784324	1077434	1512260	0.788644887	0.79650963	t test	1.2	0.147
7.9_134.0597_[M+H]+	7.899	134.05972	[M+H]+	8.33	134.05972:411875 135.06307:0 136.06643:103423	NA	77236	1138913	116154	79211	27399	79262	1149152	1051302	1735902	1327092	264995	230742	474994	426437	374152	538368	581263	657965	643584	521595	517473	175919	609140	572635	457759	329305	467541	598712	526790	0.022152866	0.439717365	U test	1.4	1
1_134.0598_[M+H]+	0.959	134.05981	[M+H]+	11.24	134.05981:484171 135.06316:0 136.06652:3203199	NA	412076	921915	1240605	730560	321420	213034	286621	72218	299538	250660	388759	702027	574292	561151	590369	449195	692397	102544	361578	193418	295256	516851	230462	124580	304581	175827	413209	670031	340364	0.079997587	0.634790775	t test	1	0.982
7.5_134.0599_[M+H]+	7.507	134.05988	[M+H]+	7.28	134.05988:269766 135.06323:0 136.06659:129642	NA	861290	807118	822938	732599	993563	871414	490117	555856	917742	1003678	721842	291022	1123113	577121	892085	974728	726017	741339	924244	459676	897589	1205756	1026628	967786	986670	812473	644045	786405	738774	0.129690192	0.760305976	t test	1.1	0.644
4.4_134.0599_[M+H]+	4.437	134.05991	[M+H]+	31.5	134.05991:1039702 135.06326:106457 136.06662:294868	NA	2829776	2795720	3819246	3381980	3666764	3535010	3647891	2872913	2389640	3496716	3013393	3159470	3089764	3724366	4041200	3975988	2645504	4124915	2680330	2167008	3816346	3235666	3652405	3544952	3865163	3512712	3780480	3823491	3689570	0.282881305	0.855803416	t test	1	0.727
3.5_134.0599_[M+H]+	3.547	134.05991	[M+H]+	23.13	134.05991:1661169 135.06326:114879 136.06662:422334	NA	3226480	4233008	2005602	5234326	5846965	5008183	9626700	2364595	2059842	4950493	2960386	6047201	3067172	800404	1483971	1801448	1646904	1968239	2809220	1646957	3840254	3572151	4126104	4867227	4255466	3766223	4252366	3562588	3898236	0.132579167	0.053904577	t test	1.8	0.038
1_134.071_[M+H]+	0.96	134.07104	[M+H]+	16.08	134.07104:637063 135.07439:1482958 136.07775:2461568	NA	1538662	1034592	746954	1933397	1165588	1655516	1562892	1073427	800292	973613	1490141	1009928	1432246	1284668	1330124	1135976	1089687	2270820	985864	657552	1407581	1161788	1394085	1341630	1376604	970913	1391451	1117316	1494111	0.315390343	0.188149515	t test	1	0.856
4.8_134.0711_[M+H]+	4.837	134.07114	[M+H]+	10.16	134.07114:234014 135.07449:0 136.07785:156319	NA	160647	127275	120109	133087	1153294	335671	117647	144390	72123	139568	65555	63636	105806	249730	95238	41574	74338	97116	197884	132121	161558	137468	116773	145309	127325	182854	66323	189225	121461	1.21E-05	0.253828196	U test	2.1	0.105
0.8_134.1174_[M+H]+	0.784	134.11743	[M+H]+	51.82	134.11743:362379 135.12078:0 136.12414:135170	NA	216243	1096270	297384	323156	134482	57426	48718	365948	752297	429069	127211	744483	225172	372366	499668	178644	178185	364199	433843	379641	652258	532449	393960	474166	604920	668290	644480	645874	449902	0.095590723	0.35733126	t test	1	0.891
0.6_134.5224_[M+H]+	0.554	134.52242	[M+H]+	3.03	134.52242:68987 135.52577:514494 136.52913:403171	NA	14592	12303	105300	6533	18717	25697	8899	20199	9832	12320	26738	6376	106282	6456	9101	43445	40226	28806	72706	23058	144544	208794	151004	116608	69702	15155	44036	20403	22893	1.40E-05	0.032718278	U test	0.6	0.28
4.1_134.523_[M+H]+	4.064	134.52301	[M+H]+	2.85	134.52301:36645 135.52636:0 136.52972:0	NA	35905	17285	121649	68781	49929	19285	46454	15259	52762	39008	21931	13964	7431	26492	64671	17357	43276	39061	8641	20275	62457	37542	35293	22938	44003	9875	7850	69326	22636	0.091891303	0.249220178	t test	1.7	0.097
9.8_134.5296_[M+H]+	9.79	134.52957	[M+H]+	5.7	134.52957:55755 135.53292:0 136.53628:0	NA	100937	48962	137317	47790	96771	41801	87936	52856	85004	31711	43268	57219	95449	59910	32806	116509	58034	95987	34027	45726	225151	24964	63478	36456	12367	65587	126757	143978	73759	0.440688729	0.096456986	t test	1.1	0.584
5.1_134.5461_[M+H]+	5.09	134.5461	[M+H]+	6.27	134.5461:94523 135.54945:0 136.55281:0	NA	215175	42316	169553	158960	199444	207244	243630	144965	321462	102811	223097	226310	292470	141021	179950	74873	101510	132781	110329	95330	689217	360564	292030	418536	134663	152622	141815	253766	276849	0.972464646	0.23680384	t test	1.1	0.604
4_134.5521_[M+H]+	4.011	134.55208	[M+H]+	1.69	134.55208:39968 135.55543:0 136.55879:0	NA	10598	8481	50517	5622	10537	39903	44318	71001	24381	23107	13034	16906	66792	16187	13300	47284	13318	29824	23552	15941	266446	257249	63460	73611	58665	15653	26192	24630	11225	0.222504952	0.001816861	U test	1.1	0.912
3.2_134.568_[M+H]+	3.162	134.56804	[M+H]+	3.24	134.56804:59902 135.57139:0 136.57475:0	NA	100026	68606	56125	58141	67392	122260	53255	98496	39558	58222	90535	41704	123397	81139	79713	70256	54591	102176	78792	55754	119000	35822	123103	115530	90458	81820	125827	51388	76406	0.05631519	0.607993901	t test	0.9	0.543
3.8_134.5815_[M+H]+	3.825	134.58147	[M+H]+	0.86	134.58147:35164 135.58482:0 136.58818:0	NA	6671	66000	12770	12378	667.1019531	667.1019531	7744	667.1019531	667.1019531	8096	667.1019531	23760	667.1019531	667.1019531	667.1019531	667.1019531	8803	667.1019531	667.1019531	667.1019531	667.1019531	667.1019531	667.1019531	667.1019531	6919	667.1019531	667.1019531	667.1019531	667.1019531	3.97E-05	5.48E-06	U test	3	0.315
0.9_134.9663_[M+H]+	0.858	134.96631	[M+H]+	20.99	134.96631:160642 135.96966:0 136.97302:0	NA	336639	24638	74609	95540	55489	178493	109390	179945	255340	323412	420564	34941	157489	30044	20359	92985	13775	245930	409164	314611	37570	35684	24028	70618	18187	46866	63788	67676	61629	0.483570071	0.062129306	t test	0.9	0.828
1.3_134.9664_[M+H]+	1.296	134.96638	[M+H]+	6.8	134.96638:48145 135.96973:0 136.97309:0	NA	41365	14618	37356	41014	52965	115623	51339	117711	149603	131393	125515	8169	134364	27379	7179	46802	17722	67914	40828	164259	30592	74485	29322	23735	64308	65812	30472	38260	18409	0.118354088	0.066151452	t test	1.1	0.78
0.7_135.0026_[M+H]+	0.672	135.00258	[M+H]+	47.1	135.00258:591536 136.00593:0 137.00929:0	NA	1184492	963101	1003583	1281980	1116484	925827	1023415	1120905	1335098	1034418	1183762	1119292	1058554	1137915	970912	1138994	1239903	1021217	1409096	1522580	831180	1013037	939494	955174	1086798	1074946	940610	1009731	954164	0.082775827	0.216372037	t test	0.9	0.254
0.9_135.0027_[M+H]+	0.919	135.00269	[M+H]+	37.53	135.00269:1188697 136.00604:64217 137.0094:0	NA	624607	907509	318200	1430150	1099776	936079	1515354	653122	702690	2864723	2281592	1321024	778181	973520	230567	2307059	692025	1456286	3130591	1867904	1487306	1153470	1630742	1940636	1648805	2716185	1361257	2292847	2352031	0.033766692	0.897130808	U test	0.7	0.28
1.2_135.0027_[M+H]+	1.163	135.00273	[M+H]+	29.07	135.00273:648035 136.00608:0 137.00944:0	NA	2814102	788350	908281	1233234	951205	1382249	937843	1226210	569620	1528164	769453	782534	951641	1216657	717396	904635	1347210	1376517	2110692	1146414	756113	1363604	1448787	1473084	3772394	1104222	3838847	1530063	1212901	0.004168612	0.220467513	U test	1.1	0.912
1.6_135.0027_[M+H]+	1.596	135.00273	[M+H]+	10.95	135.00273:177145 136.00608:0 137.00944:21813	NA	247458	257977	187268	258263	325500	470913	595411	394694	463825	514136	678773	728311	196550	206011	402732	152198	693956	554070	719274	374683	239889	155941	387485	155870	956644	387896	314078	465349	594797	0.575434475	0.091568347	t test	0.8	0.22
1.4_135.0028_[M+H]+	1.386	135.00281	[M+H]+	24.95	135.00281:406197 136.00616:0 137.00952:0	NA	739966	480437	260310	664540	1208030	553704	587252	453918	573974	533916	542954	457080	492322	492296	402461	1231740	438601	374725	820978	487680	901276	426086	1421766	1591199	1444712	408756	856225	440747	1952602	0.48768987	0.007680977	U test	1	0.481
4_135.0261_[M+H]+	3.979	135.02614	[M+H]+	10.3	135.02614:252858 136.02949:0 137.03285:466231	NA	5132	513.2124512	10036	10267	772464	7430	6371	6095	6405	513.2124512	513.2124512	513.2124512	513.2124512	8157	259987	31214	513.2124512	513.2124512	513.2124512	7722	7636	8183	9078	513.2124512	7924	12755	513.2124512	8478	11176	1.46E-07	7.55E-07	U test	2.5	0.631
8.2_135.08_[M+H]+	8.209	135.07999	[M+H]+	80.51	135.07999:2268337 136.08334:270814 137.0867:92648	NA	7587058	8793466	8358221	8354630	8216057	8527564	8848494	9030878	9512847	9018616	8103618	6455888	9102548	8583452	9169342	9488344	8980096	8511857	8921405	9282717	8870995	7568938	8550478	8632163	8543402	8474194	8339044	8125072	8449043	0.998320524	0.122228316	t test	1	0.564
7.9_135.0801_[M+H]+	7.868	135.08012	[M+H]+	5.28	135.08012:140155 136.08347:0 137.08683:69173	NA	239718	408506	522570	596899	435536	517061	456688	463837	534996	254820	407566	159839	444517	438930	457586	423032	416771	302159	257988	457533	463665	426016	493103	528716	451209	322272	450606	433878	337902	0.673132962	0.252418578	t test	1.1	0.304
8.3_135.0802_[M+H]+	8.345	135.08018	[M+H]+	6.89	135.08018:236611 136.08353:64147 137.08689:115153	NA	612741	826132	453948	823677	702905	890713	390722	823331	743927	888710	770619	487011	797901	793329	814100	756434	801212	441153	759319	707602	871910	674298	491420	499869	669346	503624	662629	770904	740160	0.054644138	0.034579663	U test	1	0.971
7.1_135.0803_[M+H]+	7.14	135.08026	[M+H]+	6.51	135.08026:235968 136.08361:40095 137.08697:152682	NA	1142347	1548825	852118	868634	1064210	876019	1040688	508258	697837	619301	891839	1163157	871132	1158469	620428	619365	611247	620253	632400	533162	782733	365556	1099016	771058	844348	728018	1006152	912621	1316524	0.779648537	0.011753769	U test	1.2	0.393
0.9_135.0839_[M+2H]2+	0.946	135.08389	[M+2H]2+	65.56	135.08389:1838137 136.08724:692121 137.0906:591387	NA	3910701	3583458	6346200	4912542	4306955	4205182	3380645	5292815	5437418	4566488	2609884	4616814	2499260	3306685	4879367	4852632	4039549	4679164	6025758	4106687	2773794	3943605	6263069	6466164	6149754	5541968	5178278	4468370	5101701	0.456910007	0.2385769	t test	1.1	0.396
2_135.0915_[M+H]+	2.041	135.09145	[M+H]+	170.49	135.09145:5663246 136.0948:551751 137.09816:100179	NA	28566118	17648886	12421741	18399558	19514468	26114330	16887948	32503872	31126168	33837284	32161394	20130432	29095088	19261368	13413147	23117968	21626648	30192272	33697376	25797114	28189706	23267816	28088508	28764048	30515498	29469772	27796882	28917512	29198776	0.109301013	0.181689972	t test	0.9	0.621
1.1_135.0915_[M+H]+	1.129	135.09149	[M+H]+	151.92	135.09149:3970232 136.09484:448236 137.0982:85628	NA	15726839	14576095	19007712	17468444	15782000	16713759	14872116	14180921	13219786	15564831	15333700	14240033	14042224	13968858	15217096	14648935	12685556	19696798	13739663	12127120	10112340	14029703	16275515	16770141	16080814	16431765	16604110	16923652	16873208	0.274116677	0.002257331	U test	1.1	0.165
0.8_135.0915_[M+H]+	0.789	135.09151	[M+H]+	160.14	135.09151:5085482 136.09486:457568 137.09822:198056	NA	16774721	14861718	7796344	21237580	20776330	14596753	12469111	14207266	15057302	14676451	18871782	18861812	19246264	10084628	7642098	10345981	10455786	910064	18048830	11519643	6315430	8057006	7971175	7024154	8571426	8420595	7808170	7917394	7789202	0.555858663	0.671917571	t test	1.2	0.352
0.6_135.1014_[M+H]+	0.572	135.10141	[M+H]+	2.12	135.10141:73528 136.10476:80495 137.10812:67410	NA	77672	33126	127269	57607	76492	152343	35613	119277	202966	51550	109271	35858	178438	43401	37128	228901	37972	112827	105950	33162	64210	143680	89370	65065	71954	81746	81199	83211	98478	0.329369308	0.018945662	U test	1	0.796
2.6_135.1014_[M+H]+	2.56	135.10143	[M+H]+	5.02	135.10143:181640 136.10478:102195 137.10814:76760	NA	109366	118706	241373	165908	121155	152599	275188	152690	204366	945376	380333	88228	279434	321736	145268	258907	98587	140514	503804	255995	705110	361139	235415	322487	383102	285147	342525	186767	234636	2.47E-05	0.545146336	U test	1	0.529
3.1_135.1015_[M+H]+	3.07	135.10146	[M+H]+	7.93	135.10146:207363 136.10481:133053 137.10817:0	NA	141099	474465	241462	209992	971188	888156	363969	449884	329462	650062	504914	543792	491396	490744	1036283	758430	547390	701454	688579	225853	91843	248343	750152	206945	626717	166171	107077	198224	359955	0.226283887	0.467782992	t test	0.8	0.176
3.5_135.1015_[M+H]+	3.55	135.10152	[M+H]+	1.34	135.10152:61954 136.10487:133192 137.10823:103782	NA	74094	118070	288885	96162	181976	217123	138570	118452	83180	119081	162670	101287	233078	85839	151940	174907	60483	213203	210144	273286	388154	309186	279970	256784	172524	419385	143702	297454	72316	0.070601479	0.913877357	t test	0.8	0.338
1.6_135.1016_[M+H]+	1.64	135.10155	[M+H]+	2.57	135.10155:55401 136.1049:90653 137.10826:218806	NA	89023	112163	164213	77216	100330	74943	127007	97113	97631	124927	85278	102001	191316	103221	125893	131728	97150	163183	123520	147557	167522	245401	145360	136234	92152	126629	156753	66140	86297	0.643263474	0.066386378	t test	0.8	0.111
2.9_135.1167_[M+H]+	2.923	135.11667	[M+H]+	3.03	135.11667:37097 136.12002:112271 137.12338:52249	NA	49852	51744	37386	48384	69935	29752	67052	59306	39318	81768	21659	58038	54669	25119	21288	13144	13671	30940	47966	93522	47523	66933	32533	78629	58931	137072	66018	106581	70473	0.985497191	0.066356039	t test	1.3	0.221
6.2_135.1167_[M+H]+	6.198	135.11668	[M+H]+	8.2	135.11668:343162 136.12003:137524 137.12339:0	NA	893343	585389	668598	383588	1127630	1129082	1235722	659329	731792	843280	1446108	604009	1158096	868272	788440	800556	386354	715526	806965	635242	1135460	901914	1134665	990639	881292	1018163	908977	700244	943100	0.967752895	0.073167939	t test	1	0.871
3.7_135.1167_[M+H]+	3.72	135.1167	[M+H]+	4.71	135.1167:50738 136.12005:88225 137.12341:0	NA	24014	6117	91771	6743	59273	11071	11409	12885	6078	5140	99882	14466	45154	17635	26551	57483	29427	19553	16869	22615	52977	60357	49010	85769	29161	34944	16086	91814	41460	0.000837289	0.004422766	U test	0.6	0.052
4.9_135.1167_[M+H]+	4.914	135.11674	[M+H]+	7.18	135.11674:88468 136.12009:92922 137.12345:48195	NA	38359	63721	55474	81329	100069	85473	88058	59561	29136	46001	188471	142960	144976	90922	102046	143276	41007	22156	46602	18536	245066	202349	203472	112834	157122	201916	243585	229127	276058	0.247472451	0.453129245	t test	0.7	0.158
4.4_135.1167_[M+H]+	4.37	135.11674	[M+H]+	4.96	135.11674:58978 136.12009:95078 137.12345:0	NA	100116	70882	31977	147073	177263	175563	130746	95531	78233	87400	60534	121087	107628	64549	114043	84699	31257	66956	117531	54542	175450	143843	238473	154187	188609	163862	160527	157982	115307	0.697695507	0.175266918	t test	1.3	0.157
0.6_135.5303_[M+H]+	0.574	135.53026	[M+H]+	18.23	135.53026:801157 136.53361:574505 137.53697:202864	NA	488736	370613	2002224	467820	344081	2106864	898070	891122	1228986	536584	939149	236805	917986	669231	637620	1334094	775356	742419	1057202	824005	2660402	1589784	2055301	822031	1426463	649301	1034956	1043234	915628	0.055954839	0.619316269	t test	1.1	0.661
1.7_135.5304_[M+H]+	1.748	135.53036	[M+H]+	4.42	135.53036:123088 136.53371:0 137.53707:0	NA	44294	17808	130466	8954	42825	103862	8695	97080	66454	6778	29621	37987	131015	24655	8121	34509	44358	11243	10200	41209	204487	101108	24806	278775	28158	33650	10309	15843	19477	0.158757491	0.000872171	U test	1.3	0.631
0.1_135.5304_[M+H]+	0.125	135.53038	[M+H]+	3.33	135.53038:95224 136.53373:0 137.53709:0	NA	142651	23804	359195	34957	73507	419771	29159	140293	224260	50027	148026	31962	599461	66611	76826	168752	80720	189374	216558	91168	1255413	570355	966074	950702	582180	256782	84310	207860	152159	0.061049497	0.000352163	U test	0.9	0.579
1.3_135.5998_[M+H]+	1.326	135.59976	[M+H]+	3.26	135.59976:35471 136.60311:0 137.60647:0	NA	9927	45145	612.2681641	21059	38518	7859	12978	10287	15485	6940	11582	50281	6514	9094	14334	6369	40985	8073	8579	15584	8812	8177	612.2681641	8870	10102	9418	8476	6899	6123	0.163588101	0.001258399	U test	0.9	0.971
0.6_135.97_[M+H]+	0.58	135.97003	[M+H]+	10.88	135.97003:96923 136.97338:0 137.97674:361494	NA	134403	106013	137746	228611	139387	159931	48685	139141	38069	95991	82682	186579	111113	129486	152501	101784	121553	96007	139027	57519	122450	93240	92466	67680	84803	114319	58169	150885	200909	0.491854051	0.840308329	t test	1	0.862
0.2_135.9921_[M+H]+	0.197	135.99211	[M+H]+	3.83	135.99211:23141 136.99546:0 137.99882:273516	NA	16956	7264	14926	14558	22309	24744	5828	9208	23401	29040	40653	12392	15108	18236	5021	52097	4003	5602	15169	4789	16380	20557	35994	18885	11634	5739	5939	6076	11315	0.721513215	0.011519083	U test	1	0.353
0.8_136.048_[M+H]+	0.769	136.04805	[M+H]+	35.8	136.04805:1342501 137.0514:2077173 138.05476:1131560	NA	2039261	2160984	2417360	2547446	2166958	3140221	5127335	1192760	1399052	2852930	3155254	3062365	2009887	1925646	2090301	1907135	1247847	1696218	2533144	772014	2385499	2375073	2857112	1902778	3486179	3189382	2742035	3766638	3009058	0.070983103	0.883506823	t test	1.2	0.319
1.7_136.0504_[M+H]+	1.687	136.0504	[M+H]+	7.77	136.0504:360261 137.05375:549362 138.05711:230754	NA	800243	773048	891582	1479384	1330538	1636281	1028996	1039507	703254	1440173	1078023	1078008	757487	1021789	801205	953508	152779	1202357	1503647	606993	1292762	1128933	1353082	1375089	1358626	1416694	1355329	1379421	1470454	0.256314712	0.663067063	t test	1.2	0.25
1.7_136.0616_[M+H]+	1.671	136.06158	[M+H]+	0.55	136.06158:196642 137.06493:67335 138.06829:216931	NA	116973	146767	519126	197633	397825	274408	115415	290818	335820	223128	711905	178672	453958	436114	489402	356509	238287	237085	256011	419310	487000	221870	238787	505218	236997	237317	326028	173193	414286	0.550970638	0.307716896	t test	0.7	0.065
2_136.0616_[M+H]+	2.03	136.06163	[M+H]+	1.07	136.06163:128067 137.06498:136013 138.06834:168401	NA	202403	285215	279764	204295	227928	340734	547693	173290	224512	199983	230278	226917	494844	373968	285204	264168	256802	210362	140698	616888	165809	634574	756467	327703	195622	228273	348403	302723	258357	0.002157586	0.022971209	U test	0.8	0.353
9.7_136.0616_[M+H]+	9.735	136.06163	[M+H]+	3.62	136.06163:136566 137.06498:34965 138.06834:41338	NA	211001	50113	97115	68219	82981	111364	118003	59703	45361	332163	117616	42854	644020	35563	24595	82509	124514	42562	93416	36818	374125	307037	205418	217589	113240	56068	40053	62776	158661	0.005569031	6.96E-06	U test	0.9	0.315
0.8_136.0617_[M+H]+	0.791	136.06168	[M+H]+	36.04	136.06168:1453585 137.06503:3617437 138.06839:1068874	NA	7527371	5939510	6488210	5063126	5497862	2349612	4212318	4282850	1943046	2756824	7706675	8086797	3866596	5584962	2630040	3902172	4629544	6125827	6854845	3759208	4090230	6323102	6666880	4347426	2717558	6395958	6694228	7180461	3380399	0.750390519	0.816381132	t test	0.9	0.355
11.9_136.0617_[M+H]+	11.883	136.06169	[M+H]+	6.38	136.06169:284697 137.06504:94063 138.0684:25290	NA	603145	218971	533722	178923	371504	646817	248917	392056	367203	329372	649215	317583	1519862	259151	194731	506034	482904	750065	1262153	495019	594742	1082324	572856	576881	776404	386755	495176	391674	336739	0.371070136	0.086083911	t test	0.6	0.104
4.1_136.0753_[M+H]+	4.053	136.07527	[M+H]+	9.28	136.07527:582408 137.07862:73853 138.08198:223728	NA	1956107	2158457	2455335	1850392	2318731	2097594	2381448	2121326	2088196	2400429	1350876	1846769	1044258	2130490	2351638	2056732	2023534	1777543	2479990	2020092	3225770	2094579	2836450	2807443	2594126	2377195	2602851	2648146	2613264	0.25400557	0.331069153	t test	1.1	0.105
3.5_136.0754_[M+H]+	3.527	136.07538	[M+H]+	9.72	136.07538:552663 137.07873:0 138.08209:317852	NA	1369765	1613712	2531788	1421160	1568154	1652651	1740111	1677350	1367878	1510680	1792594	1838573	1518184	1860083	1733542	2677217	2110888	1800516	1510421	1711767	2340004	1935927	2150832	2053257	2031586	2127964	2104535	1963507	2015772	0.001823641	0.442118406	U test	0.9	0.023
3.8_136.0754_[M+H]+	3.767	136.07542	[M+H]+	18.15	136.07542:986812 137.07877:145158 138.08213:325537	NA	2101647	2414292	2908456	2258614	2751441	2101394	2506706	2741662	2577126	2896594	2463904	2731176	1948243	2679231	2753526	3357507	2979301	3040721	2741580	2605779	3633774	3066443	3324022	3313029	3440052	3422972	3492376	3614379	3273612	0.596767977	0.398215694	t test	0.9	0.051
1_136.0755_[M+H]+	0.974	136.07553	[M+H]+	85.68	136.07553:3804194 137.07888:1239390 138.08224:1041435	NA	5177390	8620722	9022648	6629994	4032887	3777188	6094882	5984153	6654424	5483652	5477983	7840420	3781463	6954311	5419778	8634666	6386116	3806408	5837149	5475484	10960914	9590825	9735030	9739066	9147910	9688087	9177169	9294865	9080510	0.565672841	0.694699559	t test	1	0.875
1.7_136.0756_[M+H]+	1.693	136.07559	[M+H]+	5	136.07559:431634 137.07894:46249 138.0823:650348	NA	372792	369305	562937	497676	349754	691707	4318744	635054	375933	277880	328011	347000	301430	375785	191135	357266	308880	371362	328534	176212	527992	564916	586746	515529	250088	353587	445734	558477	204942	1.59E-06	0.009207895	U test	2.7	0.015
3.9_136.0756_[M+H]+	3.923	136.07562	[M+H]+	39.63	136.07562:2127323 137.07897:170272 138.08233:561615	NA	5803337	5076392	5913156	4972172	5300967	7611847	6002404	6374746	4969014	8196462	7156142	5819127	5102094	5085523	4682684	6910901	3975430	5217996	7674332	4160500	6926526	6158080	7084494	7464902	7305128	6942665	6658914	6789326	6770023	0.51013284	0.474559722	t test	1.1	0.494
0.6_136.112_[M+H]+	0.629	136.11195	[M+H]+	4.06	136.11195:102278 137.1153:0 138.11866:100511	NA	110320	117463	121133	141035	178589	189567	304920	114789	125973	127962	118749	114983	113228	135565	101693	168451	143390	46318	224563	199130	111650	120567	211037	235496	124759	88271	127838	25783	101452	0.000531709	0.5617688	U test	1.1	0.853
9.8_136.112_[M+H]+	9.833	136.11197	[M+H]+	0.8	136.11197:133843 137.11532:0 138.11868:0	NA	180333	251855	422284	149458	106144	143410	309834	473075	268618	390370	297887	119352	284772	371382	226984	341534	143817	176212	240177	283763	191670	256352	426371	180355	291548	246846	240229	220847	208808	0.880874997	0.459550514	t test	1.1	0.754
0.9_136.112_[M+H]+	0.855	136.11198	[M+H]+	3.34	136.11198:94573 137.11533:82733 138.11869:0	NA	97371	191658	77138	135490	156565	194907	70154	127611	175808	192513	125041	201458	272072	107688	132512	186202	235196	115845	205177	145770	199184	95472	44022	108976	113441	166136	116128	169110	109645	0.121953224	0.295193697	t test	0.8	0.159
1.2_136.112_[M+H]+	1.161	136.112	[M+H]+	4.25	136.112:117796 137.11535:186457 138.11871:0	NA	157956	187671	154085	219731	225007	444074	211993	162246	149047	160465	192969	335332	298395	230071	144465	256602	206630	196420	153147	142737	124788	175376	242196	128132	204742	46289	142835	80080	280767	0.00046533	0.166480887	U test	0.9	0.579
7.7_136.5306_[M+H]+	7.657	136.53055	[M+H]+	4.12	136.53055:35750 137.5339:0 138.53726:0	NA	57141	28922	118495	29530	7490	164147	37863	52324	66025	68644	60066	81295	85112	22980	72717	46436	93147	112049	71744	71290	116439	100802	63962	40356	148741	52193	23243	78152	34043	0.239564101	0.916071384	t test	0.9	0.513
4.7_136.5306_[M+H]+	4.735	136.53056	[M+H]+	2.98	136.53056:41411 137.53391:0 138.53727:0	NA	20250	5733	75452	17128	10560	31696	20218	11386	9498	8128	11450	7326	17842	23989	8654	22939	38086	7367	75648	9880	37494	34730	10854	13789	83327	13515	14286	7364	5191	0.001497226	0.003732261	U test	0.9	0.853
4.7_136.5572_[M+H]+	4.706	136.55724	[M+H]+	5.28	136.55724:38783 137.56059:0 138.56395:0	NA	5784	5718	18705	495.4773926	5590	7047	6358	4955	30224	495.4773926	6923	7074	8801	5028	6845	6069	14590	21975	10959	6298	9044	6279	11113	9178	24655	7219	5814	7036	8710	0.002618005	0.010290439	U test	0.9	0.105
0.9_136.5896_[M+H]+	0.899	136.58957	[M+H]+	4.18	136.58957:70996 137.59292:421884 138.59628:0	NA	10441	11331	53213	23490	59891	103305	43549	123524	113042	35983	30309	9440	175528	19854	42330	129869	65560	36140	24088	33274	81677	63633	33567	137130	48935	27500	40243	41948	26898	0.152131196	0.004903409	U test	1	0.739
1.1_137.0456_[M+H]+	1.076	137.04559	[M+H]+	850.12	137.04559:75993728 138.04894:5939364 139.0523:6050748	NA	170053248	167116064	97912424	139385328	159697712	136738784	123622832	167471856	130212272	186559488	165546864	152220064	93195608	147342016	148037280	124404712	128076184	136506432	153615760	121926432	194935792	193645536	208597184	201987232	244771024	256270352	267520096	270231296	265763920	0.816845505	0.564442277	t test	1.1	0.454
0.8_137.0457_[M+H]+	0.826	137.04567	[M+H]+	121.1	137.04567:14226048 138.04902:1054718 139.05238:43574904	NA	16579605	18524646	15913931	16532820	17555682	19110782	12837022	1196605	24624630	20381368	17225202	16273890	12433756	17856524	17712748	16589117	12077038	16214383	18066260	12449518	25632760	27977654	27064636	26401194	27933530	28453810	55904548	55245224	28577486	0.046806828	0.390485984	U test	1	0.247
1.4_137.0457_[M+H]+	1.398	137.04568	[M+H]+	51.76	137.04568:4327532 138.04903:525969 139.05239:2111062	NA	18483004	20060776	18186352	21220478	20296600	20032562	8502156	18464448	16565495	23414834	21378224	20924462	14817697	21216024	18031552	20211372	16193439	16128321	16570832	15417787	29696892	29807068	28866160	32276142	32212128	29299774	26063756	28741752	17704232	0.026245398	0.038692973	U test	1	0.393
3.8_137.0457_[M+H]+	3.755	137.04568	[M+H]+	2.07	137.04568:435082 138.04903:108242 139.05239:507161	NA	309128	1216263	585783	1108595	1345718	457414	623931	793154	559427	1070088	576085	1471625	458920	1096311	733579	731518	886796	653560	567044	815896	136701	278782	372356	797194	617497	520647	841005	988392	789813	0.148161301	0.097798232	t test	1	0.909
2.2_137.0457_[M+H]+	2.196	137.04568	[M+H]+	1.47	137.04568:304545 138.04903:159519 139.05239:510479	NA	785804	1242316	521042	770363	562736	516340	572736	794793	538100	685275	1035723	641249	280058	1918552	870483	563942	1117327	398448	274094	1436039	372250	347941	422714	611662	871682	714216	619490	1414237	831621	0.052147965	0.301488675	t test	0.8	0.376
5.1_137.0457_[M+H]+	5.113	137.04572	[M+H]+	0.63	137.04572:396489 138.04907:73465 139.05243:499586	NA	761745	734300	555750	879569	943507	706624	720269	243366	385956	615114	316733	1278604	367595	756512	1152816	460334	761610	599283	603167	761363	87212	413972	353023	822903	435690	344512	762928	870547	598917	0.785770123	0.642762857	t test	0.9	0.59
3.1_137.0457_[M+H]+	3.12	137.04575	[M+H]+	0.5	137.04575:439358 138.0491:62180 139.05246:970980	NA	1157857	806299	395128	768510	940125	573484	494326	622729	412735	707889	1237828	813426	624359	907702	650782	279178	579533	615294	445572	644280	215824	725373	301760	371254	441391	1327644	937510	965671	786927	0.348745837	0.671825316	t test	1	0.94
4.8_137.0457_[M+H]+	4.78	137.04575	[M+H]+	1.11	137.04575:419405 138.0491:111134 139.05246:552811	NA	829021	661367	387430	744041	742449	456174	788426	677416	565630	787321	498558	736561	513825	858088	826945	287461	367447	448257	391889	1005648	379642	320444	527987	350134	553665	626438	323528	412923	941570	0.738691466	0.63982713	t test	1.1	0.597
4.3_137.0596_[M+H]+	4.316	137.05957	[M+H]+	7.23	137.05957:407471 138.06292:284797 139.06628:475781	NA	778084	624003	636181	1088735	1205601	1913156	2051856	628852	496379	910561	820369	349632	878181	632583	749776	742567	178670	809044	869367	466261	866529	773207	832909	880194	946250	812856	881413	983173	805805	0.045794351	0.499904066	U test	1.6	0.143
3.1_137.0596_[M+H]+	3.112	137.05957	[M+H]+	6.18	137.05957:320078 138.06292:194376 139.06628:426441	NA	396612	564868	685850	493432	764572	577284	459285	538723	262021	940414	503808	1207169	163291	786904	469375	947211	225390	1683230	387457	350904	830974	882515	412679	846846	892862	601252	1018026	1047848	1024050	0.626460601	0.122842652	t test	0.8	0.494
0.8_137.0684_[M+H]+	0.76	137.06836	[M+H]+	194.2	137.06836:13416301 138.07171:1292385 139.07507:707732	NA	19341668	26685470	19538860	19556782	18561350	17878672	22532820	40409100	42638420	43403048	18225688	38458596	18877530	19069856	19335684	19363624	19040260	22537836	43557000	38678776	26015222	21243874	26408718	26460106	27890642	31364676	29998314	30845998	31756606	0.011949082	0.002411951	U test	1	0.971
4.2_137.1072_[M+H]+	4.15	137.10721	[M+H]+	5.32	137.10721:115415 138.11056:0 139.11392:55233	NA	101054	46196	73971	170394	222136	260179	292469	243328	216179	195908	153204	180010	113863	229877	70899	238653	111057	201187	171513	142121	264415	184893	291700	275862	309156	347552	369523	246784	202288	0.498950948	0.866920895	t test	1.1	0.561
0.9_137.1072_[M+H]+	0.897	137.10722	[M+H]+	10.38	137.10722:269797 138.11057:0 139.11393:0	NA	52944	94833	117760	150657	96477	31278	175056	238886	63189	65156	62093	59232	504357	76638	56856	35694	223214	662278	136868	46354	73206	25864	415277	65314	80110	611420	41623	147151	56891	0.270259645	0.000938054	U test	0.6	0.912
1.3_137.1072_[M+H]+	1.302	137.10724	[M+H]+	232.66	137.10724:8566215 138.11059:929466 139.11395:55251	NA	15226486	14633462	11264964	27658976	30561212	36641224	25850490	41453232	44926484	42343656	32977942	16511403	30774102	15998683	15830894	30489836	13432977	59981032	39334924	27429244	53651360	44398908	54450100	57018552	56489800	56915604	53851608	54639320	55318768	0.58100915	0.097250339	t test	1	0.989
1.5_137.1072_[M+H]+	1.489	137.10724	[M+H]+	22.92	137.10724:3603357 138.11059:410060 139.11395:96456	NA	28716516	284996	366086	2469767	1180608	294844	297015	2619516	629468	409066	3631859	2013089	6860462	218196	1502436	3664870	690555	3308274	3121625	249382	2296980	2467160	505337	633582	2301474	2822818	326648	3097146	688967	7.25E-07	0.125773437	U test	1.5	0.247
9.4_137.1323_[M+H]+	9.354	137.13231	[M+H]+	3.09	137.13231:74305 138.13566:0 139.13902:100775	NA	69208	79618	76622	41108	100802	162939	61092	99711	207003	190037	56104	51327	299952	31640	95070	126872	45140	339561	220713	108198	129690	63051	45270	222300	37976	86246	57146	171555	44750	0.099349402	0.024658354	U test	0.8	0.853
4.8_137.1325_[M+H]+	4.781	137.13249	[M+H]+	11.18	137.13249:281095 138.13584:40083 139.1392:63211	NA	245730	208255	238713	282064	464647	451260	282394	260802	157627	475647	412565	427106	257002	210018	166825	436108	159912	229452	407234	93800	769452	545930	763530	723652	879036	706298	740561	680906	628999	0.361282917	0.168268172	t test	1.1	0.679
0.8_137.5972_[M+H]+	0.833	137.59723	[M+H]+	33.87	137.59723:583034 138.60058:0 139.60394:0	NA	376601	308788	1125862	325737	277695	831910	314365	110742	341504	262698	303529	521654	157623	594336	559632	1230097	269956	485679	381510	271073	378336	392047	1888597	1083625	643008	517317	869738	645304	408849	0.010658329	0.037892127	U test	0.9	0.436
0.7_137.9481_[M+H]+	0.743	137.94814	[M+H]+	30.32	137.94814:500210 138.95149:0 139.95485:165049	NA	449692	33202	1442232	108055	282980	1208304	205867	548858	974086	370315	374563	45776	1319824	111084	277893	1620527	162555	374518	1361610	395532	1905296	1658007	2016940	859343	1027317	1029728	403646	697245	667551	0.217191052	0.009929714	U test	0.9	0.912
0.6_137.9871_[M+H]+	0.568	137.98712	[M+H]+	11.83	137.98712:421591 138.99047:744993 139.99383:3594722	NA	1885502	785500	752708	510339	717880	950189	326405	708854	758076	1551900	1565870	1089431	1043734	1311750	746534	929176	1572707	1130311	1897517	1263587	1789915	1503056	1466079	1912531	567951	1528273	1065281	1488047	902285	0.021092247	0.928722628	U test	0.7	0.043
0.9_137.9873_[M+H]+	0.922	137.98729	[M+H]+	4.74	137.98729:39184 138.99064:38337 139.994:253103	NA	43008	89844	24392	60246	26712	40882	39336	55521	151218	87400	26409	67064	49670	18293	45548	39387	121961	46657	52711	63637	35433	47624	15973	63016	73943	51925	40734	22516	65672	0.072061177	0.111751551	t test	1.1	0.642
3.9_137.9873_[M+H]+	3.852	137.98734	[M+H]+	1.95	137.98734:54897 138.99069:26342 139.99405:72634	NA	109185	71327	131847	46295	118509	112646	80167	103986	120758	246025	151392	31341	66795	111136	110781	57405	39570	101611	113007	100478	43921	111237	163337	54429	123608	108955	57913	88102	142985	0.02400228	0.412340292	U test	1.3	0.315
0.8_138.0525_[M+H]+	0.771	138.05251	[M+H]+	41.59	138.05251:1990797 139.05586:57224120 140.05922:5124533	NA	2236014	3027166	1056418	609084	2714946	1345425	1339129	2513770	615353	3959109	4297839	4080828	590059	2714656	1315970	2631613	764636	913398	4590746	2397527	4493428	5774017	6037282	5920188	6793730	5999940	3931746	8884720	8384970	0.381605384	0.136147196	t test	0.8	0.378
0.8_138.0546_[M+H]+	0.767	138.05463	[M+H]+	34.39	138.05463:1534810 139.05798:54823432 140.06134:4421126	NA	1658327	2996267	1056418	609084	2714946	1345425	1339129	2513770	615353	3959109	4279976	4144666	590059	2714656	1315970	2542463	764636	913398	4541030	2397527	4492550	5678606	6037282	5951276	6665731	7226548	3927431	6621924	8366016	0.490137433	0.118295987	t test	0.8	0.326
4.2_138.0548_[M+H]+	4.244	138.05481	[M+H]+	24.81	138.05481:1438776 139.05816:535990 140.06152:0	NA	5699205	4078991	5952498	3941192	4872512	5558582	5324213	4933932	4859601	4744449	5313528	5188182	6245527	4005914	5993026	4148700	2997476	3832634	5729154	3937976	6638380	5695112	5854412	5340112	5291695	5376954	6007602	5547352	5562094	0.950481606	0.766492069	t test	1	0.729
0.8_138.066_[M+H]+	0.836	138.06602	[M+H]+	12.66	138.06602:562499 139.06937:0 140.07273:4779123	NA	1139991	1140250	1523112	634020	863729	649708	1561837	999549	1217483	716583	1090173	608326	1518604	1682825	1097007	1285191	747594	1012146	347175	513340	1146892	569235	813451	733811	764468	770347	1308854	1061206	720059	0.369920527	0.531386832	t test	1	0.854
0.8_138.0888_[M+H]+	0.789	138.08881	[M+H]+	33.54	138.08881:2093537 139.09216:679535 140.09552:1537375	NA	3549749	1473885	894508	4631808	8071530	6568662	3461927	6538927	6787092	6332181	3938009	1045008	4669190	5560368	1480592	3624536	3032532	2924047	4714864	3371295	493433	1090828	330462	545013	965309	555584	862364	620628	513628	0.148712169	0.712564731	t test	1.4	0.162
2.2_138.0912_[M+H]+	2.192	138.09117	[M+H]+	12.01	138.09117:1236166 139.09452:142483 140.09788:205353	NA	2724096	515857	593352	1921540	991856	1550988	2491810	1556404	713257	6076773	3983249	3051990	3495671	2760400	1513781	2042620	2878498	865561	1313330	705211	5645490	4511825	2565698	4652686	5024990	11059580	6671110	4428698	9752172	0.021763626	0.331828175	U test	0.8	0.315
9.7_138.0912_[M+H]+	9.676	138.09117	[M+H]+	4.25	138.09117:176118 139.09452:0 140.09788:0	NA	743307	450965	422410	122535	64872	195615	256675	518775	332475	322770	441636	174412	798284	260140	217429	365785	584432	272175	411770	303149	787340	381098	728500	171960	454632	352297	310297	432502	341601	0.683614127	0.086270161	t test	0.9	0.621
3.9_138.0912_[M+H]+	3.896	138.09122	[M+H]+	23.81	138.09122:2252446 139.09457:224826 140.09793:98428	NA	4069544	3777366	4835880	3281804	4751743	4891998	3710358	4420446	3979894	4951019	5137329	3129464	4256890	3638502	3758704	4698109	3764924	3195067	4327824	2953631	6733778	6230506	7395762	7744348	7498296	7641670	8266806	7199322	8216596	0.354613994	0.542262653	t test	1.1	0.299
3.6_138.0912_[M+H]+	3.64	138.09123	[M+H]+	9.29	138.09123:681855 139.09458:116898 140.09794:66273	NA	1990552	827283	2261394	354503	1188736	1994325	2125561	593330	1177415	2016361	2188442	1005747	778019	934698	529708	1175053	605862	1080933	1556289	728694	2511489	2420668	2397344	2369133	2590348	2457817	2956724	2961692	2217687	0.085321483	0.062281918	t test	1.3	0.197
0.7_138.0912_[M+H]+	0.723	138.09123	[M+H]+	7.36	138.09123:440772 139.09458:371956 140.09794:676435	NA	23558	1989225	13227	28573	139758	126297	3502711	180307	20216	64504	3899971	26932	4397150	334196	19092	23158	20688	14288	18288	353766	156272	47288	330462	545013	29144	154000	16286	13495	279435	2.89E-05	3.39E-05	U test	0.6	0.796
1.6_138.0913_[M+H]+	1.592	138.09125	[M+H]+	94.24	138.09125:11962622 139.0946:1136845 140.09796:165407	NA	18755690	8524260	21990002	25307174	20803860	32320128	64392572	20413244	14560811	25523574	25035376	5215224	14318616	26079414	24217536	24000808	26796358	16764694	24822212	18032204	20994726	17932534	20972216	21793178	22574630	23921730	21393950	22370466	22265282	0.006049372	0.130797393	U test	1.2	0.853
3.1_138.0913_[M+H]+	3.137	138.09126	[M+H]+	15.63	138.09126:1672804 139.09461:264455 140.09797:63645	NA	3962507	3349222	3705207	4280481	4162648	4637094	3302608	3902048	3773969	4824942	4366886	3230351	3061707	5629405	3928856	4083645	3614804	2683670	4628614	1812933	6640406	6090060	6419020	6323452	7113094	7232201	6899302	7300790	6887056	0.480596932	0.909460137	t test	1.1	0.523
0.7_138.1026_[M+H]+	0.695	138.1026	[M+H]+	10.91	138.1026:165979 139.10595:0 140.10931:0	NA	145312	299811	184516	258214	137067	75796	133618	173691	177295	284810	122600	261719	103611	102576	103437	55242	145225	149701	108441	169219	111033	132549	159140	179462	197702	159214	235069	212536	242540	0.298092994	0.411343215	t test	1.4	0.103
1.9_138.1276_[M+H]+	1.914	138.12762	[M+H]+	126.27	138.12762:23852792 139.13097:2348866 140.13433:129307	NA	66090768	6396543	6174632	97554088	188338640	124624200	37966480	55373972	125162392	102432120	47661424	4638254	73476728	24986920	17364198	23894698	41477692	19008704	52063016	43447016	1852958	828640	1451983	2573994	1943802	3465801	1588814	1618740	1443010	0.758981147	0.462924486	t test	2.2	0.035
5.2_138.1276_[M+H]+	5.242	138.12762	[M+H]+	6.9	138.12762:154581 139.13097:67682 140.13433:30641	NA	552888	407629	319458	806763	936660	496025	689070	925403	778334	422993	370518	486014	438631	706544	314373	333135	579288	435527	266988	273870	108915	58008	52576	170707	233196	428560	215693	341518	306194	0.483717318	0.335889161	t test	1.5	0.031
0.9_138.1276_[M+H]+	0.918	138.12762	[M+H]+	5.35	138.12762:65122 139.13097:0 140.13433:0	NA	49610	90512	20272	107890	25555	33969	34120	107173	218661	58872	58527	219107	14306	77805	103469	23398	101683	59782	78515	155964	963.2282227	18875	963.2282227	15398	9632	117213	160981	21292	38624	0.036025278	0.242679278	U test	0.8	0.631
0.6_138.1277_[M+H]+	0.629	138.1277	[M+H]+	8.75	138.1277:88831 139.13105:52075 140.13441:0	NA	83135	60234	10287	219713	77441	13651	237573	200067	139986	304601	91998	65854	19605	237784	198846	72585	75423	71901	40032	159847	684.9461426	684.9461426	684.9461426	6849	106789	255589	86095	72460	36848	0.381595616	0.109273008	t test	1.3	0.448
1_138.1308_[M+H]+	1.01	138.13084	[M+H]+	3.21	138.13084:17960 139.13419:0 140.13755:0	NA	41730	19625	16906	34846	45524	26030	24894	52334	19184	257460	19863	41929	14306	34945	44620	43932	80166	52528	16445	146159	1430.616406	18875	1430.616406	1430.616406	63394	60651	24187	67461	33371	8.13E-06	0.003153849	U test	1	0.796
0.6_138.4798_[M+H]+	0.646	138.47977	[M+H]+	25.15	138.47977:175367 139.48312:0 140.48648:0	NA	9620	473.3928711	7074	8652	15183	12678	17184	12057	12117	473.3928711	6433	33969	473.3928711	12925	8554	473.3928711	10148	473.3928711	12215	473.3928711	458849	11932	473.3928711	6674	473.3928711	4734	5417	10793	23473	0.180482889	0.007694605	U test	1.1	0.436
2_138.4949_[M+H]+	1.977	138.49493	[M+H]+	2.56	138.49493:17754 139.49828:53000 140.50164:0	NA	7269	5294	34678	525.851123	8711	16635	5525	8453	8063	525.851123	9319	525.851123	6360	5259	24024	16477	13951	11940	7032	11750	16889	22964	14787	5762	6671	5501	13703	9048	6821	0.006555744	0.934258497	U test	0.9	0.436
0.7_138.563_[M+H]+	0.655	138.56303	[M+H]+	6.94	138.56303:54151 139.56638:0 140.56974:0	NA	44139	508.2725586	67807	51201	5083	30787	508.2725586	28577	14978	10765	11722	8473	49123	17840	508.2725586	26676	508.2725586	10042	14191	33967	68841	44044	47832	79886	12241	50142	11720	42664	9002	0.241980005	0.127476284	t test	1.4	0.415
0.9_138.5812_[M+H]+	0.888	138.58122	[M+H]+	9.13	138.58122:114866 139.58457:0 140.58793:0	NA	35050	296911	78946	910.2067383	27523	10272	910.2067383	45715	147649	119903	18024	92225	15933	13534	9102	24526	23653	33146	34654	32985	137003	99072	71883	83062	178187	68371	84826	52614	120505	0.021598393	0.002792745	U test	2.5	0.353
1.3_138.5813_[M+H]+	1.274	138.5813	[M+H]+	7.54	138.5813:55173 139.58465:0 140.58801:0	NA	6437	188556	17449	8124	587.8692383	587.8692383	5879	10479	19510	39968	587.8692383	121995	15482	13867	26684	587.8692383	6222	587.8692383	23254	6282	9341	9704	21574	9034	26948	7986	26249	33989	24284	1.03E-05	4.61E-05	U test	1.3	1
1.8_138.5946_[M+H]+	1.765	138.59457	[M+H]+	12.94	138.59457:165437 139.59792:0 140.60128:0	NA	139511	311033	6950	436626	249770	11740	140798	31428	144327	232514	83145	451941	6743	591852	329971	11933	183109	60018	8556	547620	674.3251953	674.3251953	674.3251953	7201	9013	53053	149824	132781	221044	0.352959299	0.048336692	U test	0.7	0.853
0.7_138.9019_[M+H]+	0.747	138.90192	[M+H]+	8221.94	138.90192:31798170 139.90527:0 140.90863:23556390	NA	188626272	161126496	173077792	159347280	167358032	188436128	181904480	174526720	197210992	171703616	184795520	161375456	215882512	165417984	182868944	194379088	187650240	189928512	199370032	192669456	162481696	155106000	170903904	130635040	172666912	174540928	158346608	164446160	158154064	0.755752205	0.442619331	t test	0.9	0.12
1.3_138.9036_[M+H]+	1.286	138.90364	[M+H]+	98.5	138.90364:1723107 139.90699:0 140.91035:1432149	NA	6247700	5972846	3933378	6084076	4763732	4374678	7210404	2342187	4500214	2067567	3897616	5034846	10337812	4208652	1755592	4031498	2971872	7526200	5794770	5264672	6164899	1073123	2681595	2792815	1558011	4795086	5734141	5345830	6738194	0.571666122	0.266650296	t test	0.9	0.64
0.7_138.9063_[M+H]+	0.748	138.90627	[M+H]+	3033.68	138.90627:39159788 139.90962:0 140.91298:28129834	NA	188670432	161126480	173103632	158769744	167358032	188436128	181949248	174526736	197296544	171703616	184795504	161389632	215882496	165097488	182907200	194400592	187650240	189145872	199370032	192354592	162481696	155121392	170926976	151895584	172666912	174555776	158346608	164463760	158154064	0.739172122	0.441919551	t test	0.9	0.123
1.2_138.9063_[M+H]+	1.163	138.9063	[M+H]+	179.37	138.9063:3755676 139.90965:0 140.91301:3185610	NA	10718247	5645988	18898712	3674891	11774893	9499372	6407296	3602087	11335587	7117852	4218223	9044667	3023600	7816884	9892269	8338440	8409743	11525495	11939885	13075144	13613390	9443601	13950355	9136873	8985851	4940450	7201007	9967371	5752392	0.383197016	0.846143345	t test	1	0.943
1.9_138.9952_[M+H]+	1.855	138.99521	[M+H]+	14.81	138.99521:200564 139.99856:597646 141.00192:53290	NA	177958	51909	107098	94407	66881	158795	121333	76114	117287	95195	100905	118339	249026	102136	59082	139853	98784	105685	225625	117232	136014	192662	183954	483538	92472	111242	86637	99730	33536	0.696222867	0.019832444	U test	0.8	0.218
0.1_139.0177_[M+H]+	0.1	139.01765	[M+H]+	8.94	139.01765:6894686 140.021:444672 141.02436:0	NA	7745580	9482170	10597021	11459570	9925487	18300290	16755898	17132874	33443732	16076081	19691688	8903578	29758582	10456831	29250472	31885878	13100209	14569011	7656330	24365958	14479726	19955644	15644949	5750875	24581786	25362770	10009484	11509439	10480616	0.009300242	0.244349128	U test	0.8	0.436
2.9_139.0178_[M+H]+	2.949	139.01775	[M+H]+	1.37	139.01775:4289196 140.0211:314426 141.02446:31981	NA	9521359	5920552	12523847	4058300	5103728	12331462	7425696	11015231	7850985	17534002	15094727	11110360	9722478	14055009	16988074	12217569	8052798	7762124	9015747	18551986	13940547	10779508	6390738	17160556	15985783	12105150	7330948	12336163	7430201	0.517264121	0.290097107	t test	0.7	0.092
0.7_139.0178_[M+H]+	0.659	139.01776	[M+H]+	99.41	139.01776:25236192 140.02111:1579416 141.02447:1984385	NA	31056772	52676468	66260208	41926940	34066964	37280380	43512388	35921444	29855074	42615660	33794420	46352756	47050956	51923768	79033152	39819528	35534432	38835036	32966528	28994578	39666428	46806884	52665108	55328532	47090856	43422892	45998236	53051908	47689204	0.257120699	0.028437406	U test	0.9	0.631
5.6_139.0178_[M+H]+	5.599	139.01776	[M+H]+	10.86	139.01776:4344453 140.02111:388842 141.02447:26364	NA	9471188	14607494	13852387	28385314	24365042	10851292	15020701	4055796	13243145	8214213	12121612	7088784	5910949	18145898	12081989	8915161	7857212	11282176	12425632	8349934	8796723	8812800	12065372	6494801	7789394	16053647	10333025	15056799	16302630	0.249304999	0.190479658	t test	1.3	0.191
1.9_139.0178_[M+H]+	1.917	139.01776	[M+H]+	1.54	139.01776:3292493 140.02111:316166 141.02447:29955	NA	13289255	4599372	7359146	5629360	17503278	10644483	7212812	4925208	10632241	11293473	7205028	9978509	10600022	5447604	2965661	8364994	10525999	4608082	5898268	4963461	11349058	5196038	7697333	10934596	3725038	7756544	4998418	6372912	6627376	0.401948094	0.587980423	t test	1.3	0.216
1.6_139.0178_[M+H]+	1.601	139.01778	[M+H]+	3.09	139.01778:2633192 140.02113:307884 141.02449:57473	NA	11264649	2345182	5507371	9033922	9714247	4170008	12240841	9823053	4526513	7318428	5274370	2102482	4431662	4979143	13867350	10469439	3997034	11134064	4247558	6564506	8194060	5998982	13042900	6955702	13048367	8105234	9733899	13303029	4211218	0.575176937	0.316055715	t test	1.1	0.581
5_139.0178_[M+H]+	4.951	139.01779	[M+H]+	6.33	139.01779:4852318 140.02114:423266 141.0245:0	NA	13204903	16016618	9897744	25925310	8835415	13563930	16011626	13021859	15035434	18789956	18652056	13692170	11191821	12958472	13576399	7053841	16463608	21239070	12885961	23516566	7530078	18692288	8986458	5242100	14650172	14469795	10956973	9342046	5791074	0.140100296	0.504199651	t test	1	0.85
8.2_139.0178_[M+H]+	8.154	139.01779	[M+H]+	4.86	139.01779:3808525 140.02114:381516 141.0245:62455	NA	11720444	21865164	8451638	16376349	13290321	8457135	16863532	7661716	10379627	21625396	9481975	16746712	6728482	17381210	13616182	8778032	8877334	13066716	7333156	7652830	5732528	6580041	7881740	11992106	6915202	11449006	10012559	11957115	10841820	0.157082897	0.112720654	t test	1.2	0.238
5.8_139.0178_[M+H]+	5.764	139.01781	[M+H]+	3.02	139.01781:5189776 140.02116:298456 141.02452:0	NA	12588428	20942490	10648598	10089368	21405012	7926589	13452970	8572489	10223152	13672020	10930492	17718674	11918424	14361807	13543962	5768100	9703790	8416477	30144578	21952952	10145576	9832213	8588103	9601437	14812566	4160577	7306145	17220796	34338220	0.232194279	0.320999497	t test	0.9	0.466
7.5_139.0178_[M+H]+	7.529	139.01782	[M+H]+	4.35	139.01782:4262463 140.02117:361383 141.02453:73003	NA	25273364	4529234	9963253	33840296	10354223	3738342	9646147	23770416	6540198	16977156	9486172	17648810	2368406	7402891	15126819	12166772	13194221	5248082	9999727	8828726	4001032	3545189	3446181	5478448	13196531	6211714	6055343	7571300	7593658	0.111653233	0.97062902	t test	1.4	0.248
0.9_139.05_[M+H]+	0.938	139.05005	[M+H]+	483.27	139.05005:140924944 140.0534:11392578 141.05676:1375455	NA	240184624	149525184	306027136	163389024	166125888	235796304	196226752	170150256	133963664	218668736	267645008	221185344	166553296	135707968	167742416	197885696	118614592	118317040	296353664	111476088	398487232	267174288	383852288	400586976	405266944	408382560	410746560	406930656	400785536	0.49017428	0.10655392	t test	1.1	0.563
0.8_139.05_[M+H]+	0.787	139.05005	[M+H]+	293.89	139.05005:74040264 140.0534:6793134 141.05676:2058203	NA	156453552	113958200	202557808	98974280	109014984	136525696	133771384	113889088	88072264	144687888	172239824	144717920	118492032	86253984	105827008	138369776	89194368	71196696	185587152	77328856	227675104	241587728	251307920	230155568	238898400	235129600	221137840	245564896	236618832	0.432350501	0.282422481	t test	1.1	0.587
0.9_139.1022_[M+H]+	0.924	139.10217	[M+H]+	8.24	139.10217:188369 140.10552:0 141.10888:5527228	NA	175581	130912	259989	132454	159377	117282	114255	152437	31588	246247	223292	173885	52048	59563	37736	132308	28444	55450	176936	55560	382957	164800	417190	304588	460215	289209	443978	287453	422793	0.569317851	0.061401627	t test	1.5	0.108
0.9_139.1042_[M+H]+	0.934	139.10417	[M+H]+	6.66	139.10417:208960 140.10752:0 141.11088:6121128	NA	167960	130912	259989	132454	139698	117282	114255	152437	31588	246247	223292	173885	52048	59563	37736	132308	28444	55450	176936	55560	382957	164800	417190	304588	460215	289209	443978	287453	422793	0.491449197	0.061401627	t test	1.5	0.125
10.5_139.1116_[M+H]+	10.475	139.11157	[M+H]+	7.38	139.11157:2954448 140.11492:318484 141.11828:0	NA	57294	55211	46825	1616066	12744594	1165102	2022724	6429799	2907680	1956785	88667	39087	38441	5763626	3271727	40877	58410	4480854	2723917	1693222	3507195	2944120	3510648	3315403	3363000	3413300	3153962	3145176	2935297	0.004803631	0.03034095	U test	1.5	0.579
5.2_139.1116_[M+H]+	5.216	139.11157	[M+H]+	14.74	139.11157:662759 140.11492:70962 141.11828:43779	NA	1791974	1170104	1164306	1226755	1732450	1800990	1347066	840444	626141	966696	1685756	1020849	1527397	1036766	1220224	1119640	618492	1119744	963949	876161	2736907	2129274	2410934	2261846	2197904	2392840	2194823	2266672	2144083	0.97942703	0.057391016	t test	1.1	0.489
5.7_139.1116_[M+H]+	5.657	139.11162	[M+H]+	24.24	139.11162:2165428 140.11497:245171 141.11833:0	NA	355145	165093	352633	2748993	8121392	1753243	3235119	3073196	1889179	1882145	501644	203278	489604	4797426	3924490	411183	219502	1097071	2426332	1500800	3134426	2515542	2875833	2667809	2712860	3086533	2375611	2340108	2344946	0.052707174	0.030930853	U test	1.5	0.529
0.6_139.1116_[M+H]+	0.609	139.11162	[M+H]+	3.2	139.11162:69793 140.11497:0 141.11833:0	NA	139536	210036	131193	160277	110910	122714	67520	69651	115561	166566	103182	87442	169760	190944	137540	95817	82348	158058	92526	156704	153901	120796	74357	60687	252263	67312	96573	193011	152604	0.829773317	0.034955056	U test	1	0.971
9.7_139.1227_[M+H]+	9.711	139.12267	[M+H]+	6.37	139.12267:157708 140.12602:0 141.12938:0	NA	244579	128293	374358	63756	123317	191566	175346	169252	216774	166877	180942	148783	253270	189658	233853	231227	212626	81194	570444	194135	224557	383420	188592	353303	450711	263649	214375	274365	278831	0.636392273	0.004800163	U test	0.8	0.218
10.9_139.1228_[M+H]+	10.898	139.12277	[M+H]+	3.21	139.12277:153021 140.12612:0 141.12948:32384	NA	268655	321101	390504	115534	264717	475923	198454	199503	323678	158987	638320	186547	513725	426187	298947	663938	295702	466101	477538	292755	123490	215483	339855	461608	146316	363579	188495	322900	230284	0.911098354	0.860265068	t test	0.6	0.013
2.8_139.1228_[M+H]+	2.773	139.12282	[M+H]+	10.52	139.12282:350229 140.12617:0 141.12953:31998	NA	1682312	477197	142148	725096	546763	1437563	490119	1882536	2078252	2076340	1797244	252900	2056678	327723	362639	177910	165010	1435820	2028096	1273450	1392586	777837	1498364	1493489	1559365	1596684	1603360	1706490	959965	0.08847085	0.036961132	U test	1.1	0.579
1.1_139.1228_[M+H]+	1.137	139.12282	[M+H]+	4.01	139.12282:153229 140.12617:0 141.12953:0	NA	328460	113584	203314	387586	352073	280450	310851	203413	180850	174135	466982	214374	196620	184439	233399	229895	231536	301476	191588	272494	169064	448621	316400	299674	504747	260729	488931	255358	264485	0.82403649	0.004365941	U test	1	0.853
2.9_139.1229_[M+H]+	2.936	139.12288	[M+H]+	34.71	139.12288:1205602 140.12623:111016 141.12959:0	NA	3440864	2348120	1680398	2583186	3169884	3633702	2337337	5561101	5155750	5900482	3780654	2856567	3693762	2281331	2064486	3291864	1760536	4370880	5215897	3786284	4324209	3644035	4446886	4516871	4804210	4738476	4392740	4759560	4720014	0.202595272	0.466187189	t test	1.1	0.745
4.3_139.1229_[M+H]+	4.339	139.12288	[M+H]+	7.81	139.12288:290056 140.12623:22767 141.12959:21892	NA	813230	533076	650419	753806	851762	1001708	741369	956848	1010052	1005065	644977	553304	858752	882844	636499	918337	495838	1019796	938571	801456	829943	649745	829875	889384	933638	756241	752406	821489	889453	0.407405321	0.221280453	t test	1.1	0.621
2.3_139.1229_[M+H]+	2.334	139.12288	[M+H]+	4.39	139.12288:164518 140.12623:31694 141.12959:0	NA	643906	339636	97675	383207	672011	479220	452811	167443	658204	504148	382155	182776	648770	223724	189952	414028	94511	602498	449097	360950	631707	678817	433128	431157	840116	1046336	534118	449535	449353	0.665316538	0.554053432	t test	1.2	0.414
0.7_139.4972_[M+H]+	0.667	139.49722	[M+H]+	14.82	139.49722:141809 140.50057:0 141.50393:0	NA	14825	228131	176217	62765	41182	551.2135254	15578	15906	21421	22788	12994	30593	6038	28770	207619	8695	19943	5512	19235	8280	23739	18740	27484	31651	551.2135254	47750	45612	29934	45287	0.001431815	4.26E-06	U test	1.7	0.247
1.9_139.5075_[M+H]+	1.899	139.50749	[M+H]+	3.29	139.50749:77273 140.51084:0 141.5142:0	NA	101496	31320	23721	43394	39956	85609	101691	89470	61475	106370	159496	44529	53317	23541	60671	36323	51854	44549	75853	106733	66094	32322	45727	20291	53438	82246	59759	212352	124329	0.249096259	0.031541672	U test	1	0.796
0.7_139.5272_[M+H]+	0.655	139.52715	[M+H]+	9.44	139.52715:134933 140.5305:0 141.53386:0	NA	145923	125699	61838	166217	207398	190238	134339	191528	191037	175129	194096	190405	167544	208834	189726	189371	65734	165620	164466	135658	152392	167841	219546	275540	180406	251334	198744	305156	315057	0.032821541	0.014414374	U test	0.9	0.529
3.2_139.544_[M+H]+	3.197	139.54404	[M+H]+	6.66	139.54404:111863 140.54739:0 141.55075:0	NA	345551	202347	660165	243695	346707	456539	445410	141518	111710	97045	346495	176053	395869	79217	269034	243429	262406	139777	198515	84009	220036	101443	111303	165691	84822	134879	116738	216940	109826	0.599126157	0.752030155	t test	1.3	0.253
4.7_139.5709_[M+H]+	4.655	139.57092	[M+H]+	8.28	139.57092:93583 140.57427:37357 141.57763:0	NA	17060	483.8812988	483.8812988	31219	19347	263623	278755	483.8812988	7151	483.8812988	23255	4839	5377	483.8812988	6535	8135	483.8812988	483.8812988	5084	5722	9722	9710	8915	483.8812988	33465	18910	8167	4909	5056	5.38E-05	0.001185202	U test	10	0.579
4.7_139.5752_[M+H]+	4.745	139.57523	[M+H]+	8.12	139.57523:61637 140.57858:0 141.58194:0	NA	12676	483.8812988	483.8812988	31219	9265	263623	278755	483.8812988	7151	483.8812988	23255	4839	7900	483.8812988	6535	11267	483.8812988	483.8812988	7236	483.8812988	13672	9710	8915	483.8812988	33465	18910	8167	8732	483.8812988	3.92E-05	0.011632491	U test	9.5	0.739
1.1_139.5966_[M+H]+	1.115	139.59662	[M+H]+	11.15	139.59662:197426 140.59997:0 141.60333:0	NA	28241	635964	75147	10478	86860	1047.823242	155173	181830	201304	433256	26857	402888	18524	65238	298619	23239	39031	21251	117861	93749	50208	74696	46750	55730	120996	47179	17368	147932	139193	0.032576365	0.00254712	U test	1.6	0.481
10.9_139.9876_[M+H]+	10.914	139.98763	[M+H]+	2.52	139.98763:117594 140.99098:0 141.99434:33515	NA	178872	285749	273632	277080	94566	399586	213531	174917	152818	256093	270378	571273	158609	358892	192869	368386	219588	174833	282770	217965	165871	253586	220406	71061	373936	143651	187814	310566	219434	0.997038009	0.034006307	U test	0.8	0.481
9.7_139.9876_[M+H]+	9.676	139.98764	[M+H]+	1.16	139.98764:311472 140.99099:0 141.99435:91211	NA	966772	554060	953583	805641	315611	1206939	1055784	604043	712983	690383	413533	591895	1070410	781658	708583	660954	1008523	1051128	540799	1042820	693742	959532	1410930	790739	1213441	1259861	464549	711478	692497	0.86360128	0.174822568	t test	1	0.858
0.6_139.9877_[M+H]+	0.574	139.9877	[M+H]+	57.87	139.9877:4075412 140.99105:760682 141.99441:1595565	NA	16924394	12880852	14832918	8077303	15536614	13354080	14907051	17857942	9666779	14810190	15660557	15229607	11185352	8996335	14007710	18811572	20184990	18296424	20798742	14868400	27590762	10311247	14681403	12016283	9159627	9273684	16837016	10316236	15030210	0.597413004	0.932557215	t test	0.9	0.161
1.9_139.9877_[M+H]+	1.877	139.9877	[M+H]+	12.58	139.9877:585118 140.99105:82447 141.99441:141668	NA	912496	660904	554682	423306	651360	741105	520389	930779	779714	442276	577264	535648	506358	745875	382005	966604	581273	600160	928088	608298	883906	535580	844772	2572746	775130	691040	573455	675376	469912	0.32791762	0.64047641	t test	1	0.895
8.1_139.9877_[M+H]+	8.143	139.98773	[M+H]+	2.89	139.98773:373147 140.99108:41831 141.99444:133826	NA	839439	1561464	903639	858879	1191878	376143	1141736	1092421	1076488	1236424	716081	1170646	372687	1812647	732184	671250	851834	1032926	891303	751194	925554	1010481	1267393	559620	771242	1158254	708525	1498284	863626	0.285821267	0.143605376	t test	1.1	0.494
0.9_139.9878_[M+H]+	0.922	139.98779	[M+H]+	8.83	139.98779:285644 140.99114:140703 141.9945:78042	NA	591329	453782	678031	507248	570460	1065094	563347	538900	853248	722668	637721	389021	1491095	1291667	413323	411486	852896	960706	578280	790029	841823	230713	975961	586900	708095	456847	738700	867248	473986	0.168465864	0.230325206	t test	0.8	0.292
9.7_140.0105_[M+H]+	9.65	140.0105	[M+H]+	1	140.0105:155909 141.01385:0 142.01721:0	NA	217136	294069	152239	177124	157157	289425	370934	384647	337619	388315	159160	368470	384330	433196	580806	244970	335779	254450	613710	491280	133294	439399	538665	459022	470862	289925	322545	480792	355209	0.280076433	0.639959764	t test	0.7	0.052
10.9_140.0105_[M+H]+	10.902	140.01054	[M+H]+	1.52	140.01054:105213 141.01389:0 142.01725:0	NA	138242	215748	170329	200355	149121	456316	230024	97467	123510	140522	155924	69375	185062	137398	98640	192391	158865	118412	236836	325436	119952	212354	237606	253701	159257	144660	151441	257317	134757	0.005791191	0.219787515	U test	1.1	0.739
3_140.0211_[M+H]+	3.015	140.02107	[M+H]+	1.36	140.02107:229282 141.02442:53231 142.02778:0	NA	334957	363892	596595	406126	493782	396699	368132	210224	410280	507397	866909	854647	403733	310072	437363	327455	303027	445295	289679	592604	310496	302047	339730	763877	363373	355311	590154	568881	427572	0.717848788	0.031002776	U test	0.8	0.739
0.7_140.0681_[M+H]+	0.668	140.06808	[M+H]+	12.05	140.06808:614349 141.07143:0 142.07479:374876	NA	1210046	1093623	1042962	1202825	1157857	1072270	1043699	1090965	1151320	1124138	1166922	1096160	1274977	1358602	969646	1146678	1276255	1182176	1152024	1387975	603753	835880	1002766	1013111	877306	1036121	1110131	1121769	1044625	0.087830218	0.968642113	t test	0.9	0.134
0.8_140.0817_[M+H]+	0.786	140.08167	[M+H]+	35.37	140.08167:1635469 141.08502:0 142.08838:369464	NA	5630308	4316952	4766374	7668852	6859591	6452589	7611774	2756458	2921790	3497044	5010118	5301130	5615133	4183085	3917652	4379734	4110506	3963636	3558778	2418493	4246678	3883145	3821683	4352006	3961152	4020845	4445645	4841479	5002452	0.413268387	0.816930723	t test	1.2	0.208
1.1_140.0817_[M+H]+	1.146	140.08174	[M+H]+	29.57	140.08174:2439096 141.08509:129161 142.08845:47677	NA	7678226	11417707	7585712	7115603	6060676	6949204	9816595	4238250	4358502	6473278	7249283	10185687	5831368	4333752	5864476	4359740	4032087	5842474	5550238	3810026	6429725	5746710	6474866	6421716	6765800	6389655	6617456	6841600	7081302	0.772039352	0.068078944	t test	1.2	0.165
2.1_140.1068_[M+H]+	2.133	140.10681	[M+H]+	3.72	140.10681:270809 141.11016:39578 142.11352:0	NA	574192	197457	317153	488659	802654	216643	211583	245917	434565	168545	194871	246553	205463	491681	179664	471530	504869	490939	141516	305298	599438	295804	627791	862988	460111	677003	1152861	582891	361485	0.096417813	0.176736389	t test	1.1	0.659
5.3_140.1069_[M+H]+	5.288	140.10686	[M+H]+	5.38	140.10686:192093 141.11021:27449 142.11357:73480	NA	374798	518373	245446	385268	381309	312147	310586	550515	489833	602202	362891	645574	656205	605159	469189	761684	550619	592318	528292	671889	623494	661088	673556	742662	787846	752216	823038	621333	657043	0.67020842	0.843674266	t test	0.7	0.004
4_140.1069_[M+H]+	3.955	140.10692	[M+H]+	6.09	140.10692:260049 141.11027:37126 142.11363:87683	NA	266654	471152	966749	191356	752518	217249	79572	87492	408179	255204	491970	204036	717581	1118999	1268545	410878	779340	813810	336545	276706	1222573	378224	668026	1261042	867953	489619	418711	1136008	1263252	0.175826218	0.298561444	t test	0.6	0.053
1.4_140.1431_[M+H]+	1.363	140.14313	[M+H]+	8.44	140.14313:238597 141.14648:0 142.14984:59066	NA	614098	710477	169028	489046	482659	838773	282612	520899	766496	344608	731171	910344	495915	183074	243950	532099	172581	1149618	787614	236617	1049602	652816	706050	1070995	1096742	1054105	524133	585560	990236	0.732378438	0.310664892	t test	0.9	0.827
11_140.1431_[M+H]+	10.972	140.14314	[M+H]+	3.95	140.14314:269264 141.14649:102619 142.14985:219980	NA	676571	443014	819319	608630	867281	794127	554192	577837	473997	465240	415201	369154	605425	237077	435890	728629	408977	413662	713034	423010	407104	453824	444818	674420	895883	474100	532475	722236	362974	0.154551392	0.154934207	t test	1.3	0.042
10.5_140.1432_[M+H]+	10.493	140.14316	[M+H]+	0.82	140.14316:179138 141.14651:68893 142.14987:246271	NA	225854	157127	522903	314385	343492	621943	522839	333923	485846	325779	424561	336046	767752	1110631	618443	615455	391858	356433	350697	266968	599381	364856	384106	381661	337646	587114	471199	547627	282495	0.61897171	0.021459874	U test	0.7	0.218
3_140.1432_[M+H]+	3.038	140.14325	[M+H]+	8.39	140.14325:453190 141.1466:0 142.14996:47945	NA	1123666	26989	1157412	1451883	1549094	1251029	1950851	133740	126386	86176	1202953	121678	983687	1032900	1041027	1031522	958996	300088	208255	101531	589806	491490	595782	663160	620076	327868	650083	525380	603073	0.084114776	0.018749131	U test	1.2	0.436
5.6_140.1433_[M+H]+	5.643	140.14331	[M+H]+	1.49	140.14331:75372 141.14666:0 142.15002:110110	NA	151100	123464	217839	96330	268104	162901	237665	120207	75090	78495	167179	209765	124897	156620	89239	99626	103808	114726	221223	122992	169846	146420	112439	66763	157592	234035	150761	64036	118712	0.290572837	0.52923673	t test	1	0.774
3.3_140.5518_[M+H]+	3.324	140.5518	[M+H]+	5.9	140.5518:81378 141.55515:0 142.55851:0	NA	39970	31522	34132	108101	150068	243748	293000	14403	6653	17289	57414	28534	47586	7574	28472	7599	20940	17891	36847	8820	44665	63492	34287	40927	28617	37871	76899	102968	71031	0.019618121	0.282797381	U test	3.4	0.19
3.6_140.5519_[M+H]+	3.58	140.55186	[M+H]+	6.84	140.55186:58225 141.55521:0 142.55857:0	NA	6468	4692	17690	4209	84663	126217	119466	6388	4785	12499	31330	5309	17413	4513	13415	10252	5962	9043	22258	7398	23429	6913	72738	7680	5008	10901	6819	23266	26023	0.000661059	0.061986131	U test	2.9	0.971
4.7_140.555_[M+H]+	4.732	140.55499	[M+H]+	19.96	140.55499:110027 141.55834:0 142.5617:0	NA	7478	5799	10479	5529	7722	8526	5372	6626	20477	6720	16010	4586	16496	16176	5256	7681	5170	11267	7264	9882	34353	9701	12474	26831	40291	11947	10686	19111	11325	0.000166178	0.119471597	U test	0.8	0.579
8.5_140.5575_[M+H]+	8.507	140.5575	[M+H]+	3.42	140.5575:27394 141.56085:0 142.56421:0	NA	25850	5001	29756	10248	36474	10503	4983	21387	17318	26689	22739	30606	22421	8770	26868	12582	24825	4426	51183	42322	25297	47817	19222	5906	7227	5085	12167	22418	7107	0.296806128	0.346142511	t test	0.7	0.258
1.3_140.9006_[M+H]+	1.294	140.90056	[M+H]+	239.19	140.90056:1454024 141.90391:0 142.90727:302472	NA	5683491	3539808	2238591	1706677	2746156	3456120	4997117	1550667	4708982	1166120	2565580	1504929	6864369	2813393	1164510	2724406	3556806	3253442	3057903	3132000	3132688	701314	2781046	1874772	1031079	3227703	4093900	3278696	4100926	0.479513325	0.019425397	U test	1	1
1.2_140.9013_[M+H]+	1.216	140.90128	[M+H]+	137.29	140.90128:1777303 141.90463:0 142.90799:270565	NA	3352867	2302292	5859818	2792650	2675202	3534536	4464960	4218332	7234292	3890942	2330197	2517753	4579428	6547114	4013725	5902249	3821223	3596652	4037293	3668231	1715685	4346952	5689437	3183751	4898061	2557885	5386794	2627157	2253697	0.320970266	0.57825242	t test	1	0.832
0.7_140.9033_[M+H]+	0.748	140.90327	[M+H]+	992.97	140.90327:25749098 141.90662:0 142.90998:4921780	NA	124593400	107318056	115586040	107808488	113936888	119588928	121459600	114803448	129373840	113554448	120919840	108616664	142038624	111037136	124337880	126536640	123168744	124628808	128871888	128986056	98624952	100950912	112707320	101946464	113743688	107783176	105047456	107906008	104373184	0.560721378	0.222093651	t test	0.9	0.112
1.2_140.9033_[M+H]+	1.16	140.90334	[M+H]+	58.85	140.90334:2475083 141.90669:0 142.91005:532903	NA	3967184	5592650	10238842	2760989	7917910	8715059	3708432	2717086	5457171	7371441	5430178	6021692	5890124	4724994	10954178	5002429	5480273	7112254	7994469	8552333	5804926	4507231	8942342	6234205	6167260	2481198	4460821	3309944	3649404	0.675039553	0.307117339	t test	0.8	0.263
2_140.9033_[M+H]+	1.973	140.90334	[M+H]+	7.71	140.90334:72112 141.90669:0 142.91005:0	NA	7207	5886	6792	5436	13169	534.1907715	6817	5761	5804	6910	6013	131775	12522	5635	7673	6735	11138	7099	7203	6930	534.1907715	534.1907715	10702	6839	534.1907715	534.1907715	5402	9313	8052	0.041735576	4.23E-07	U test	0.3	0.105
2.7_140.9033_[M+H]+	2.674	140.90335	[M+H]+	9.13	140.90335:71643 141.9067:0 142.91006:34879	NA	461.2728516	5620	5932	461.2728516	461.2728516	75295	4840	461.2728516	461.2728516	461.2728516	5381	9998	461.2728516	461.2728516	4613	461.2728516	10168	461.2728516	461.2728516	461.2728516	461.2728516	461.2728516	461.2728516	461.2728516	461.2728516	461.2728516	9748	461.2728516	461.2728516	7.74E-07	0.002140526	U test	2.7	1
9.3_140.9955_[M+H]+	9.324	140.99547	[M+H]+	3.46	140.99547:37453 141.99882:114307 143.00218:0	NA	10902	43360	9462	35581	11201	44325	15850	12801	27664	16011	5715	7573	11101	33800	45430	7192	23595	19742	18065	14004	6130	29551	30495	8629	29617	45561	22593	11489	8423	0.026740753	0.271747236	U test	1.2	0.684
2.9_140.9955_[M+H]+	2.906	140.99551	[M+H]+	3.01	140.99551:38140 141.99886:77326 143.00222:113873	NA	20926	51819	47534	70338	76123	42053	38306	26377	13008	44035	39741	59658	18910	50853	31816	15091	31271	33222	12883	16602	29974	11569	95460	25445	27620	15505	55763	20606	49848	0.830512457	0.573849813	t test	1.3	0.183
0.7_141.0507_[M+H]+	0.658	141.05072	[M+H]+	631.51	141.05072:23762938 142.05407:4497714 143.05743:4723048	NA	40196236	44807044	39073176	42045000	45778120	39034808	39318432	45196240	35950988	47301884	37330292	42299820	35626036	43722044	43190588	34031392	31674864	39855352	37893348	30864462	46420888	44793944	51278980	56073216	50383428	51737652	52273232	57539212	55694660	0.176045832	0.878392834	t test	1.1	0.07
3.3_141.0658_[M+H]+	3.319	141.06575	[M+H]+	18.54	141.06575:1085335 142.0691:69557 143.07246:65943	NA	1929722	2613304	93896	2861561	3059758	2441272	2907695	3395446	2242534	3780594	150836	3238332	354428	2345194	4067611	1561746	1006816	2144596	2871743	2278046	1896575	1511303	2037405	1868018	1944218	1986857	2027487	1987711	2029709	0.058091501	0.824693164	t test	1.3	0.313
8.3_141.0908_[M+H]+	8.27	141.09085	[M+H]+	0.35	141.09085:68809 142.0942:0 143.09756:0	NA	188707	117584	328239	117208	119924	291070	118642	98190	157088	118041	122108	152080	109930	48377	71457	118432	144240	183173	93376	134746	103157	158535	199185	193189	279694	52838	96399	153264	170437	0.009781745	0.84293443	U test	1.4	0.393
3.4_141.0909_[M+H]+	3.41	141.09087	[M+H]+	8.17	141.09087:497923 142.09422:128154 143.09758:77870	NA	2320602	721232	2251522	1733306	2089523	2241514	2032399	1505343	1682057	1681796	1988192	1534966	2160105	1824676	1750977	2202456	1506420	1913139	1550322	2014443	1315826	1770245	2163737	2379935	1992365	2019480	1826794	2344700	1877794	0.312291634	0.490470997	t test	1	0.734
0.9_141.102_[M+H]+	0.929	141.10201	[M+H]+	104.26	141.10201:6039878 142.10536:554872 143.10872:609658	NA	20987600	10799879	9088538	16278845	13612986	15711201	12636692	15110141	12902444	15563113	22252708	12554115	19345650	16927772	11667988	16146118	12211215	17655990	15687144	12177348	18499826	14330268	18577808	20811640	19028308	20575826	18100522	16865600	20566818	0.583415016	0.434197935	t test	0.9	0.358
0.8_141.1021_[M+H]+	0.789	141.10207	[M+H]+	237.83	141.10207:10218305 142.10542:1173727 143.10878:881818	NA	35921940	25648360	20321138	27223222	28890594	30469198	23710672	29553298	23673970	30773756	38249292	26408860	34847936	31930570	24384776	31232788	31204332	31836962	31258618	24445306	30324900	31652056	32645952	31469652	33317686	33057408	32206594	37921736	33243578	0.395643362	0.672224822	t test	0.9	0.143
1_141.1021_[M+H]+	1.038	141.10213	[M+H]+	47.32	141.10213:1643438 142.10548:99306 143.10884:652026	NA	5010642	5097554	4503761	4734920	3824378	5062464	369415	4346404	4068348	5489244	5648939	4546512	5289026	6890425	6476998	4735541	5788030	5060746	945284	2914616	801930	392555	5308222	5446232	604174	5629181	419907	641376	5193334	0.002796527	0.145469254	U test	0.9	0.165
3.8_141.1022_[M+H]+	3.786	141.10216	[M+H]+	2.46	141.10216:45834 142.10551:0 143.10887:0	NA	27540	21485	14123	73442	53654	22986	60918	25054	10408	74716	70465	10700	58375	100010	9820	80686	20068	14296	18774	21830	49610	51287	46653	36510	14628	42330	18876	20355	59229	0.158547487	0.039548334	U test	0.9	0.853
3.5_141.1022_[M+H]+	3.536	141.10219	[M+H]+	3.11	141.10219:60670 142.10554:0 143.1089:47548	NA	83699	12634	113235	114436	260913	215441	315805	41773	22790	124395	137217	65666	73055	117286	158576	59656	37913	31901	122775	32324	73826	144680	136258	88786	44228	60693	127210	181301	132028	0.439776416	0.198108993	t test	1.5	0.222
10.9_141.1384_[M+H]+	10.892	141.13837	[M+H]+	2.54	141.13837:101783 142.14172:0 143.14508:0	NA	200811	95561	211053	123410	123252	84864	311307	163819	314262	210627	157449	138105	236139	191185	187036	175532	145623	145874	210184	104669	249890	250895	176429	191990	167256	209352	125809	277946	313452	0.345002994	0.365182127	t test	1.1	0.684
11.1_141.1385_[M+H]+	11.099	141.13847	[M+H]+	1.11	141.13847:112700 142.14182:0 143.14518:0	NA	173772	188787	277055	127907	159764	319762	342718	131550	212295	153458	261463	217558	191168	125870	177711	172466	214957	203479	162796	190649	326837	158569	100001	181976	112397	128552	263285	98479	247545	0.117727077	0.635764836	t test	1.1	0.697
4.9_141.5307_[M+H]+	4.859	141.5307	[M+H]+	6.71	141.5307:40425 142.53405:0 143.53741:0	NA	44326	18658	56035	27827	7025	8118	21184	22047	6902	14240	23731	6885	6815	17842	29964	29905	38224	41929	10137	11564	58312	49822	81674	17183	60632	64406	65372	58855	63892	0.099798243	0.338906442	t test	1	0.884
7.5_141.531_[M+H]+	7.502	141.53098	[M+H]+	15.27	141.53098:87006 142.53433:0 143.53769:0	NA	17005	190736	38646	86365	163064	30053	169094	78545	72431	67828	170866	124675	116512	81765	136951	93521	144938	88623	182019	169800	122701	56973	66280	12880	94504	47203	37209	75639	182706	0.323745313	0.337921723	t test	0.7	0.066
5.9_141.531_[M+H]+	5.866	141.53105	[M+H]+	15.19	141.53105:75902 142.5344:0 143.53776:0	NA	449.7932129	4863	7666	5675	6516	7533	6411	5616	21137	449.7932129	6119	4498	449.7932129	449.7932129	449.7932129	449.7932129	449.7932129	449.7932129	4897	6113	7009	10228	7963	6482	8654	15531	5567	6239	28660	0.002458367	0.002443542	U test	2.6	0.043
1.6_141.5415_[M+H]+	1.586	141.5415	[M+H]+	8.69	141.5415:55633 142.54485:0 143.54821:0	NA	6595	5125	9155	488.8012207	6157	137549	65120	7244	7012	488.8012207	12711	488.8012207	5504	488.8012207	488.8012207	12701	6413	4888	6598	5647	6735	21221	488.8012207	488.8012207	7344	488.8012207	7624	488.8012207	6235	3.97E-05	0.160865501	U test	4.2	0.353
4.5_141.5417_[M+H]+	4.544	141.5417	[M+H]+	2.43	141.5417:12184 142.54505:0 143.54841:0	NA	5819	5230	15799	5961	8129	9159	475.048291	5403	8334	11040	6525	475.048291	6065	7546	6228	7887	7162	7360	6509	6303	17290	14157	12272	7708	6363	475.048291	6252	7678	5722	0.74453607	5.65E-05	U test	1.2	0.684
7.6_141.5494_[M+H]+	7.567	141.54935	[M+H]+	7.2	141.54935:37682 142.5527:0 143.55606:94155	NA	12445	16893	17195	50463	4628	14360	28020	21431	29423	6170	38577	9379	13540	37554	15018	462.7750488	19561	11835	6396	80465	21335	10609	5372	19482	462.7750488	7038	36202	44445	41643	0.123848836	0.007425126	U test	0.8	0.912
5.7_141.5538_[M+H]+	5.657	141.55383	[M+H]+	19.02	141.55383:162139 142.55718:0 143.56054:0	NA	9059	4816	6908	352046	377120	117213	344966	337682	172815	203801	5696	4972	7968	609802	375590	7298	481.6074219	9309	208725	96134	223991	133662	186860	276000	212082	187043	87359	269014	281164	0.06894964	0.001216325	U test	1.4	0.315
3.1_141.9582_[M+H]+	3.07	141.95825	[M+H]+	3.07	141.95825:303078 142.9616:0 143.96496:0	NA	769038	635437	440399	324225	468278	681428	315050	267052	534167	240651	471425	547504	548909	302915	288104	743550	773639	624149	358161	431562	886252	611920	469118	558858	646479	846005	1027642	418097	409054	0.539280867	0.812223666	t test	0.9	0.534
3.8_141.9583_[M+H]+	3.825	141.95827	[M+H]+	3.91	141.95827:95319 142.96162:0 143.96498:0	NA	214520	175144	211972	231217	81222	126411	229513	270873	290364	128608	123930	276079	222344	157819	78601	266519	282332	189291	153652	112505	112207	207366	110950	131450	455036	523816	171265	159480	292862	0.710387094	0.65167198	t test	1	0.805
0.1_141.9583_[M+H]+	0.13	141.95828	[M+H]+	19.03	141.95828:1574443 142.96163:106278 143.96499:0	NA	1363614	1063451	2482770	1228554	1065866	2469263	1014105	2590273	2566338	1654508	2101894	1289706	3573950	1751885	1713038	3024164	2030606	2742208	3841849	624562	7393834	6938597	2064899	3925780	1887069	2794967	2370821	2855726	1907312	0.074550363	0.836192906	t test	0.8	0.18
0.6_141.9583_[M+H]+	0.572	141.9583	[M+H]+	83.1	141.9583:2970628 142.96165:373317 143.96501:277125	NA	9407877	8974802	20358912	8019312	10404437	11998894	6701466	15619109	15115162	8838940	10598144	15680714	9945138	15285217	12915874	8072816	17513524	9911167	12295021	13557318	20709318	13556883	12662459	9758755	8878617	10303516	14871088	14548360	14638365	0.13247563	0.792478711	t test	0.9	0.41
1.9_141.9583_[M+H]+	1.872	141.95833	[M+H]+	37.39	141.95833:1188232 142.96168:103413 143.96504:35177	NA	795727	652094	1285112	604836	854171	905383	545526	591234	500528	1158866	598005	757807	810996	950443	581500	576402	1433342	578851	886759	633159	825582	492158	1296948	6727676	335440	1495397	498265	1446772	535307	0.217413831	0.034076358	U test	1	1
2.5_141.9584_[M+H]+	2.512	141.95839	[M+H]+	2.33	141.95839:343478 142.96174:30323 143.9651:0	NA	830085	1104416	563786	1085260	1197271	500045	292460	665233	914047	1182321	901216	760624	811021	772546	661469	1092136	1080132	934339	533369	877307	631083	615826	482279	853028	955613	741017	381065	871279	456198	0.232939845	0.70760004	t test	1	0.79
1_141.9584_[M+H]+	0.997	141.95844	[M+H]+	11.97	141.95844:413578 142.96179:627447 143.96515:0	NA	884025	1558366	1318879	789275	736827	507289	846814	703302	521844	377011	459501	1283897	818071	545666	712779	1350694	963388	432399	787222	499952	1754018	944412	360240	72312	560256	513775	697048	1404671	771526	0.5913409	0.293921037	t test	1	0.852
9.8_141.9831_[M+H]+	9.75	141.98315	[M+H]+	4.59	141.98315:145547 142.9865:0 143.98986:0	NA	149643	201420	75731	109957	91087	236159	176626	92836	145762	165624	142201	92538	225742	204007	114240	85888	141811	47030	168906	226818	83827	445680	199373	115776	191662	140437	153868	251657	135169	0.771350906	0.660924743	t test	1	0.826
3.1_142.065_[M+H]+	3.067	142.06499	[M+H]+	11.59	142.06499:346418 143.06834:806893 144.0717:1975845	NA	688764	1237122	541180	555981	389907	561962	630608	1091819	1015382	1247318	599247	988886	483562	649058	895980	663451	424588	314958	1132572	757282	1420687	1215040	1538528	1013523	1057257	1404408	1203594	1013897	1234300	0.200612877	0.881693877	t test	1.1	0.458
3.3_142.086_[M+H]+	3.317	142.08604	[M+H]+	2.02	142.08604:137860 143.08939:45878 144.09275:137350	NA	280056	264924	206552	284531	670520	348591	553191	80929	346998	286694	436444	358528	153404	158655	222252	177338	179118	173842	237172	93249	211318	403952	154802	315327	398599	161948	407980	235243	153435	0.387991742	0.025875225	U test	1.5	0.075
2.5_142.0862_[M+H]+	2.517	142.08615	[M+H]+	7.69	142.08615:337820 143.0895:30689 144.09286:119983	NA	495618	737548	206567	368883	332283	305983	1248079	758850	2061021	933497	1124903	2167474	552532	1009016	1134589	880900	1031883	460263	1045782	892551	243456	388400	1995740	1861784	2000953	1033589	1838898	1693518	881274	0.052932579	0.01709397	U test	0.7	0.075
0.8_142.1225_[M+H]+	0.82	142.12248	[M+H]+	26.64	142.12248:1870775 143.12583:1474346 144.12919:831983	NA	1741843	156554	319861	2039744	5343080	3570037	147027	1559429	3669093	2836132	5933338	175348	3137005	2807125	541587	5544730	622553	1384921	1188376	1927930	27891	22222	123042	92208	65479	29888	29503	23927	18928	0.513312544	0.271366042	t test	0.9	0.754
3.1_142.1225_[M+H]+	3.103	142.12248	[M+H]+	2.59	142.12248:197636 143.12583:0 144.12919:46405	NA	197370	235231	53669	292311	496989	277863	144104	195187	474627	245643	259916	191575	116022	155827	181742	164348	93757	129996	339945	110369	32462	22679	16033	39740	88187	208898	123676	37841	116394	0.635074076	0.063700309	t test	1.5	0.097
1_142.1226_[M+H]+	1.05	142.12256	[M+H]+	30.56	142.12256:3109556 143.12591:383971 144.12927:673682	NA	5764090	3578668	5652611	8766391	9137904	7074844	13668769	4937112	11003541	5617482	5047828	2663828	8451701	5807021	5636922	4998464	4355918	4589796	3703609	2600713	1626844	1328896	2076708	1730423	2169860	2123770	2205672	2267816	2001612	0.464800146	0.08815139	t test	1.5	0.04
4.3_142.1226_[M+H]+	4.283	142.12259	[M+H]+	7.18	142.12259:482098 143.12594:44524 144.1293:50875	NA	1954591	896918	604791	1233219	933737	1199721	1155196	799313	884620	1201641	1752625	1052022	1182165	1378247	1159358	993447	941700	966595	1330156	1284429	780620	743049	829854	848597	882368	889071	880178	983215	893565	0.046997629	0.359093857	U test	0.9	0.19
3.3_142.1588_[M+H]+	3.306	142.15884	[M+H]+	7.21	142.15884:345393 143.16219:0 144.16555:0	NA	958306	1367702	1057732	1199744	1003988	909051	873756	1341290	1210206	1296075	652202	1456672	739868	771241	903898	1026780	1009170	1617531	1188446	1161604	1607171	1142663	1336293	1379405	1486042	1374207	1388542	1265127	1429427	0.09981913	0.577320014	t test	1	0.694
9.8_142.1589_[M+H]+	9.768	142.15886	[M+H]+	2.5	142.15886:186651 143.16221:0 144.16557:0	NA	211160	221507	641327	484589	345752	293191	351686	316553	332317	411680	818148	267040	457799	424910	738384	391680	455355	230640	610866	417938	304781	462110	315312	369474	405452	381356	377216	851760	388698	0.239677224	0.817526401	t test	0.7	0.086
3.8_142.159_[M+H]+	3.805	142.15897	[M+H]+	5.63	142.15897:226121 143.16232:28140 144.16568:0	NA	625112	306594	457926	532373	452720	362226	247406	491547	691485	587098	711285	462953	684355	555499	578542	364832	288133	768267	562222	201696	723812	695588	668655	840553	811807	620547	730991	757855	672896	0.766385571	0.424364644	t test	0.9	0.541
4.9_142.5388_[M+H]+	4.932	142.53876	[M+H]+	9.61	142.53876:60529 143.54211:0 144.54547:0	NA	47121	83956	18951	58173	11203	31146	41670	15162	20253	92549	54916	47744	54862	51078	28530	41839	31004	74229	29951	49570	49800	35235	37036	64209	22427	108654	87267	71586	103929	0.286798164	0.665162885	t test	0.9	0.604
3.7_142.5474_[M+H]+	3.74	142.54745	[M+H]+	17.99	142.54745:114073 143.5508:0 144.55416:0	NA	88011	15883	54979	174653	270940	218034	392755	35340	5669	7514	55609	13819	55395	15675	83141	21075	6916	15608	8386	24732	146081	99750	48788	41020	69581	87954	97029	98088	80904	0.090888733	0.025850857	U test	4.1	0.19
1.8_142.5495_[M+H]+	1.785	142.54948	[M+H]+	10.8	142.54948:146461 143.55283:0 144.55619:0	NA	75952	9008	15419	46092	272557	275717	674208	7672	548.4071289	19145	78445	40977	12308	15973	13044	49459	10157	5797	18041	5484	37493	47297	89382	16760	64406	67327	52457	70283	67766	0.000699505	0.007218867	U test	5.5	0.28
0.8_142.9003_[M+H]+	0.751	142.90031	[M+H]+	858.89	142.90031:3428949 143.90366:0 144.90702:0	NA	20247998	15018387	18175882	16890376	18273932	17964924	19277476	18294490	20936248	15791094	19420100	17752828	21691076	17974764	17769998	16880772	20566492	19486126	21587760	21596424	17198754	16456041	17423310	14764618	17755124	16271222	14287688	18048986	14577229	0.833366509	0.80743202	t test	0.9	0.14
1.2_142.9005_[M+H]+	1.198	142.9005	[M+H]+	18.4	142.9005:256655 143.90385:0 144.90721:0	NA	876776	403619	920933	1063087	1040356	1087271	754776	675743	571320	380069	617158	388043	707295	358136	1350519	814263	488052	855608	705221	432177	785868	696209	798110	358122	944914	508835	445967	1087388	577817	0.617095392	0.303520256	t test	1.1	0.425
0.7_142.9479_[M+H]+	0.69	142.94791	[M+H]+	302.94	142.94791:15292295 143.95126:0 144.95462:99827	NA	26419502	24030904	21710028	23712360	23571112	25071420	23290970	24105664	25404414	23678788	25185064	23700518	22684638	23521350	23123706	25675612	23334730	24246620	27279586	25556716	24679350	27309046	25379912	26654540	30574458	28788218	25651318	27671516	26350134	0.752253056	0.694177658	t test	1	0.403
0.8_142.9479_[M+H]+	0.773	142.94794	[M+H]+	472.91	142.94794:9242452 143.95129:0 144.95465:106036	NA	63170952	55034780	40660780	54911520	48463016	43067240	69288160	47098024	54354340	53976124	51961096	59205716	53684272	70503208	47979664	53738700	63987900	41415396	52176356	53226088	39763916	37817316	40579832	36221608	26123312	31450850	41943360	49452604	45105672	0.536342485	0.887485154	t test	0.9	0.532
1.1_142.9479_[M+H]+	1.078	142.94795	[M+H]+	176.53	142.94795:4133914 143.9513:0 144.95466:0	NA	6102640	877398	11198296	1013959	12343221	9458486	6650442	1918667	10657944	3559186	9305174	2313184	7473922	723079	4938269	6159254	5090663	15557190	2182031	4153284	4746566	7378426	11624958	8920271	6401715	7033860	7797854	1132390	5934978	0.115129761	0.210192307	t test	1.1	0.874
1.2_142.948_[M+H]+	1.171	142.94797	[M+H]+	80.3	142.94797:2556746 143.95132:0 144.95468:0	NA	5729765	6629384	4864260	6115524	3072821	3972342	5491294	10896400	7037634	3444778	3880614	15306081	6893486	4881594	7879513	6248980	3713319	14329035	11292457	14729239	7208228	6228082	7976752	3891098	4201023	8305972	4214044	11297300	5318460	0.314936231	0.124294678	t test	0.6	0.073
1.4_142.948_[M+H]+	1.378	142.94797	[M+H]+	9.34	142.94797:1368068 143.95132:0 144.95468:0	NA	4140409	2046513	3882392	3450562	2529683	2192053	2325827	4349317	4718224	1169309	3816964	1736430	3905304	1945208	3818632	3691175	2332415	3917906	2130314	1812324	2199338	1444430	3836904	3199626	1453630	2280377	992980	1439613	3572570	0.278581015	0.119010574	t test	1	0.78
1.9_142.948_[M+H]+	1.947	142.94797	[M+H]+	44.99	142.94797:350235 143.95132:0 144.95468:0	NA	259596	93256	305258	250609	228252	334089	346331	153413	161880	149003	142633	1045770	110507	203965	144603	125977	178579	206635	133120	177238	111750	18461	93165	423220	184307	158128	65370	90186	68523	0.565863649	2.38E-06	U test	0.9	0.247
1.4_143.0338_[M+H]+	1.398	143.03378	[M+H]+	8.87	143.03378:1084965 144.03713:303627 145.04049:0	NA	2196938	4018478	4270086	2947927	3243631	3429866	1823466	2810538	1376534	3416478	1699547	3497449	1954894	3519778	4625882	3965378	2713912	725544	2346509	1743508	4681738	2985840	4382770	4509260	4022846	2278602	3541712	2239454	1959607	0.697201524	0.866898071	t test	1.1	0.604
0.7_143.0394_[M+H]+	0.659	143.0394	[M+H]+	119.49	143.0394:6918050 144.04275:314898 145.04611:199371	NA	8750498	8997693	8475058	9695313	9678328	8917960	10681746	9085764	7810990	10118168	8138178	9228337	8444915	8913840	9829342	7775038	7397809	9537081	9322856	7566877	19213894	9904139	10961248	11610417	10535605	10929080	10693081	12042797	11029394	0.603371349	0.265956069	t test	1	0.297
3.1_143.0395_[M+H]+	3.082	143.03949	[M+H]+	1.82	143.03949:723640 144.04284:84959 145.0462:52147	NA	1264556	1244604	468759	1036760	2463415	883570	2000888	1339302	475908	2496720	2078583	1203167	604316	1805735	1609109	766574	1789177	946576	1372780	1275488	170410	657552	162049	678832	811387	1439683	1040734	1532284	4215732	0.549385452	0.780445588	t test	1	0.939
0.7_143.0483_[M+H]+	0.656	143.04832	[M+H]+	71.34	143.04832:4547462 144.05167:212044 145.05503:0	NA	9073589	9372044	8590955	10027490	10008250	9180141	11074293	9501435	8118564	10559475	8427752	9585437	8746269	9274148	10214620	8073510	7563285	9845149	9671388	7801244	19451226	10210524	11363291	11995178	10970597	11396599	11157158	12525567	11437156	0.688368619	0.179186171	t test	1	0.303
3.1_143.0726_[M+H]+	3.074	143.07262	[M+H]+	9.07	143.07262:676204 144.07597:2350841 145.07933:267402	NA	1831861	2585136	2236516	1568853	1770023	1125320	930673	1236292	2184222	2614601	972986	2474496	1276824	1680429	1008729	1681206	1543694	940284	2703188	1782196	3370607	2529438	2070781	3236782	2884853	3002204	3067298	3120950	2882408	0.554518513	0.295527643	t test	1.1	0.54
0.8_143.0814_[M+H]+	0.786	143.08139	[M+H]+	24.64	143.08139:2050992 144.08474:0 145.0881:0	NA	3578789	2419096	1337092	2109299	2449542	2515380	1651859	2920972	3312886	4279028	3504398	3099083	1105988	1850449	2153533	2632724	1459182	1453381	4554997	2119815	6324000	7480100	5972991	5737506	5868986	7461354	7430979	6999557	6469872	0.7167361	0.37805651	t test	1.1	0.579
1_143.0814_[M+H]+	1.045	143.08142	[M+H]+	4.7	143.08142:433382 144.08477:0 145.08813:0	NA	966968	400275	209117	154066	406757	398715	389088	986990	872686	1235786	704224	784407	397074	311839	114987	534526	247120	646392	1107060	374670	1389114	624017	1428484	1854387	1386213	702134	1474931	1588632	1606412	0.06062328	0.923813634	t test	1.1	0.623
4.6_143.1065_[M+H]+	4.594	143.10648	[M+H]+	6.89	143.10648:209639 144.10983:96254 145.11319:0	NA	599492	267256	605247	406015	609850	691473	527664	274124	426623	518794	702384	182432	231901	418113	495886	549596	149044	314386	405886	360877	962843	449559	993412	663406	842780	761415	849087	637147	595090	0.431036052	0.691687616	t test	1.3	0.146
5.1_143.1066_[M+H]+	5.1	143.1066	[M+H]+	7.41	143.1066:268721 144.10995:77763 145.11331:21273	NA	596479	502738	312850	667747	858896	1297183	1170810	302076	550364	531539	677074	555551	705476	431074	390178	349020	163976	353938	365086	479734	948788	711242	852062	1035479	664049	830382	360058	756023	677622	0.213726168	0.718064063	t test	1.5	0.091
3.2_143.1066_[M+H]+	3.187	143.10664	[M+H]+	6.76	143.10664:188812 144.10999:53511 145.11335:0	NA	390774	302599	507021	247785	857446	723155	265243	468872	281207	280740	834086	389433	698180	625207	401797	617218	412269	243049	708313	244007	778229	257090	872844	732502	359005	920813	576139	671042	687800	0.028628841	0.642233185	U test	0.8	0.353
0.9_143.1178_[M+H]+	0.943	143.11775	[M+H]+	38.39	143.11775:2761564 144.1211:467932 145.12446:402115	NA	5558094	6343800	3866955	2561940	6635164	7431344	7872210	3429979	6068214	3142800	4739913	7667432	4652126	5398094	5802460	4764759	4159208	6153590	6609988	4716987	6347478	6274448	7412544	7558906	6959124	7708625	7351136	7298050	8164108	0.194091479	0.406129455	t test	0.9	0.649
1.5_143.1178_[M+H]+	1.548	143.11784	[M+H]+	4.65	143.11784:90384 144.12119:0 145.12455:71933	NA	89508	246275	354916	158036	265309	346656	317336	214382	121003	396899	235443	287203	133718	274741	198736	200906	504102	137360	150856	182956	164339	157892	145022	152420	228353	215267	246767	372965	185406	0.653727523	0.006289543	U test	1	0.631
2.5_143.1179_[M+H]+	2.478	143.11789	[M+H]+	5.37	143.11789:127864 144.12124:0 145.1246:51834	NA	72947	396376	328380	132906	43130	94017	106042	142517	184906	159458	177258	711451	67422	248140	64750	244147	153604	237582	189759	565236	175542	178534	171962	138194	135453	139379	112502	223166	112163	0.131862936	0.00734298	U test	0.6	0.218
9.9_143.1622_[M+H]+	9.908	143.16222	[M+H]+	1.33	143.16222:24464 144.16557:0 145.16893:0	NA	47060	10667	14470	20810	17834	31114	10958	37021	29768	29332	29543	10514	41005	4843	19745	19681	22796	48870	20087	33505	19380	48562	28553	21005	33587	19510	23994	33712	38415	0.402673532	0.682866245	t test	1	0.9
4.1_143.5285_[M+H]+	4.052	143.52849	[M+H]+	3.78	143.52849:55192 144.53184:0 145.5352:0	NA	77880	94049	35080	88784	42177	35108	67267	39299	57669	46484	14323	90378	10130	80863	81171	11144	27452	111149	12568	42313	55872	23042	21414	10237	66617	53602	47082	78103	73909	0.095622193	0.092912083	t test	1.2	0.499
9.9_143.562_[M+H]+	9.882	143.56198	[M+H]+	1.7	143.56198:36180 144.56533:0 145.56869:0	NA	37248	33293	5097	21258	53617	18858	8065	21767	21655	66312	64345	59122	35639	34613	34020	22420	5008	27465	17337	24122	6033	9982	32162	7131	14635	46055	79199	31023	35983	0.572078969	0.674495835	t test	0.9	0.578
4_143.5621_[M+H]+	4.044	143.56206	[M+H]+	1.84	143.56206:35303 144.56541:0 145.56877:43416	NA	13684	6721	76809	7930	11931	7851	10448	7332	28329	13396	7757	10239	30822	33911	15998	12952	19620	8333	15002	39064	34275	22832	25874	46227	17617	52616	9925	11065	6991	5.55E-05	0.058072097	U test	0.9	0.247
3.7_143.9965_[M+H]+	3.681	143.99652	[M+H]+	8.37	143.99652:123093 144.99987:0 146.00323:0	NA	261117	336957	136119	465168	416073	435905	282567	395553	295837	363027	341694	205710	354406	572163	277978	159301	294022	157554	342545	289707	300846	245771	95552	335428	283133	388694	432479	452313	282960	0.767496848	0.450203445	t test	1.1	0.557
0.1_143.9967_[M+H]+	0.086	143.99666	[M+H]+	18.4	143.99666:945243 145.00001:40900 146.00337:0	NA	4039440	4121904	930541	1538935	1386179	1596483	2768098	2495222	2841808	2024723	3140470	2567228	2265970	2543280	881808	1482938	833383	979077	5799435	1779328	2703274	1119447	809869	1230661	2593906	4543600	1648357	1692301	1669694	0.58247363	0.06779382	t test	1.1	0.827
0.7_143.9967_[M+H]+	0.659	143.99669	[M+H]+	141.04	143.99669:5953182 145.00004:302835 146.0034:0	NA	6615139	14894138	9796181	10751824	8031314	5925228	9211817	6725702	6438136	10405553	6265662	12899608	5639718	12271478	15452046	6369493	7358640	7047484	6583596	6254812	4973298	6337002	7953866	8493287	8280585	7737016	8713262	8931989	10565951	0.2768999	0.008108526	U test	1	0.631
1.7_143.9967_[M+H]+	1.71	143.99669	[M+H]+	4.09	143.99669:925309 145.00004:0 146.0034:0	NA	3211857	1403501	2018910	1848648	4563053	996974	1403393	2872286	888348	1502410	2172209	1679521	991371	2679890	3413994	2333773	1717049	4380464	4017320	2158183	1665796	3829442	1132515	4315703	1151439	1029245	1121164	1682639	1990736	0.141727272	0.767675553	t test	0.8	0.29
1_143.9967_[M+H]+	1.044	143.99673	[M+H]+	12.31	143.99673:340268 145.00008:0 146.00344:0	NA	941597	1128786	504676	809226	860660	364304	744887	1098451	1060037	502001	501582	548766	523903	778347	917803	534708	1124457	543455	844362	1085225	548502	768648	432182	388281	533620	539538	488221	767272	681918	0.2087969	0.065611648	t test	1.1	0.722
1.5_143.9968_[M+H]+	1.544	143.99677	[M+H]+	7.02	143.99677:798496 145.00012:28589 146.00348:0	NA	1617396	2321638	1051552	1254935	1620306	1491600	1571459	886253	2230534	3076236	2376694	2006169	1406303	1628800	1434543	2015481	2198548	1751381	2228996	2073453	1302294	752064	1069974	2036845	1082499	449651	1802589	1191240	4214696	0.44722821	0.742718372	t test	0.9	0.307
6.6_144.0442_[M+H]+	6.646	144.04419	[M+H]+	3.71	144.04419:102425 145.04754:0 146.0509:571545	NA	106030	166639	302666	334100	302949	167744	355109	187251	298308	283489	128211	122470	333255	182525	116796	465085	59158	438569	202448	138512	228157	238283	347015	310224	254354	175307	210046	392326	313385	0.377238243	0.054561718	t test	1.1	0.601
4.3_144.0442_[M+H]+	4.269	144.04424	[M+H]+	53.84	144.04424:2931998 145.04759:250823 146.05095:169439	NA	7647570	4344348	9763956	4534703	5059812	5760255	4911546	4973474	4288084	5720499	7467460	4785366	6341008	4625520	6403052	7033006	5006996	5666010	6308712	3641844	13202191	10395835	12173478	12111990	11897319	11879564	11269579	11334957	11154496	0.0049476	0.953535965	U test	1	0.481
5.9_144.0443_[M+H]+	5.853	144.04425	[M+H]+	40.53	144.04425:1756556 145.0476:164839 146.05096:293456	NA	4542998	4393321	5366630	3875658	4645308	4194487	3966392	5408081	5824520	5592280	4778588	4112816	5335532	4765324	4369806	5410641	4356871	6289774	5885616	4341162	6561647	5481132	6644333	6624460	6255266	6291264	6483659	5701186	5918085	0.132975929	0.363630185	t test	0.9	0.385
4.9_144.0443_[M+H]+	4.899	144.04427	[M+H]+	65.03	144.04427:2748523 145.04762:357545 146.05098:25303782	NA	9512427	5321080	8226002	7425100	7497694	10247573	6821734	8420923	7898700	9933301	9820121	6562600	10348868	7430744	7348515	9749811	6304955	11558998	10158548	5904060	12939022	10803522	12345329	12421051	12291997	11498664	11881955	11644956	10748872	0.832762836	0.091067939	t test	0.9	0.517
1.4_144.0476_[M+H]+	1.444	144.04762	[M+H]+	57.77	144.04762:2587531 145.05097:184681 146.05433:662129	NA	3882532	3105354	3905472	3379916	3798696	5981840	4255084	4850740	3464565	8228104	7453128	4216156	4493505	3284219	3038005	5723532	2524308	4701626	8261218	3030065	8108000	7062445	8089476	8333491	7762534	8212848	7366594	8239682	7604550	0.026520463	0.148642185	U test	0.9	1
0.7_144.063_[M+H]+	0.743	144.063	[M+H]+	20.98	144.063:476047 145.06635:0 146.06971:0	NA	38885	32954	11054	1281969	1628543	190996	1174642	63179	66848	45226	72436	121117	35326	1408094	214758	112099	39981	27079	15954	91491	109165	222447	24633	33447	67759	69803	36346	134229	19506	0.000477525	2.29E-06	U test	2.1	0.796
1.7_144.0653_[M+H]+	1.703	144.06532	[M+H]+	7.97	144.06532:502673 145.06867:0 146.07203:954270	NA	1445584	1986999	3161149	1954474	2647826	2390994	2517646	1896439	1523078	2695918	1560463	1978799	1118021	2469535	972632	1548482	1274878	1641198	2552825	894112	1552122	2561304	1513448	2735314	1545748	2450776	1705480	1822539	3278614	0.854884404	0.333985933	t test	1.4	0.022
3.5_144.0654_[M+H]+	3.474	144.06537	[M+H]+	30.35	144.06537:1154956 145.06872:74150 146.07208:238924	NA	2031143	1150028	1464152	1476118	3014088	3109493	919321	3378236	3679113	3054103	2538486	1824590	2336225	2308746	1779816	2252124	1112420	3350218	2808438	2802908	4216170	3386849	3991878	4002178	4295602	3999642	3799304	3929498	4030944	0.486046309	0.970455827	t test	1	0.897
1_144.0766_[M+H]+	0.96	144.0766	[M+H]+	33.84	144.0766:2027374 145.07995:0 146.08331:9050319	NA	2286833	1311549	2855336	3489222	3209805	4051781	5201972	1514810	1602154	1597788	2086599	1842342	2275483	2279435	3042966	2228010	1905143	2297755	1881972	1191593	2691594	2533226	2869150	2888938	2657572	2996133	2739194	3124308	2805210	0.293669777	0.982773097	t test	1.3	0.21
3.7_144.0806_[M+H]+	3.741	144.08058	[M+H]+	86.41	144.08058:6121339 145.08393:723189 146.08729:126059	NA	8214151	8520296	21434942	10039460	10643015	9769408	7650823	8337961	7875918	8068123	8797137	9276969	9389176	7122198	10645597	11445256	6822556	7131866	8414234	6694334	13040946	10509089	12821632	12206442	12430770	12454964	11998778	11787280	10840666	4.22E-05	0.085427014	U test	1.1	0.436
3.1_144.0806_[M+H]+	3.069	144.08063	[M+H]+	70.82	144.08063:2462920 145.08398:244421 146.08734:66295	NA	5660977	9743360	7877528	4905919	5684018	5157262	5135359	8678526	7718634	9511507	5249920	8269676	4281429	5501530	7384898	5724191	5401886	5251440	9200472	6002489	12222814	9590205	12020727	11119583	10911211	11130743	10434072	11411287	9862917	0.071628692	0.097522567	t test	1.1	0.383
1.7_144.0806_[M+H]+	1.705	144.08063	[M+H]+	12.54	144.08063:519121 145.08398:65024 146.08734:307726	NA	1004698	526924	1631569	237908	860412	1181448	747889	1032888	546225	1114230	1072791	1295382	932984	364624	789351	2108989	583352	575451	1543444	1565060	2696954	2294490	2503180	2415546	2219713	2114086	1627187	1840872	1593171	0.833457003	0.725799591	t test	0.8	0.302
3.5_144.0806_[M+H]+	3.525	144.08063	[M+H]+	13.09	144.08063:369132 145.08398:0 146.08734:0	NA	755351	1167341	934640	833272	937527	905688	1090332	1500106	1555363	1402040	737830	1528056	885858	860367	920876	317191	709412	741045	1439802	1260632	419561	915001	1150373	1070701	1149813	1189893	876149	995637	974047	0.046321778	0.304517969	U test	1.1	0.247
5_144.0807_[M+H]+	5.001	144.08067	[M+H]+	14.71	144.08067:1282329 145.08402:116817 146.08738:80550	NA	1477802	786675	1254159	2091355	3043626	4550034	4623274	1060123	908163	963805	1552552	1127690	1913556	696624	1376303	1363984	850348	266858	1340467	610819	1970048	1575765	2019576	1829582	1621669	1580367	1422790	1415686	1366563	0.022722984	0.935807269	U test	1.8	0.165
4.1_144.0807_[M+H]+	4.112	144.0807	[M+H]+	10.48	144.0807:875670 145.08405:69701 146.08741:60439	NA	1323843	1499273	3432331	1077430	929772	998269	1293322	1192740	1189881	1310796	1190886	1336217	1292002	907942	1072662	1281079	1128842	964455	1308840	952806	1549209	1389726	1363682	1652913	1374031	1664814	1231450	1418170	1199125	0.000175485	0.977239559	U test	1.2	0.353
0.8_144.1018_[M+H]+	0.769	144.10175	[M+H]+	121.24	144.10175:7027139 145.1051:6992082 146.10846:21857826	NA	9850666	7863917	8151760	8893062	11257099	11524851	8966740	9846393	9507610	11318288	9697165	8711442	7115822	9952911	9330555	9824705	5737046	7092513	10837975	7381488	18227062	20793790	20109814	20899898	21649912	21577036	21207104	22278608	23294416	0.281664319	0.78569935	t test	1.1	0.106
1_144.1018_[M+H]+	0.962	144.10178	[M+H]+	29.45	144.10178:1540768 145.10513:634994 146.10849:14203096	NA	2008329	2676410	2761128	1719225	2309756	2330873	1256652	1780376	1625834	1935264	2378844	2528594	1662522	2298080	2366267	2653668	1535860	2336926	1294718	1490415	4518368	4448966	4377862	4319907	4623091	4473452	4262362	4399060	4361661	0.820155424	0.109057447	t test	1	0.77
1.1_144.1129_[M+H]+	1.077	144.11292	[M+H]+	42.37	144.11292:1837526 145.11627:367792 146.11963:130297	NA	5421595	5005696	4965007	5426492	5285664	5267397	6156607	3891092	3720690	4564974	6079434	5295856	5634798	4582376	6155020	8057854	5052434	7041824	4325937	3003692	5161700	3962038	5513957	5160352	6458754	5610979	5011963	6917934	5462044	0.556377315	0.882459851	t test	0.9	0.207
1.1_144.113_[M+H]+	1.139	144.11301	[M+H]+	47.5	144.11301:4133729 145.11636:336643 146.11972:301066	NA	6586367	11634005	15850762	6785626	6668660	6589836	7226578	6643256	6342940	7582162	6946073	13038513	6502438	10679122	18310598	9788937	13502949	8467050	7519948	5327398	3437292	5866721	6641436	6600980	6458754	6290516	6196928	6917934	6498093	0.000603092	0.18027806	U test	0.8	0.165
1.5_144.1131_[M+H]+	1.519	144.11308	[M+H]+	11.45	144.11308:583877 145.11643:247401 146.11979:293971	NA	2392918	101896	1056378	21493	38001	21403	35539	43733	63685	109610	128168	812820	78768	53977	1245849	50821	810901	73527	48115	16294	90663	50506	41042	46372	48100	9867	110477	34212	43179	1.08E-05	0.001134196	U test	1.2	0.481
0.8_144.1381_[M+H]+	0.788	144.13815	[M+H]+	77	144.13815:4382858 145.1415:1419173 146.14486:358272	NA	5723871	14908750	7914948	9260464	8529945	4598509	4378893	8631521	11139543	9596115	4752046	10222987	5429254	9403938	15478061	4446154	8407809	7027214	9148533	7371894	9457579	10775353	9347684	9553047	10836850	11685717	10805702	11247606	12251078	0.767953636	0.573506589	t test	1	0.916
4.2_144.1382_[M+H]+	4.182	144.13821	[M+H]+	7.48	144.13821:224042 145.14156:43812 146.14492:0	NA	517754	412359	565838	531010	517220	566217	407083	812493	798240	835903	537344	357948	775825	537056	463366	607778	342562	812086	712957	636980	1061816	615226	862767	918556	715169	811515	676031	774596	727758	0.060059205	0.470627773	t test	1	0.966
6.3_144.1383_[M+H]+	6.296	144.13826	[M+H]+	6.5	144.13826:240655 145.14161:40882 146.14497:0	NA	696679	772293	310085	545449	827178	719817	957377	752718	818904	787500	1012661	752706	804671	888656	694887	898962	636277	783315	794283	831954	781467	948904	828983	735191	887047	839876	744751	807109	812732	0.047345807	0.817629273	U test	0.9	0.143
1.3_144.605_[M+H]+	1.333	144.60503	[M+H]+	116.82	144.60503:740837 145.60838:0 146.61174:0	NA	1542509	2403076	493223	3933514	1927136	841046	5319562	1479787	626833	4353416	524974	4602296	259476	3040760	2726416	1283901	3173057	1208061	501604	3059613	674168	485700	315221	454879	839517	2138193	899063	5456676	2396094	0.125627212	0.266613783	t test	1.1	0.768
1_144.605_[M+2H]2+	0.966	144.60504	[M+2H]2+	1465.7	144.60504:9046128 145.60839:0 146.61175:0	NA	14571404	18808528	27359944	18585124	18730580	18160900	16845490	23337166	22392154	19353038	14865111	19184072	16724834	21554816	22297954	23228826	19581012	23409712	22278580	17204456	25845392	23286950	28813796	29273442	27995194	28600566	24821252	27108090	25309012	0.199903044	0.519481438	t test	1	0.65
1.4_144.605_[M+H]+	1.395	144.60504	[M+H]+	44.54	144.60504:548187 145.60839:0 146.61175:0	NA	917145	147157	677991	165263	675478	808188	5319562	1873260	592254	2351737	2371364	135790	494313	180858	2726416	1316829	3173057	860144	1860808	3059613	450487	420184	193137	1079890	1000033	608345	1015876	5456676	2396094	0.002135581	0.342364061	U test	0.8	0.481
10.8_144.9819_[M+H]+	10.814	144.98192	[M+H]+	19.85	144.98192:4154374 145.98527:145649 146.98863:1633079	NA	6526280	8488662	5519872	10091472	7823132	8411768	8345937	9408380	4089319	7025312	7119456	5371669	14026589	8633927	10441556	9684954	7460846	8235853	11496575	4053922	6428137	16531644	11315669	6608899	9102027	8010138	7874521	8021886	5589478	0.941236373	0.406835179	t test	0.9	0.305
9.1_144.9819_[M+H]+	9.134	144.98192	[M+H]+	3.48	144.98192:1964311 145.98527:125582 146.98863:984728	NA	2224150	2117910	5995102	5710411	4175219	5491604	1726225	9746282	3167944	2466350	3288038	6647420	3341324	5357836	3972400	2788922	3168952	2903696	3554301	4692628	8861472	5046847	3662761	6530009	2730384	2636757	2581698	2587300	3190286	0.103168514	0.121336417	t test	1.1	0.819
11_144.982_[M+H]+	10.993	144.98195	[M+H]+	13.79	144.98195:3449354 145.9853:203763 146.98866:1712362	NA	7133820	6132843	13139869	9225827	16408180	8675992	11238340	13009988	9795683	7173990	10720609	6276184	6879700	2796668	11401982	14497300	10185715	13649345	16713573	5306062	13196463	9913343	7296838	11467027	4349996	8260589	4390626	16295072	4034803	0.893823325	0.897845506	t test	1	0.904
0.6_144.982_[M+H]+	0.618	144.98201	[M+H]+	7.15	144.98201:990715 145.98536:0 146.98872:296887	NA	3575265	1610030	4730430	2995182	3486430	3662028	2850534	2879748	2735302	1509455	1386178	3840356	3773541	3313367	3333459	3720847	4488650	3458483	3612919	3162536	3951350	4478180	4201580	3547260	3184066	3232918	3062142	1305895	1415638	0.525587472	0.057955162	t test	0.9	0.243
4.9_144.9821_[M+H]+	4.912	144.98209	[M+H]+	0.58	144.98209:305915 145.98544:0 146.9888:121775	NA	401484	537518	429919	475809	559668	690773	557301	339845	498500	541357	953789	751832	1073667	678083	685679	327575	555533	1349762	621496	966557	1165864	497252	625247	509790	621368	445949	516439	558595	433579	0.66605979	0.763961849	t test	0.6	0.013
4.1_144.9821_[M+H]+	4.062	144.98209	[M+H]+	0.71	144.98209:139137 145.98544:0 146.9888:81904	NA	316552	245243	129458	251842	266104	148259	390824	465252	315935	310243	185417	280288	294075	190846	284321	167732	328308	399337	287621	262672	138560	180656	216329	188006	162187	197015	229436	128635	306229	0.941031564	0.795221916	t test	1	0.805
3.4_145.0759_[M+H]+	3.399	145.07591	[M+H]+	8.25	145.07591:953737 146.07926:154216 147.08262:84734	NA	2811942	1268655	1856033	1468346	1917156	2695437	1722161	3182889	3369479	3461762	3180168	1670356	3372389	1644525	1417344	2688731	1471669	3385646	3573850	2500606	3123453	2483368	2797164	3127140	3133141	3052602	2653491	2655676	2931222	0.080658157	0.127499411	t test	0.9	0.67
1.6_145.0971_[M+H]+	1.592	145.09712	[M+H]+	1.23	145.09712:139740 146.10047:35730 147.10383:67772	NA	115187	146725	318356	190541	314295	287086	437634	437883	169490	183209	326549	365450	166107	703306	191173	181818	109538	187760	255628	169908	363370	349532	447001	138556	424459	105929	101532	715750	762936	0.179451903	0.003085777	U test	1	0.971
10.8_145.101_[M+H]+	10.762	145.10095	[M+H]+	3.2	145.10095:41117 146.1043:0 147.10766:0	NA	100427	112176	129024	98557	171434	66269	98071	87300	171102	113908	92169	162099	69020	100214	140952	110757	72819	45844	64190	113145	79591	80089	28788	76461	84252	46107	51506	103071	83818	0.469491015	0.899115353	t test	1.2	0.319
0.8_145.1082_[M+H]+	0.772	145.1082	[M+H]+	314.52	145.1082:8441737 146.11155:2030601 147.11491:359206	NA	30299830	20903214	17734746	24935472	24088698	25398676	20376450	26729390	26578348	28729660	34637076	22081214	31253972	26963700	20216238	26078558	25369500	32067350	29046898	24662084	26996148	24310272	27271388	26559016	27545382	27850880	26973254	28692792	29081710	0.762567768	0.774528192	t test	0.9	0.17
4.8_145.1221_[M+H]+	4.813	145.12213	[M+H]+	5.64	145.12213:112058 146.12548:76930 147.12884:24230	NA	135009	28490	132395	43957	224367	7558	195692	194980	289008	382409	256341	5732	19831	139796	78909	22989	12012	56725	42795	213135	187058	191536	79285	339034	355416	289521	307687	451868	340218	0.659616195	0.015623865	U test	1.8	0.165
1.7_145.1334_[M+H]+	1.701	145.13342	[M+H]+	11.55	145.13342:270972 146.13677:0 147.14013:0	NA	590564	829653	373709	190128	773610	441149	315208	393142	742614	1285140	823959	468972	340291	235365	127441	555326	455342	756871	1142858	577419	387376	765157	526860	601104	832339	845457	544214	843978	346271	0.352745594	0.942770359	t test	1	0.842
4.7_145.4948_[M+H]+	4.709	145.49477	[M+H]+	8.5	145.49477:74313 146.49812:0 147.50148:0	NA	6258	552.5900879	552.5900879	552.5900879	552.5900879	552.5900879	138733	552.5900879	5873	43892	552.5900879	552.5900879	552.5900879	5526	552.5900879	552.5900879	552.5900879	552.5900879	552.5900879	552.5900879	9739	17004	21760	16720	7519	39950	10510	36715	13149	7.18E-06	1.82E-07	U test	18.6	0.631
0.7_145.5192_[M+H]+	0.657	145.51924	[M+H]+	11.15	145.51924:109574 146.52259:0 147.52595:108885	NA	56377	1560.332129	1560.332129	25253	15861	1560.332129	21234	1560.332129	1560.332129	1560.332129	30384	1560.332129	1560.332129	46964	1560.332129	1560.332129	21601	1560.332129	22970	22286	158596	15603	1560.332129	1560.332129	49940	35220	1560.332129	19844	44337	0.000745366	0.025960846	U test	0.9	0.631
2.4_145.5623_[M+H]+	2.412	145.5623	[M+H]+	6.69	145.5623:106197 146.56565:0 147.56901:0	NA	61990	5936	25385	42274	33061	64897	16473	5107	4155	7078	79507	9780	23094	84697	50703	73551	46102	40435	8018	23508	134591	81336	122941	183862	89181	123710	204867	233175	300668	0.065272204	0.513353302	t test	0.6	0.15
3.5_145.571_[M+H]+	3.459	145.57095	[M+H]+	8.08	145.57095:78802 146.5743:0 147.57766:30366	NA	77286	459.7938477	20891	8519	21711	75128	17683	4598	459.7938477	15638	29954	459.7938477	13004	16560	7926	73384	26571	20768	4906	16153	130076	43329	32594	64422	71748	124512	49781	86016	69721	0.003080592	0.053214994	U test	1.2	0.796
0.7_145.58_[M+H]+	0.651	145.57999	[M+H]+	7.2	145.57999:56048 146.58334:0 147.5867:0	NA	615.2386719	615.2386719	615.2386719	615.2386719	615.2386719	615.2386719	11619	22080	615.2386719	615.2386719	615.2386719	615.2386719	615.2386719	615.2386719	615.2386719	615.2386719	615.2386719	9612	31068	615.2386719	615.2386719	35489	72392	21329	23399	615.2386719	615.2386719	615.2386719	615.2386719	9.74E-06	3.42E-06	U test	0.9	0.529
0.6_145.9542_[M+H]+	0.581	145.95421	[M+H]+	3.43	145.95421:79198 146.95756:80061 147.96092:0	NA	100710	50734	174605	58813	156947	109500	76220	67851	133046	73677	71609	127447	128931	70958	75655	99982	94044	28123	91268	78085	116879	72862	135938	104477	80005	77785	84686	141556	85267	0.44317596	0.577846625	t test	1.1	0.524
9.7_145.9852_[M+H]+	9.7	145.98523	[M+H]+	3.82	145.98523:98041 146.98858:779591 147.99194:0	NA	227690	53026	62203	26265	138185	99919	80545	194884	254923	29312	319298	33885	115232	62647	69136	150980	275587	162401	196424	237665	255915	180969	417204	61792	217237	80893	181644	307878	135275	0.089955426	0.547520431	t test	0.7	0.258
0.9_145.9899_[M+H]+	0.874	145.98994	[M+H]+	2.36	145.98994:45694 146.99329:47013 147.99665:0	NA	12383	33303	14322	48205	9097	13170	15643	44704	20648	20972	51335	15792	46073	27592	17152	26255	75198	55579	37287	33389	15300	909.6606445	15699	14012	27868	24339	14127	10651	11653	0.048219462	0.554782763	U test	0.6	0.029
4.9_146.0022_[M+H]+	4.929	146.00224	[M+H]+	7.73	146.00224:117677 147.00559:0 148.00895:62095	NA	290345	197063	321458	371084	284816	323391	287480	248351	209745	324805	309040	232867	315146	306899	295440	291950	225841	391770	302277	159824	288585	296708	337667	302963	362776	371139	345450	266338	333132	0.686570661	0.999028857	t test	1	0.942
0.7_146.0297_[M+H]+	0.657	146.02968	[M+H]+	48.97	146.02968:3305844 147.03303:299637 148.03639:948875	NA	4630546	6364778	3996730	5579119	5630427	4345436	4867484	5082466	3927543	5990847	4009769	5919389	3663102	6028033	5282962	3682381	3719580	4616706	3999458	3462215	4150474	4544398	5346799	5700159	6064658	5590150	6186658	6413575	6854041	0.51433647	0.125577842	t test	1.1	0.205
4.9_146.0598_[M+H]+	4.928	146.05977	[M+H]+	1587.89	146.05977:91892280 147.06312:9867218 148.06648:716744	NA	234274128	176271440	257392000	274864928	227393840	296472416	238440560	218365744	196555536	268120560	252676112	200514992	254583424	249432896	232549824	253796640	196810544	338712512	250851392	148885232	284021664	227270752	278105376	282109504	291776864	282184544	288491744	282184448	289171136	0.935038766	0.795203195	t test	1	0.866
3.1_146.0599_[M+H]+	3.069	146.05986	[M+H]+	68.11	146.05986:4486261 147.06321:506789 148.06657:0	NA	13871646	23150850	15290696	13541145	13907801	11928944	12374848	19957392	17091174	21791368	13823746	20236992	8695796	15684054	17730994	12780191	14049385	13514207	19205694	15385597	19123018	16731690	21087682	20622148	21719906	21835992	21793448	22843126	21878992	0.237125413	0.993538368	t test	1.1	0.587
2.5_146.0599_[M+H]+	2.509	146.05988	[M+H]+	9.63	146.05988:1286225 147.06323:86650 148.06659:0	NA	3779124	1625478	707927	2537331	6822962	2603531	1252620	2996105	996723	2634474	4619999	3236157	1923535	1509123	2659961	1076714	2624664	2610152	1558362	1435671	3158800	5505716	6869780	3554447	5742498	2589640	8206186	3167394	7800984	0.295320938	0.367235808	t test	1.1	0.767
3.2_146.0599_[M+H]+	3.204	146.05991	[M+H]+	125.03	146.05991:7997000 147.06326:802238 148.06662:96330	NA	26030974	20230454	22423890	31332470	29019308	32538320	23788612	19666708	16728383	24881126	25861660	21335046	21058052	29765612	29328016	25580308	21698188	28834244	24007452	18337360	29532270	24544000	29477938	32305536	34339272	32253718	33589220	34507112	36603128	0.820241531	0.207504275	t test	1	0.863
1.8_146.0599_[M+H]+	1.776	146.05992	[M+H]+	1.79	146.05992:518486 147.06327:46793 148.06663:68647	NA	1126632	2249299	599877	1035018	895133	1350775	859766	945967	819125	1031890	1612878	621810	1244333	837785	849579	820600	1801138	1077327	876826	1739420	114459	260362	779472	1078181	574392	672088	1649459	831473	1851930	0.033808372	0.116376196	U test	0.9	0.912
11.1_146.0599_[M+H]+	11.103	146.05995	[M+H]+	0.57	146.05995:114953 147.0633:0 148.06666:0	NA	256883	274881	175593	139154	251385	102693	95523	209654	161796	224029	188953	219939	203140	132789	185695	211586	551721	468189	295865	276695	149061	144329	179768	280784	451666	230635	347928	356992	395106	0.583946194	0.043443663	U test	0.7	0.105
3.7_146.06_[M+H]+	3.746	146.05997	[M+H]+	14.35	146.05997:1428185 147.06332:265073 148.06668:0	NA	5225818	4119357	5897894	5175076	7103528	4978544	5624180	6178908	4653432	6720446	5638160	7400676	3018193	4844548	5689132	5457088	4555525	5739190	5576297	4971194	3796382	3936364	4555660	4253136	5919196	5784394	6618079	6356736	6320560	0.42357482	0.397706999	t test	1	0.683
4.2_146.06_[M+H]+	4.198	146.05997	[M+H]+	6.21	146.05997:783689 147.06332:108722 148.06668:56332	NA	1257954	4066175	1499412	856066	1234615	1208898	1275027	1761700	1592289	1211397	2892081	3906088	1124365	1771225	989416	767830	2954420	1341435	3055914	2194390	833945	893619	1547724	2168935	1368028	1789776	2524752	2483551	1098960	0.00020493	0.497313013	U test	0.7	0.353
4.8_146.06_[M+H]+	4.775	146.05997	[M+H]+	8.85	146.05997:931261 147.06332:146749 148.06668:29106	NA	606187	824872	462205	741303	2556857	701594	373541	2377174	2911932	1162994	669445	1043190	742345	1672408	823897	695818	417557	1224188	626200	1183154	1291057	168809	344096	656833	979517	1120991	831657	1471673	644953	0.023606791	0.481620794	U test	1.4	0.796
1.8_146.081_[M+H]+	1.784	146.08098	[M+H]+	24.12	146.08098:4085647 147.08433:278592 148.08769:197414	NA	5487598	924129	3464166	5751654	11507883	24580488	22251636	2643023	1708205	4060627	7043100	3937506	4382196	1910950	3441340	4102458	2171203	1314022	4587460	1298520	8146792	4186799	8387404	7503738	7470655	7485998	6897029	7569502	7280302	0.007085157	0.453855304	U test	2.3	0.247
0.9_146.0922_[M+H]+	0.938	146.09222	[M+H]+	393.79	146.09222:34166672 147.09557:2455350 148.09893:1050588	NA	67194040	48864928	54752660	43919408	46511956	53109156	37980812	53642848	45901964	59718948	70455016	55926520	45376968	53542704	52049844	57828668	48145260	53236132	64693244	39953316	116497944	59087112	114535624	118748368	119264680	117992896	114741992	109669632	115210256	0.316091198	0.092603391	t test	0.9	0.353
0.8_146.0922_[M+H]+	0.79	146.09224	[M+H]+	286.98	146.09224:23367288 147.09559:2002629 148.09895:1006893	NA	46871556	36792592	39013520	26492230	30179146	31823500	25860480	36413124	27328880	41952300	49112652	36471596	29960412	34768196	33576416	37650504	33838356	29581108	41368996	26650940	70808608	76339088	77767320	71682304	73510632	77493952	71525440	80960648	75664408	0.180407622	0.021997132	U test	1	0.684
3.9_146.1174_[M+H]+	3.852	146.11736	[M+H]+	3.27	146.11736:83869 147.12071:0 148.12407:0	NA	153408	110683	289914	89953	121170	224970	148915	168149	67504	279524	172413	147331	247760	299572	113671	136819	309081	201236	285445	186622	231668	164157	138036	211897	109822	178687	215922	207162	282811	0.370396148	0.537582364	t test	0.8	0.136
3.1_146.1174_[M+H]+	3.091	146.11739	[M+H]+	19.48	146.11739:555446 147.12074:0 148.1241:0	NA	1443373	2297093	2366339	1810212	1686072	1420237	1802484	1455387	1393366	1545480	1473445	2183655	831374	1879171	2035575	1978714	1787392	1829393	1480649	1290267	1958387	1606236	2070343	1825734	1783456	1671096	1724808	1987925	1916924	0.051942785	0.287093623	t test	1	0.905
3.2_146.1174_[M+H]+	3.218	146.11745	[M+H]+	43.01	146.11745:1096738 147.1208:132080 148.12416:0	NA	2292461	4725395	3641178	2903082	2961586	2638248	2687762	3069981	2779127	2478648	3257950	4006510	2073160	3245943	3232162	3965327	3364460	3091797	2456457	2671018	3712828	3018330	3515117	3485200	3798974	3873136	3644837	3616291	3751140	0.018096408	0.631913106	U test	0.9	0.353
4.9_146.1176_[M+H]+	4.931	146.1176	[M+H]+	6.27	146.1176:194422 147.12095:0 148.12431:0	NA	437049	274139	331038	386945	279284	232357	263297	222856	189980	353120	269214	318578	234023	261400	356804	322045	239275	350157	292442	229397	301084	232403	303930	283990	362415	336788	268462	236351	412799	0.233205828	0.188415855	t test	1	0.825
1.1_146.1287_[M+H]+	1.093	146.12875	[M+H]+	12.93	146.12875:209392 147.1321:0 148.13546:0	NA	280293	484721	74506	531753	408865	51383	351022	184341	94011	746123	88469	820204	17229	731280	896098	61644	1287206	186664	69384	716036	22353	38009	42057	101609	225848	156126	532334	733742	244502	0.600201992	0.057281201	t test	0.6	0.293
7.6_146.98_[M+H]+	7.561	146.98004	[M+H]+	1.08	146.98004:525222 147.98339:0 148.98675:0	NA	824440	754242	1141341	584330	1073584	1891978	599514	643371	909617	318067	510965	697316	822940	732487	301618	1380279	642913	901870	788755	665447	929170	1027574	969709	1577978	806052	543123	898661	637709	1461209	0.126971487	0.667556184	t test	1.1	0.485
11_146.9801_[M+H]+	10.981	146.98013	[M+H]+	9.8	146.98013:1129743 147.98348:68006 148.98684:0	NA	3084456	2984930	3476489	1142868	3410914	3991174	2070718	5381579	11446771	7091584	3084522	3047702	3833658	993366	2341198	7376120	4157895	5641085	4089704	5220680	3134300	3751591	3799990	3271916	3419593	2591872	9306191	2018350	5956666	0.027277338	0.944486472	U test	1.1	0.739
10.8_146.9802_[M+H]+	10.818	146.98015	[M+H]+	12.7	146.98015:1271904 147.9835:61757 148.98686:0	NA	5784438	5550452	2998313	3660887	2817407	5660958	3256524	8820407	2181969	2180569	4012205	3793225	2554406	2756298	1169342	5650832	2182112	1204831	3382254	6764192	4179240	7899534	5395718	3820699	4049057	3492239	2267044	3051798	3975922	0.152644435	0.379952649	t test	1.3	0.359
0.6_146.9802_[M+H]+	0.616	146.98019	[M+H]+	5.61	146.98019:399821 147.98354:0 148.9869:137173	NA	742186	335049	1629725	660542	725561	716155	879617	689684	986060	629248	450526	639660	1271596	720617	734660	1172816	1111496	720546	840436	633451	1088689	1646406	1061569	1432760	1120714	431433	643574	371576	367684	0.099716977	0.21556168	t test	0.9	0.71
1.6_147.0044_[M+H]+	1.605	147.00438	[M+H]+	2.29	147.00438:70612 148.00773:107327 149.01109:1031396	NA	104764	62976	63323	46668	14836	81885	34051	42018	13201	36389	76692	36493	75762	25666	27517	71930	35898	12396	83082	21809	87117	318965	72783	218785	182872	152321	130474	136787	145579	0.502669033	0.084861369	t test	1.1	0.816
1_147.0286_[M+H]+	0.961	147.02861	[M+H]+	35.48	147.02861:1398545 148.03196:0 149.03532:582459	NA	1653684	1734982	3614645	1662223	1755918	2571386	1583064	2440743	2727908	2121128	1841570	1640499	2798040	1832706	2478806	2812451	2367778	2412324	2612160	1546175	3714703	4575978	3702385	3653974	3415822	3217279	3248591	2729669	2679474	0.134614333	0.363389258	t test	1	0.695
3.7_147.0438_[M+H]+	3.744	147.04382	[M+H]+	5.8	147.04382:318528 148.04717:0 149.05053:0	NA	253291	45803	72887	427244	635159	592878	1110601	79002	109505	157567	86381	122398	118778	68041	195358	169350	39058	139390	77693	17766	226910	117615	190059	255498	347432	220772	331824	231058	49548	0.038983898	0.931935946	U test	3.3	0.105
3.6_147.0551_[M+H]+	3.637	147.05511	[M+H]+	50.21	147.05511:4356891 148.05846:420064 149.06182:0	NA	10187271	3592564	9427233	11342124	11319690	13286948	9764970	6682502	5510092	8136513	10912254	4905559	10286724	7857872	6820442	12395047	5726778	10220831	7788250	4927910	13046879	10921038	12925284	12632886	12841625	12818539	12924337	13275031	12664512	0.892930206	0.113149721	t test	1.1	0.64
7.6_147.0649_[M+H]+	7.56	147.06488	[M+H]+	8.6	147.06488:288396 148.06823:0 149.07159:0	NA	706283	746389	954932	929273	606396	912796	807113	731162	790641	435043	600040	452212	874614	839598	1034201	853969	902475	832359	815225	876749	897767	673723	819162	815018	766058	673018	817997	670894	779386	0.472190727	0.113304028	t test	0.9	0.427
5.1_147.0709_[M+H]+	5.082	147.07092	[M+H]+	7.55	147.07092:296850 148.07427:24651 149.07763:25643	NA	1174327	583722	699196	965244	934348	1276194	866608	869856	450879	551883	1212180	1207535	1151332	924809	909209	624190	618722	360751	1105764	706663	1007533	961850	1021951	880778	1254051	1040925	1151099	735604	1378297	0.559475275	0.663975713	t test	0.9	0.64
1_147.0762_[M+H]+	0.966	147.07617	[M+H]+	58.73	147.07617:2286187 148.07952:0 149.08288:0	NA	2942628	1606918	2700242	674586	2483591	3162108	2141350	2611590	2509886	3550456	4241570	2453288	2643839	2094657	1668758	3086792	1679227	2094224	3886691	2226413	5564413	5329904	5773074	5193365	5266106	5176499	4474633	5702237	5077327	0.53760477	0.415452525	t test	0.9	0.546
1.3_147.0763_[M+H]+	1.299	147.07634	[M+H]+	11.64	147.07634:524933 148.07969:76021 149.08305:0	NA	1551277	2028372	1897794	2825314	2422027	2586148	2464898	1908775	1926635	2131832	1442417	2903600	1622809	812705	1907205	1412630	1344343	1630057	1870811	1097290	1109100	1554665	1900667	1943615	1749094	1946309	1941707	998870	2156516	0.197746158	0.163774259	t test	1.3	0.023
0.3_147.1125_[M+H]+	0.3	147.11247	[M+H]+	2.92	147.11247:43979 148.11582:0 149.11918:33597	NA	35939	110072	51041	48297	58293	36541	51662	57051	51127	44920	27235	40231	95789	39189	92180	40046	75580	13066	56487	26768	39503	33389	40341	77183	54767	43643	58588	56346	118166	0.00079933	0.305578997	U test	1	0.481
1_147.1126_[M+H]+	0.955	147.11264	[M+H]+	35.07	147.11264:747716 148.11599:266094 149.11935:361470	NA	810791	1384412	2542457	1747111	1537099	772912	1610156	804325	1737500	1913494	1087458	2987146	499849	1242499	2574250	911135	2033948	1446990	750869	1710078	1839099	1853048	2310105	2144496	2311228	2109320	974323	2705979	2714271	0.580074493	0.640283102	t test	1	0.806
0.7_147.1127_[M+H]+	0.674	147.11266	[M+H]+	31.57	147.11266:1758014 148.11601:0 149.11937:0	NA	1140252	4182851	1591826	1130904	1233599	615667	1503718	1494791	1305782	1802707	1024268	2769451	1004392	1037873	1950365	1069279	1197865	906503	1223454	1231117	1209087	1246173	1387298	1512586	1602938	1481535	1621808	1710363	1571660	0.000726743	0.002434311	U test	1.2	0.28
4.8_147.1166_[M+H]+	4.793	147.11656	[M+H]+	3.06	147.11656:52135 148.11991:0 149.12327:59211	NA	162431	129170	79597	158015	131558	180499	231668	45287	125295	222751	234177	229835	109122	32635	95021	112354	166785	113151	146152	89308	178679	113453	86725	261625	94172	96328	204377	152291	111168	0.839233292	0.501425985	t test	1.1	0.694
9.6_147.1166_[M+H]+	9.623	147.11658	[M+H]+	4.04	147.11658:52022 148.11993:41431 149.12329:0	NA	14334	109898	19857	17636	99016	52558	16290	96730	16367	69559	13993	20977	39260	30751	53779	50790	32164	35266	30707	40545	20013	30106	17052	58456	51238	27540	23138	44584	81175	0.023016471	0.716046383	U test	1.4	0.796
6.5_147.1166_[M+H]+	6.451	147.11662	[M+H]+	9.98	147.11662:268338 148.11997:40019 149.12333:61815	NA	711630	772005	336085	454457	943546	871776	813806	613879	649579	739127	774893	842815	490798	544524	812093	516367	355513	1100029	708576	259001	929979	724720	1039257	926483	992014	917086	842661	980394	1049087	0.098851064	0.884032355	t test	1.1	0.691
0.8_147.1207_[M+H]+	0.791	147.12073	[M+H]+	17.33	147.12073:822403 148.12408:1426920 149.12744:410213	NA	1284677	4489583	1053548	2470029	843470	692985	517912	1317396	944642	3604320	1128821	1894160	127599	1846620	3679593	827988	684347	1108448	1165988	1195710	786318	2833597	2733394	1317946	1109979	1594457	3050306	2960668	3145778	0.028083712	0.146489274	U test	1.3	0.912
0.7_147.5158_[M+H]+	0.658	147.51578	[M+H]+	23.24	147.51578:274958 148.51913:0 149.52249:0	NA	171893	337445	286689	230602	127920	103611	309120	81008	108978	259074	158848	285799	136903	287268	447209	77380	111636	185229	175152	100681	155797	248456	234817	306367	210249	210387	156299	294999	245453	0.183237919	0.203611572	t test	1	0.953
3.6_147.5307_[M+H]+	3.607	147.53072	[M+H]+	12.42	147.53072:121835 148.53407:0 149.53743:0	NA	288055	107414	229106	158768	264827	205719	296594	283167	300152	358797	181116	219633	306569	240193	322612	317490	315014	304683	359311	190074	398835	302695	172010	264902	208194	197382	258253	203590	298060	0.651647897	0.289142912	t test	0.9	0.324
4.8_147.5309_[M+H]+	4.842	147.5309	[M+H]+	41.85	147.5309:343183 148.53425:0 149.53761:0	NA	873196	684301	1035630	712741	821820	930921	802833	959761	989273	979572	860518	837454	1092800	814066	1015539	985694	766694	927838	1005297	820838	1079760	984244	1046137	1031994	1061759	1014354	1074903	1045260	991529	0.176751518	0.044395799	U test	0.9	0.739
7.5_147.5397_[M+H]+	7.505	147.53973	[M+H]+	12.71	147.53973:115492 148.54308:0 149.54644:0	NA	70981	249835	62498	221010	236421	63369	237788	226176	84247	133813	49876	210230	26435	249362	306989	85191	204260	184466	42489	116457	57130	59016	13879	130753	86820	167121	110054	248860	150273	0.015378192	0.347268785	U test	1.1	0.684
5.9_147.5397_[M+H]+	5.87	147.53973	[M+H]+	6.83	147.53973:35857 148.54308:0 149.54644:0	NA	5656	17719	416.7031738	5042	416.7031738	8525	416.7031738	416.7031738	5453	416.7031738	5482	416.7031738	6669	416.7031738	416.7031738	9614	416.7031738	6014	416.7031738	4167	8039	7243	8558	9924	6131	6202	5573	5885	9055	0.007145555	0.01761233	U test	1.3	0.912
0.7_147.5398_[M+H]+	0.651	147.53978	[M+H]+	15.98	147.53978:141554 148.54313:0 149.54649:0	NA	220449	157284	102053	104456	143696	107975	73997	155138	25091	173656	50418	36942	83975	81989	73912	149172	109280	85295	122046	177237	101544	118378	202571	34469	193090	204115	163074	201525	115492	0.961220447	0.573209056	t test	1.3	0.272
2.3_147.5413_[M+H]+	2.257	147.54134	[M+H]+	5.21	147.54134:50379 148.54469:0 149.54805:0	NA	33273	17946	122386	52269	27455	80416	123130	13040	54598	31457	98084	21298	108287	8241	73796	60541	33577	105653	98070	27575	95413	101681	59739	41404	54323	83213	63827	80905	69336	0.132715484	0.45280418	t test	0.9	0.6
4.6_147.5595_[M+H]+	4.63	147.55954	[M+H]+	13.76	147.55954:231829 148.56289:0 149.56625:0	NA	132684	13626	27069	86418	137731	829853	800487	7465	13445	5106	124199	5278	65912	34387	54079	14706	26953	6034	13411	10959	161115	62941	66287	128994	110322	40497	20336	84657	27982	0.000137201	0.013814772	U test	5.5	0.315
4.4_147.5596_[M+H]+	4.375	147.55963	[M+H]+	5.4	147.55963:56262 148.56298:0 149.56634:0	NA	45626	18476	30621	60353	102358	217152	183912	29679	12428	28014	23631	16722	30153	11309	29984	26548	14839	18725	19902	7663	73734	43019	20568	15075	7083	18468	24763	11793	37136	0.009000768	0.964546078	U test	3.6	0.015
4.2_147.5597_[M+H]+	4.153	147.55969	[M+H]+	5.76	147.55969:74474 148.56304:0 149.5664:0	NA	58746	20419	45447	17543	8761	22483	31035	49758	110704	28960	17172	35042	69667	8369	31985	23993	23815	15227	19787	47450	78902	43573	40187	60561	130218	39952	70114	45830	76204	0.050179415	0.05871638	t test	1.3	0.434
1.6_147.5942_[M+H]+	1.596	147.59416	[M+H]+	41.73	147.59416:419777 148.59751:0 149.60087:0	NA	945111	2201003	87307	1824314	2161830	48340	1068595	1501984	350588	795377	597020	1085680	6430	1259311	2351276	40587	2226655	788367	205599	1679372	103106	23918	9297	82105	334523	221512	926989	1399792	1335026	0.352400598	0.311081429	t test	1	0.91
1_147.5943_[M+H]+	1.027	147.59427	[M+H]+	108.3	147.59427:1416982 148.59762:0 149.60098:0	NA	1773475	3899524	986153	3202692	3413985	637797	1526441	2805848	3683462	4088243	1199693	3620136	259455	3428127	4224716	617539	3451178	2841598	2140640	3177263	943794	352642	851087	1292981	3580242	2501435	2552678	4358423	3297276	0.211242655	0.066013973	t test	1	0.933
11.1_147.9835_[M+H]+	11.07	147.98346	[M+H]+	2.87	147.98346:127333 148.98681:53104 149.99017:0	NA	70538	97731	96447	117697	21429	136493	65273	90126	139681	42431	123546	19635	164968	11243	62780	126660	171194	35410	125165	80978	253522	181736	260747	126617	150907	136373	89983	19088	102436	0.775253419	0.469705084	t test	0.9	0.785
9.8_147.9835_[M+H]+	9.798	147.98352	[M+H]+	5.67	147.98352:55480 148.98687:0 149.99023:0	NA	24205	22237	33874	19625	22742	42762	8728	29176	67801	57615	94168	22495	36576	31718	13241	38910	17298	48483	11823	70513	154923	68722	24896	75249	37108	19406	26938	60920	28851	0.30447787	0.11412437	t test	0.8	0.508
3.7_148.0183_[M+H]+	3.675	148.01833	[M+H]+	0.95	148.01833:156527 149.02168:575174 150.02504:78671	NA	236735	302480	136722	342269	203083	279239	344248	148655	108697	607748	337705	183559	76883	205093	348467	164157	368557	403190	202574	150880	33576	71939	48240	85340	141953	340411	258515	288295	253468	0.229462487	0.284322637	t test	1.1	0.698
0.7_148.0183_[M+H]+	0.656	148.01834	[M+H]+	19.46	148.01834:1972645 149.02169:1130658 150.02505:84212	NA	1260502	1548428	1374577	1547675	1568969	1233014	1745231	1482777	1668684	1884347	1306985	1742407	1105482	1928248	1522286	1657058	1647470	1498804	1691168	1379628	4942984	1492640	2135419	1548318	1759772	1720658	1865334	1923312	2065249	0.876380151	0.994740582	t test	1	0.632
0.7_148.0273_[M+H]+	0.655	148.02731	[M+H]+	20.33	148.02731:795392 149.03066:801249 150.03402:163963	NA	1260502	1542218	1374577	1547675	1568970	1233014	1745231	1471128	1668684	1912535	1294961	1742407	1128317	1910517	1522286	1657058	1647470	1517677	1691168	1378392	5387591	1492640	2135419	1562254	1759772	1720658	1865334	1905738	2045795	0.911885958	0.987508826	t test	1	0.628
4.1_148.0391_[M+H]+	4.053	148.03912	[M+H]+	9.11	148.03912:414551 149.04247:53507 150.04583:30639	NA	1381712	613548	2466196	936455	1348760	1188070	1129830	788882	1077254	1425518	1340554	1048640	920328	1138714	2008824	1039915	916343	1785855	1381118	707212	1748065	1789733	1846994	1889939	1120373	1914707	1018712	1717265	1022068	0.125013085	0.144309353	t test	1	0.934
4.6_148.0391_[M+2H]2+	4.609	148.03914	[M+2H]2+	8.85	148.03914:346757 149.04249:39210 150.04585:28130	NA	638859	627827	1184967	705003	867774	976554	991622	463966	370971	503713	721011	668439	570842	597578	1020375	720064	502654	442800	563250	310751	1025527	905678	1027492	1036678	983706	1025783	992393	920842	804019	0.851149934	0.776115886	t test	1.2	0.264
0.8_148.048_[M+H]+	0.762	148.04799	[M+H]+	11.66	148.04799:441605 149.05134:0 150.0547:0	NA	667183	497483	841062	697763	405593	558080	455317	318793	258316	672708	581082	908404	510183	631681	755231	492781	476625	617892	528189	453091	220836	436729	348233	1103369	1064181	823328	1034653	1077080	855458	0.568707019	0.167249007	t test	0.9	0.369
0.8_148.0602_[M+H]+	0.751	148.06021	[M+H]+	7.19	148.06021:200954 149.06356:0 150.06692:0	NA	632684	666395	168862	75197	261502	266948	26504	193170	122855	353725	550420	981571	112891	361455	32796	245495	334699	195760	473665	885199	533686	381166	917668	1290343	738035	543671	623262	428714	415044	0.072529079	0.16472797	t test	0.6	0.244
7.6_148.0966_[M+H]+	7.649	148.09659	[M+H]+	0.99	148.09659:73392 149.09994:0 150.1033:175587	NA	117249	128383	121828	114051	112709	172358	68720	55757	128187	74519	105527	67127	79364	153481	57989	85719	68619	177335	135920	165710	88310	112811	148971	109655	221713	107250	89552	216798	110340	0.499762182	0.245534104	t test	1	0.841
0.9_148.1079_[M+H]+	0.904	148.10793	[M+H]+	51.26	148.10793:1412245 149.11128:82364 150.11464:50074	NA	4911914	7658758	8074020	4108780	4220224	3153516	2803739	4737264	5325579	5492228	4888992	7415691	4908080	3375708	6307534	4978706	5861636	7000743	4816164	4525890	6184108	2196237	6408241	6636001	6122693	7126314	6313300	6601046	5534293	0.459307927	0.908421358	t test	0.9	0.464
1.3_148.108_[M+H]+	1.283	148.10796	[M+H]+	5.41	148.10796:52493 149.11131:40446 150.11467:53007	NA	45940	121858	76274	86099	90838	20446	88159	149652	41121	87908	43482	79603	145482	31092	70081	163727	155796	105905	45072	109425	32522	54643	45938	121258	84585	33300	58446	44403	16774	0.908115249	0.249993257	t test	0.8	0.41
1.3_148.1118_[M+H]+	1.316	148.11183	[M+H]+	11.04	148.11183:73528 149.11518:0 150.11854:109431	NA	113948	190016	73725	137212	195518	169428	81131	208332	146514	123645	65104	55719	145482	196780	100131	163727	48923	63228	81447	63447	49813	33241	30460	33838	72650	37895	20868	50777	98705	0.892396478	0.039694003	U test	1.4	0.052
2.7_148.1118_[M+H]+	2.738	148.11183	[M+H]+	4.52	148.11183:37332 149.11518:65329 150.11854:70873	NA	17812	10311	31079	4369	17162	14124	22657	36878	12944	6088	5846	16744	5136	5165	15923	26037	30383	5611	5061	5514	20809	33112	22809	14057	27896	21823	5179	23463	13371	0.5391601	0.007872199	U test	1.4	0.315
4.1_148.112_[M+H]+	4.095	148.11201	[M+H]+	6.52	148.11201:48001 149.11536:75680 150.11872:43989	NA	6028	7279	14163	25233	32038	43160	78213	7724	11894	21751	21139	8686	12150	602.8421387	7160	17029	8251	7787	25190	6639	18832	8903	34597	10814	23360	8888	20230	6918	16588	0.012314833	0.367894365	U test	2.1	0.247
1.9_148.5131_[M+H]+	1.92	148.51314	[M+H]+	5.11	148.51314:62632 149.51649:0 150.51985:0	NA	177785	90647	11439	81341	28453	60962	72226	117724	33992	89376	112260	37497	8472	89137	61238	44712	92197	66737	83846	80764	32613	61393	67724	41966	73719	71958	40535	137933	142824	0.351794732	0.840578825	t test	1.1	0.656
5.2_148.5387_[M+H]+	5.166	148.53873	[M+H]+	5.66	148.53873:39649 149.54208:0 150.54544:0	NA	5573	71818	7050	4949	476.999707	6164	476.999707	58479	55935	14216	6923	80083	10397	476.999707	4770	6729	27730	5713	51238	14535	28100	42588	66065	27678	46770	51273	39592	30643	20566	0.002181154	0.006218618	U test	1.1	0.739
4.7_148.5436_[M+H]+	4.735	148.54358	[M+H]+	25.56	148.54358:506019 149.54693:0 150.55029:0	NA	11243	13123	221265	7918	145592	74527	8566	14345	451621	5753	102508	6103	6695	170893	7761	50446	177961	7544	11684	18679	278527	266716	279513	248273	284053	205081	92437	326826	276912	0.0004944	0.002515641	U test	1.6	0.579
4.8_148.5475_[M+H]+	4.844	148.54747	[M+H]+	12.59	148.54747:99187 149.55082:0 150.55418:35563	NA	174283	163874	221265	130012	176746	146635	149167	161259	220988	184089	80380	114056	194470	100130	180495	196606	177961	212032	184083	151599	111803	256403	187041	196215	240599	186148	113394	241201	179951	0.316104076	0.133306589	t test	1.1	0.58
3.2_148.5493_[M+H]+	3.214	148.54926	[M+H]+	7.78	148.54926:84011 149.55261:0 150.55597:0	NA	128649	39121	244288	103239	250145	208818	193861	35429	6060	67076	14474	85171	59719	124183	186486	143109	96586	60408	32265	22713	119259	41899	39627	68510	95658	15779	63408	81448	59811	0.254071454	0.753036641	t test	1.5	0.196
6.2_148.5616_[M+H]+	6.199	148.56161	[M+H]+	9.49	148.56161:103901 149.56496:0 150.56832:0	NA	242776	88707	49993	83526	142960	152556	162448	85431	94726	84343	300090	144850	212883	232303	58725	18635	22927	82505	152070	52342	142685	118145	97761	122610	130297	106353	120723	147674	226950	0.051868962	0.308035393	t test	0.9	0.749
5.6_148.5674_[M+H]+	5.59	148.56735	[M+H]+	3.07	148.56735:21330 149.5707:0 150.57406:0	NA	21906	5658	5760	14048	9863	6205	5833	6746	8192	8604	8877	5057	13837	4996	7099	9002	9456	6411	7109	5367	9655	23921	8159	13903	7693	499.567334	6376	10004	10480	0.001052681	0.030068629	U test	1.2	0.853
3.4_148.5712_[M+H]+	3.417	148.57118	[M+H]+	11.09	148.57118:84461 149.57453:0 150.57789:0	NA	231530	95219	59365	84336	168863	198543	160130	72096	139988	80323	271707	108970	209414	121849	174194	128200	137018	118305	234952	138368	189181	134711	232204	208283	233235	146132	166377	114598	142957	0.357211231	0.090468834	t test	0.8	0.169
4.7_148.5762_[M+H]+	4.653	148.5762	[M+H]+	17.57	148.5762:83675 149.57955:0 150.58291:0	NA	11761	4545	18712	12387	8425	88222	206974	7293	6671	6414	10049	11720	18778	6298	5098	6159	6465	5386	7718	15661	16375	15848	17354	9619	6611	8316	6560	5865	6035	2.16E-05	0.024799984	U test	3.8	0.315
0.7_148.9351_[M+H]+	0.698	148.93507	[M+H]+	126.44	148.93507:6143242 149.93842:129369 150.94178:2263273	NA	9419529	19387260	9924987	8472282	8585176	12693006	8688535	12385711	10877469	22265222	9197984	7571465	11596792	8341178	9473632	12411168	10333628	10686563	11248042	9682415	10462423	15800961	11529290	10765645	10164836	9837557	8535514	9679283	9277582	0.03215742	0.588379895	U test	1.2	0.529
1.2_148.9351_[M+H]+	1.153	148.9351	[M+H]+	24.84	148.9351:700111 149.93845:0 150.94181:369327	NA	1209337	1145927	1098289	614944	1675279	1167282	697174	901592	658988	1008310	2082692	2172936	1538903	1270074	810008	1465456	1017447	1819468	2498696	1294611	1657053	1295821	1351067	1820503	1597205	1273634	1983267	774073	1221206	0.543288059	0.917359181	t test	0.6	0.006
7.5_149.0231_[M+H]+	7.507	149.02313	[M+H]+	453.85	149.02313:25878212 150.02648:2323036 151.02984:485650	NA	110112608	131431816	69479104	131901864	119521664	92430352	110742696	100376144	96721552	136755792	110295872	114707032	85433944	129815584	127331464	93246464	122927992	105827096	93517792	131613184	86042952	89347200	84000424	90436056	90986728	105645544	106146840	112291840	117441680	0.94329136	0.913578442	t test	1	0.669
1.2_149.0231_[M+H]+	1.167	149.02313	[M+H]+	0.92	149.02313:706527 150.02648:56049 151.02984:561536	NA	1403578	2175876	741458	2965212	2777668	1606452	1352754	2723115	1000738	884457	1290457	1370970	1710802	1019074	796912	2734513	2603323	1274221	903857	1139930	1310567	1081103	2711616	1476267	1376199	1927572	2452208	835378	2204612	0.54637489	0.118952592	t test	1.2	0.473
1.7_149.0231_[M+H]+	1.709	149.02315	[M+H]+	2.34	149.02315:1289946 150.0265:127142 151.02986:947172	NA	2348661	1980735	1712251	3914968	3485933	3433642	2867423	2765674	2045377	3346735	7139310	5429970	3079609	1961143	4864723	2671857	2469839	1994963	2676829	3203932	4236906	2142277	6226822	2066369	2395135	2604236	4830670	3405874	9117489	0.878242354	0.088284571	t test	0.8	0.188
9.8_149.0231_[M+H]+	9.81	149.02315	[M+H]+	10.97	149.02315:1205957 150.0265:85640 151.02986:116077	NA	4745536	4202102	2331587	2046278	4069411	4407163	4115894	2196535	3240641	5103048	3874542	3927964	2775070	6817256	4729924	3117022	2248660	4205044	3885535	4264518	659963	1529324	3020672	2608418	4742946	3395604	5231056	3829098	3776789	0.234316087	0.360533143	t test	0.9	0.428
0.6_149.0232_[M+H]+	0.601	149.02321	[M+H]+	27.85	149.02321:1758662 150.02656:226943 151.02992:822438	NA	8089053	6699070	4789914	6444142	8030930	2438520	5959443	7693370	6416101	4291138	10253750	6170602	6306304	1707662	6381098	2949606	7615550	5062471	6550998	5324519	5437898	3370974	5755095	3057532	8066630	9407917	5607114	6752606	4769593	0.742848541	0.574403092	t test	1	0.915
6.9_149.0232_[M+H]+	6.873	149.02321	[M+H]+	2.75	149.02321:302725 150.02656:22660 151.02992:441781	NA	247410	283507	327836	1001063	1953405	633550	2064753	214400	479080	319015	260948	387626	325597	648754	586880	429164	258758	309785	469528	375102	333074	464820	410398	752023	287008	476541	322326	235003	602426	0.005841265	0.392939276	U test	1.8	0.796
0.9_149.0232_[M+H]+	0.945	149.02322	[M+H]+	3.78	149.02322:764078 150.02657:0 151.02993:338120	NA	4236958	1430658	1289573	1596132	1877018	1100940	1442504	1228930	1432503	2903980	3047144	1982684	873174	1439456	1819793	1235399	1226195	2508480	861881	1308107	2305144	1000142	975114	1212246	710982	1882509	1029849	2414416	2092308	0.000679971	0.295191764	U test	1.1	0.912
5.9_149.0232_[M+H]+	5.866	149.02324	[M+H]+	14.15	149.02324:1123349 150.02659:72367 151.02995:447664	NA	300154	492940	876905	436673	801123	393174	284776	445945	1573516	688735	561815	1072413	456851	708689	312276	519210	182757	702693	847683	919326	675052	749666	1529956	407583	801095	782719	363961	1135029	1173737	0.006765594	0.825640669	U test	1	0.579
5.7_149.0232_[M+H]+	5.651	149.02325	[M+H]+	0.52	149.02325:215613 150.0266:35594 151.02996:428482	NA	407521	453023	512426	746310	879175	260140	513312	555763	453554	513638	352958	454616	663556	698118	521307	284544	835617	562059	310548	1077184	394629	484825	691644	397085	623769	608398	534304	638971	353932	0.163153054	0.448294431	t test	0.9	0.502
0.2_149.0233_[M+H]+	0.156	149.02327	[M+H]+	5.52	149.02327:1838603 150.02662:154456 151.02998:1086472	NA	5010560	3256800	5857126	3785525	4582929	4399819	4548518	3076772	5298350	2853861	3730034	6101664	5585826	6894394	4644680	3835714	2826368	3127326	3491154	4395824	2480979	5800186	3290042	2451410	3806549	5781191	3404177	6046330	1957171	0.31502645	0.202894415	t test	0.9	0.587
5.7_149.0418_[M+H]+	5.65	149.04184	[M+H]+	8.5	149.04184:2535368 150.04519:214534 151.04855:428992	NA	94540	6967	676.5978027	395327	8968578	476768	649160	74909	25060	227667	220842	6766	8952	801428	2870518	190134	300110	7369	291769	99422	1320914	1072485	1314202	1180439	1329752	1246170	1049155	1162265	1062019	8.13E-07	4.35E-05	U test	2.1	0.912
5_149.0596_[M+H]+	4.999	149.05959	[M+H]+	8.35	149.05959:429574 150.06294:0 151.0663:50164	NA	428641	248057	440286	554077	715219	1594085	1214535	270409	216631	210680	439009	310647	674324	64905	345056	413148	191862	110924	427476	136763	613601	604340	722670	549476	581834	507242	395118	417020	313803	0.017344886	0.474194345	U test	1.8	0.123
1.7_149.1072_[M+H]+	1.652	149.10719	[M+H]+	16.67	149.10719:339977 150.11054:0 151.1139:316807	NA	1750934	1298351	1877535	2006469	1114278	1720498	1879668	1635182	1398160	1810257	1271692	1545489	1198989	1409583	1068396	1331960	653704	976725	1558326	1223972	1626872	1243388	609259	1750811	1261665	1851641	645452	863028	1757639	0.727893232	0.29946788	t test	1.3	0.008
2.1_149.1072_[M+H]+	2.117	149.10724	[M+H]+	7.33	149.10724:274846 150.11059:65000 151.11395:447276	NA	618351	953334	1059969	1175993	1035131	503826	1879059	427113	805262	1291350	395538	583032	481983	495284	415746	486239	476530	1164630	352032	994621	529740	568248	859160	765080	690033	1140318	1321013	519649	591386	0.448804012	0.002281768	U test	1.6	0.043
1.5_149.1072_[M+H]+	1.46	149.10725	[M+H]+	7.5	149.10725:154074 150.1106:97173 151.11396:658484	NA	98599	498327	404271	153457	181363	176776	268616	255850	173770	168173	120993	287120	36737	272610	348174	266031	249232	357059	310779	150476	124812	406943	471584	321521	626690	338528	588003	266621	334203	0.040846876	0.408216287	U test	1	0.529
3.2_149.1072_[M+H]+	3.198	149.10725	[M+H]+	3.13	149.10725:64992 150.1106:60326 151.11396:398767	NA	135324	71717	131975	234924	208689	206101	202277	33346	43906	164260	74893	25241	25464	76972	63077	98414	63185	121857	67786	100624	157231	87467	107722	57693	115481	76196	104676	93736	99266	0.586526848	0.643088386	t test	2	0.017
4.1_149.1171_[M+H]+	4.053	149.11705	[M+H]+	2.36	149.11705:87647 150.1204:43141 151.12376:40962	NA	242282	193593	306780	273721	245257	325470	311566	223296	441227	388132	208644	221126	217267	219089	169064	229898	187079	182507	168769	309954	365790	332677	278449	309565	168928	85333	290394	118636	236630	0.667301228	0.020455545	U test	1.4	0.015
3.8_149.1171_[M+H]+	3.821	149.1171	[M+H]+	4.96	149.1171:100660 150.12045:100125 151.12381:40144	NA	123677	86002	211875	99499	120059	117698	212310	90020	103604	94998	81424	132240	176096	103604	123528	66504	247108	177215	81302	192695	170240	376078	165523	158107	149930	232254	243094	105951	82982	0.006989646	0.530015017	U test	0.9	0.796
6.4_149.1323_[M+H]+	6.373	149.13229	[M+H]+	8.14	149.13229:326593 150.13564:23480 151.139:43108	NA	988602	373489	725268	615636	1010454	800808	851019	193921	250098	509911	792022	415159	861311	559009	649104	319100	91273	529217	402752	464074	1139655	799230	1034571	990271	915213	895554	937232	884185	946607	0.801612344	0.959873223	t test	1.2	0.396
6.6_149.1323_[M+H]+	6.58	149.13234	[M+H]+	9.76	149.13234:244245 150.13569:0 151.13905:0	NA	1061558	498763	865337	1008268	1200569	694644	652034	1063897	1082787	588460	1017949	1067209	1141995	773033	1007887	745508	163504	721056	1183190	401433	700875	1123072	1254805	1238528	1246020	1366922	1105766	1216081	1178726	0.068594624	0.686646949	t test	1	0.775
0.6_149.5062_[M+H]+	0.646	149.50618	[M+H]+	13.85	149.50618:56506 150.50953:0 151.51289:0	NA	612.1135254	17068	30182	26905	612.1135254	28812	16986	612.1135254	612.1135254	13116	10544	77345	612.1135254	20590	15700	22228	612.1135254	612.1135254	28675	612.1135254	21939	17312	612.1135254	21084	612.1135254	41322	10014	612.1135254	19875	0.029043685	0.00216365	U test	0.8	0.853
4.1_149.5552_[M+H]+	4.127	149.55518	[M+H]+	9.09	149.55518:56383 150.55853:0 151.56189:0	NA	32156	6428	15047	65212	152198	94208	88823	7541	522.0007813	35878	49174	29309	10160	7363	12864	7239	9938	6876	6755	5220	60039	20324	22008	33646	11326	21689	53435	6280	32339	0.192000728	0.000271405	U test	3.3	0.105
4.6_149.5553_[M+H]+	4.571	149.55531	[M+H]+	6.08	149.55531:37260 150.55866:0 151.56202:0	NA	7061	6694	16241	90202	45400	28890	45070	6285	7145	5620	28207	6488	14578	42857	17467	51048	5567	8882	7543	7341	18446	34398	15343	52409	22236	43535	12153	61008	25281	0.003381677	0.015115915	U test	1.4	0.853
3.6_149.5573_[M+H]+	3.591	149.55728	[M+H]+	10.38	149.55728:108514 150.56063:0 151.56399:0	NA	51464	7368	16292	151694	254162	237304	350954	19163	14304	14019	19135	26182	33993	10588	37811	6493	512.5025879	5125	13193	6075	31176	53908	27567	54693	83140	52657	87095	102937	73931	0.017260071	0.196457222	U test	6.8	0.035
3.3_149.5573_[M+H]+	3.336	149.55733	[M+H]+	16.38	149.55733:208215 150.56068:0 151.56404:0	NA	245440	54177	13745	163495	499911	609040	839310	46646	17853	115439	249727	91991	116034	35541	112409	42414	40753	12800	166044	39687	168865	154286	134921	119981	254338	104560	171966	227393	193998	0.047417358	0.118130167	U test	2.8	0.19
5.7_149.6643_[M+H]+	5.691	149.66431	[M+H]+	6.02	149.66431:35927 150.66766:0 151.67102:0	NA	5892	511.586084	6796	7511	511.586084	511.586084	511.586084	511.586084	511.586084	511.586084	6356	7774	511.586084	511.586084	511.586084	511.586084	5116	511.586084	511.586084	20158	511.586084	511.586084	511.586084	511.586084	5661	8138	9085	6886	42892	0.000174458	0.000255267	U test	0.5	0.631
0.6_149.9403_[M+H]+	0.59	149.94031	[M+H]+	5.81	149.94031:106083 150.94366:0 151.94702:67043	NA	65257	197289	50833	157553	107709	175323	174644	132376	93146	378573	112869	333878	59442	116417	197187	62910	280974	90247	78488	75169	53254	71732	55336	96359	346615	59482	205763	76057	274171	0.068000317	0.013626464	U test	1.1	0.579
0.6_149.9524_[M+H]+	0.61	149.95242	[M+H]+	6.44	149.95242:144584 150.95577:0 151.95913:36460	NA	167858	204682	256100	272656	260573	455232	587865	298774	361158	326599	334265	292494	234598	461343	295734	89708	319992	313296	414918	281146	165613	124909	456490	264875	341989	383289	352327	676356	435789	0.217949168	0.232363801	t test	1	0.897
3_149.9525_[M+H]+	3.042	149.95253	[M+H]+	9.3	149.95253:116054 150.95588:0 151.95924:0	NA	110505	113204	153466	203468	130398	237745	214167	149248	158083	343367	132112	80860	131678	272601	111422	238005	189686	166888	181788	382093	108487	252158	222431	197266	157651	172507	242398	158006	225535	0.119782359	0.09789889	t test	0.9	0.727
3.8_149.9526_[M+H]+	3.755	149.95256	[M+H]+	3.13	149.95256:76133 150.95591:0 151.95927:30065	NA	113516	183374	117417	146478	38953	18201	57444	54647	233299	45300	93624	95670	68454	113754	124635	67579	140340	143954	143172	203698	44376	174348	179213	129036	101847	31395	115880	102380	145472	0.388023067	0.28840801	t test	0.8	0.458
7.5_149.9526_[M+H]+	7.46	149.95261	[M+H]+	5.44	149.95261:59991 150.95596:0 151.95932:0	NA	64395	111570	40068	76221	166808	37437	85509	120276	39815	110264	110868	150832	152143	29681	126279	65532	135815	75065	74691	165001	115827	112606	49448	145700	101024	55338	146621	81106	189470	0.52809121	0.845632717	t test	0.7	0.181
3.8_150.0492_[M+H]+	3.786	150.04919	[M+H]+	4.26	150.04919:217225 151.05254:61823 152.0559:672805	NA	143728	95633	98734	160025	332860	97319	515427	131956	12384	58841	101593	99014	63763	96126	94863	26041	27407	44380	49722	35115	78190	13248	79639	96624	38110	195742	77797	89304	91734	0.018808524	0.17052157	U test	2.5	0.052
1.2_150.0549_[M+H]+	1.241	150.05492	[M+H]+	52.39	150.05492:2720484 151.05827:211314 152.06163:1656815	NA	7785144	12251618	8977832	9610625	9682630	7864449	10501485	7792478	8041632	8059738	8005719	11263615	6237204	8659536	10231388	6440638	6936360	6509401	8560659	6117520	8593910	7287352	8241142	8984422	8576589	8962885	9046597	8818760	8885523	0.057629707	0.569689439	t test	1.1	0.158
1_150.0771_[M+H]+	0.959	150.07706	[M+H]+	39.88	150.07706:1435340 151.08041:1437750 152.08377:1200182	NA	2669500	2543508	2748262	3085861	3394058	3648932	3186079	3297925	3215164	2876014	3368562	2781183	3231673	3199771	3058967	3354119	2355726	3691050	3477000	2840235	3848438	3255684	4077078	3827046	3601677	4024760	3406576	3459846	3699505	0.724822322	0.977409498	t test	1	0.413
1.4_150.0772_[M+H]+	1.428	150.07718	[M+H]+	12.21	150.07718:477951 151.08053:203278 152.08389:36349	NA	1429291	1079499	935839	1314835	1628599	2060991	790023	2725271	2774389	2101392	1426380	1251095	1885572	1486036	1203235	1018700	808381	1886626	2981090	1905277	1954196	1672476	844950	986539	1933259	1748927	1677256	1621104	1668138	0.339263387	0.549657108	t test	1	0.852
0.8_150.0773_[M+H]+	0.787	150.07727	[M+H]+	20.55	150.07727:698905 151.08062:218235 152.08398:802376	NA	2197480	1994780	1814683	1990080	2105308	2104709	1968720	2102550	2136890	1985120	2315723	1636287	2285555	1898230	2041066	2040761	1402925	2554791	2205273	1989822	2242887	2096850	2243838	1824839	2397535	2030181	1920226	2251690	2022128	0.909936817	0.824996177	t test	1	0.756
1_150.0911_[M+H]+	1.042	150.09114	[M+H]+	43.23	150.09114:2828490 151.09449:504025 152.09785:714032	NA	23541	6973636	59280	91664	52230	22325	7446410	8096577	11458914	7580888	881988	2993961	1862955	2300156	1758297	3260906	3465907	2902773	2583813	3025780	2496281	1420676	2606536	2656532	2505425	3046828	2597974	2888860	2913193	0.012558005	0.703879642	U test	1.6	1
1.3_150.0913_[M+H]+	1.299	150.09125	[M+H]+	66.3	150.09125:2308210 151.0946:317163 152.09796:79887	NA	6281797	6713886	3969678	9850396	9709334	9419248	14578111	4984563	4269440	6019629	6301200	8154378	6035160	2106350	3109213	4852061	2986721	5735036	5178518	3251452	7152370	5926030	7286292	7260475	7061683	7563199	6971438	3801874	6872696	0.364707045	0.876006639	t test	1.6	0.043
5.2_150.0913_[M+H]+	5.203	150.09128	[M+H]+	12.74	150.09128:1004137 151.09463:293012 152.09799:60490	NA	1715753	1107638	891536	2155194	3173595	2773562	3597366	1102148	1039317	1556655	1878392	1633684	1669014	891801	1318578	1076246	845833	1153929	1415207	865356	2383328	2020847	2531162	2242879	2306740	2288909	2210430	2264169	2372025	0.308158595	0.159551413	t test	1.5	0.087
5.6_150.0913_[M+H]+	5.638	150.09132	[M+H]+	3.3	150.09132:129450 151.09467:235336 152.09803:0	NA	286153	286497	130702	287326	547764	490397	610775	182742	130542	335205	425225	412617	389428	95438	168825	198666	126249	268443	260050	138501	387635	483056	305509	473144	553822	370414	453077	582548	438214	0.521418973	0.097724546	t test	1.3	0.296
1.8_150.1024_[M+H]+	1.8	150.1024	[M+H]+	4.18	150.1024:171414 151.10575:334546 152.10911:27971	NA	362192	96203	241551	113425	101119	185872	455841	113453	163528	390209	490156	228316	386370	160323	323431	330903	306977	578333	307735	276703	298520	301244	599741	192052	218674	216429	179565	247863	169271	0.05535026	0.353643257	t test	0.6	0.053
1.2_150.1043_[M+H]+	1.221	150.10426	[M+H]+	5.48	150.10426:200269 151.10761:297152 152.11097:75171	NA	173982	154124	125416	444599	361411	122360	473059	839998	712851	174563	43417	44221	411200	418589	332604	116348	240163	978011	109101	438688	358287	303833	360574	255192	130185	303222	168227	169365	123889	0.064440345	0.077865619	t test	1.1	0.774
9.8_150.1122_[M+H]+	9.798	150.1122	[M+H]+	0.85	150.1122:56175 151.11555:0 152.11891:0	NA	87624	34042	59289	84670	98147	57451	31336	130182	101798	162762	42953	72191	115436	64753	50557	92817	41653	74813	139819	115436	228267	72163	103321	21318	46117	93651	32031	127086	228129	0.644231649	0.076022855	t test	1	0.928
8.8_150.1123_[M+H]+	8.815	150.11232	[M+H]+	3.96	150.11232:132264 151.11567:17637 152.11903:0	NA	148570	81706	117052	276735	57160	202455	231899	82010	65392	117956	360139	63755	327600	287233	68560	104193	82399	89852	107262	115672	465329	134842	333254	129463	474586	237910	166388	204668	95273	0.274527432	0.003731016	U test	0.8	0.853
11_150.1123_[M+H]+	10.981	150.11232	[M+H]+	2.96	150.11232:131470 151.11567:0 152.11903:0	NA	185753	128010	237556	200261	416698	206424	346795	134487	114385	142006	80430	205547	180951	182846	123221	180756	197160	347817	178556	180124	246424	173580	261308	208948	215403	171546	246531	155484	199795	0.070557642	0.085516782	t test	1.1	0.618
0.6_150.1124_[M+H]+	0.612	150.11237	[M+H]+	5.3	150.11237:163079 151.11572:0 152.11908:0	NA	333173	447327	361699	277646	231398	391271	369929	363173	346675	300400	476680	474369	261722	295541	402059	418008	363421	269394	368701	306972	147223	257094	731315	230035	229484	383634	318838	239846	246739	0.281137525	0.334622967	t test	0.9	0.383
11.9_150.1124_[M+H]+	11.895	150.11238	[M+H]+	5.45	150.11238:295605 151.11573:0 152.11909:24078	NA	663950	299621	112280	536106	848495	1087229	546526	710928	152802	582518	820752	748576	944342	657060	171421	924398	969509	728079	1259292	464304	855649	628826	849394	822862	755502	497176	330075	697636	693083	0.585523658	0.776500121	t test	0.7	0.095
11.4_150.1124_[M+H]+	11.401	150.11238	[M+H]+	3.89	150.11238:181513 151.11573:35025 152.11909:0	NA	171247	321857	191583	487548	524514	140806	493438	552095	967517	407316	371436	308787	429902	514938	134442	441487	309255	678502	706124	363888	558676	256242	587446	364075	561832	538734	491276	390339	306307	0.199618937	0.664774001	t test	1	0.932
9.5_150.1124_[M+H]+	9.512	150.11238	[M+H]+	3.98	150.11238:89865 151.11573:46642 152.11909:37322	NA	151526	157277	240320	134287	494545	228401	132221	551660	98542	264165	335273	222411	129371	507687	207634	245774	78249	172407	245548	253563	163846	174592	190864	163346	114269	301392	98170	126705	190657	0.021456784	0.312906239	U test	1	0.684
1.2_150.1124_[M+H]+	1.233	150.1124	[M+H]+	4.88	150.1124:153630 151.11575:45130 152.11911:0	NA	173982	115285	81223	479520	360171	122360	473059	839998	712851	113934	43417	276903	283157	447653	192500	116348	329127	978011	109101	438688	358287	303833	360574	255192	290128	303222	267783	214128	226798	0.095657823	0.068343456	t test	1.1	0.886
1.8_150.1124_[M+H]+	1.831	150.11241	[M+H]+	6.68	150.11241:205988 151.11576:31339 152.11912:74870	NA	404266	297688	237000	414204	156020	325664	751099	385173	282780	190252	694638	206964	352456	319964	292271	476677	524318	348590	537395	627249	364107	337298	246212	176531	468545	457787	553577	334111	255266	0.182067767	0.562582887	t test	0.8	0.209
8.1_150.1124_[M+H]+	8.14	150.11241	[M+H]+	4.41	150.11241:147304 151.11576:42347 152.11912:0	NA	273781	549476	230241	545850	600033	265160	520810	303449	308534	529158	356063	375830	532342	433110	262007	285471	550738	384832	464225	419947	304655	468469	284064	413471	438434	446129	263788	653650	402041	0.050585979	0.616184284	t test	1	0.878
3.7_150.5361_[M+H]+	3.74	150.53609	[M+H]+	28.86	150.53609:316862 151.53944:0 152.5428:0	NA	166790	64014	174582	231884	853499	483390	1028045	22145	41514	50263	417583	144062	305798	128730	286338	157177	101412	50933	94239	12561	345335	392190	261322	293562	268262	295828	363228	368244	519903	0.015886634	0.2111778	U test	1.8	0.684
3.2_150.5364_[M+H]+	3.208	150.53635	[M+H]+	9.1	150.53635:74262 151.5397:0 152.54306:0	NA	67665	98499	69895	30539	47935	26080	55598	210512	143281	122125	29455	58355	32344	87757	80383	92022	49301	130869	137115	59530	131512	80029	97043	124249	75502	180287	115346	80758	149343	0.216914481	0.337948853	t test	1.1	0.611
5.6_150.5594_[M+H]+	5.649	150.55937	[M+H]+	7.18	150.55937:42649 151.56272:0 152.56608:0	NA	6256	8809	4924	47851	69143	5920	14508	35180	10259	16269	5843	466.0521973	6174	105338	33627	466.0521973	466.0521973	5773	32755	5679	7498	15235	7082	6049	13578	14888	26691	6429	26291	0.010905663	0.000132598	U test	1.1	0.218
4.3_150.5595_[M+H]+	4.322	150.55946	[M+H]+	7.66	150.55946:43834 151.56281:0 152.56617:0	NA	584.8299316	8032	584.8299316	26359	30066	39854	94540	7871	584.8299316	6369	24362	8133	7726	8542	584.8299316	9815	584.8299316	5848	6408	6780	8555	11045	7511	9967	6841	33904	21070	23522	13459	0.002383764	0.004922855	U test	2.6	0.684
0.7_150.9321_[M+H]+	0.698	150.93208	[M+H]+	262.75	150.93208:1992830 151.93543:0 152.93879:0	NA	3368285	6195068	3129488	2685175	2782808	4014282	2767404	6405218	3546741	3123614	2811301	2413655	4132522	2771731	6669194	4109511	3509326	3272156	3774302	3166522	3351708	4944352	3456473	3766858	4073507	3035246	2943354	3099399	3081274	0.012577597	0.066274927	U test	1	0.912
1.2_150.9321_[M+H]+	1.157	150.93213	[M+H]+	24.32	150.93213:244560 151.93548:0 152.93884:0	NA	562325	309873	315800	321544	252676	758542	195601	595294	532974	375012	153592	690343	314432	483164	241292	391501	224211	732653	936841	839131	584850	225809	453629	652446	343819	368221	560362	404405	262203	0.281811445	0.252137103	t test	0.8	0.431
3.9_150.9849_[M+H]+	3.874	150.98489	[M+H]+	2.8	150.98489:26064 151.98824:0 152.9916:170446	NA	6607	6671	14867	16134	5809	18137	16440	13513	23199	6461	6885	6500	23576	18258	5265	20725	6157	16142	10267	6475	10862	37127	17571	9217	8028	8199	9576	7264	6201	0.251101003	0.070816805	t test	1	0.853
8.3_151.0351_[M+H]+	8.283	151.0351	[M+H]+	1.98	151.0351:353959 152.03845:180852 153.04181:105411	NA	1283741	512934	557482	479133	721752	529440	939390	666464	793053	2371286	616842	746513	698185	1271380	731335	332207	680237	795813	445940	1028415	239189	379423	540181	273422	322406	476979	1422816	1286402	711045	0.001572389	0.469626441	U test	1.2	0.971
0.7_151.0351_[M+H]+	0.658	151.03511	[M+H]+	2664.72	151.03511:172982432 152.03846:34870392 153.04182:33744656	NA	241269360	302768000	214800976	267229072	276691840	223643120	230599520	261269248	205400208	295380224	216206880	283423200	196975584	285091232	270272704	195508400	182995184	232332320	212762752	180693840	225870896	247857056	282793952	315219264	306508736	301335360	306410752	339255776	347854720	0.277268715	0.522591421	t test	1.1	0.19
7.9_151.0352_[M+H]+	7.88	151.03516	[M+H]+	0.78	151.03516:423727 152.03851:96681 153.04187:123848	NA	610257	510898	886427	828579	547588	532878	596411	640593	373420	1057569	773660	1324724	629982	888015	921438	510555	780828	741329	774147	583614	672146	450486	330982	590012	549790	993000	500080	1124665	710980	0.55046472	0.115760097	t test	0.8	0.135
9.7_151.0352_[M+H]+	9.654	151.03516	[M+H]+	0.87	151.03516:96445 152.03851:161682 153.04187:51709	NA	142519	356637	20326	118677	59286	18641	55760	70194	114958	184321	226836	678783	25674	152800	146471	63032	399360	122838	73410	279038	23117	34308	16753	50623	130174	189524	204787	136888	158467	0.072672676	0.067593772	t test	0.5	0.151
4_151.0352_[M+H]+	3.987	151.03517	[M+H]+	1.66	151.03517:510086 152.03852:65066 153.04188:32671	NA	1679338	1165694	772221	856092	1094521	1877230	1412803	983257	1121646	798458	1739876	1784008	836853	791578	1442522	1817278	1737000	1406289	1390916	877804	934801	1316126	1532742	928644	1368716	841873	1259475	1208829	1786251	0.124364706	0.219543668	t test	0.8	0.219
1.3_151.0352_[M+H]+	1.312	151.03519	[M+H]+	2.28	151.03519:742679 152.03854:72488 153.0419:174597	NA	1842098	1937653	680452	1490232	1111514	2287563	887768	945343	1840160	1774302	1711606	1098589	2121446	986343	2080504	1047766	6145194	1728247	1122662	715320	1433645	1317301	1575657	1606212	1028962	3131419	1521226	1536641	2238998	0.224154262	0.000176468	U test	0.8	0.739
4.8_151.0352_[M+H]+	4.78	151.0352	[M+H]+	3.33	151.0352:487350 152.03855:51043 153.04191:115062	NA	1362414	1545475	1119984	874857	1342051	1177383	1131037	689311	1351478	849018	2172466	681553	881893	1694255	709435	684739	954132	855610	1486258	1283147	924705	610885	802266	595326	1521742	1749061	1827387	1405781	1161607	0.725912226	0.193868113	t test	1	0.869
4_151.0574_[M+H]+	3.991	151.05742	[M+H]+	76.11	151.05742:49339892 152.06077:5639854 153.06413:2272080	NA	1636123	173750	131397	6793002	164277776	8297065	1836530	2915347	684773	2095112	1624941	494702	455870	10116820	50313796	20364728	3224176	16159	1700004	1863070	6962788	5932935	7254338	6636882	7547189	7322306	7003812	7039136	7041415	3.82E-07	0.000136446	U test	2	1
1.3_151.0613_[M+H]+	1.321	151.06134	[M+H]+	12.2	151.06134:785586 152.06469:5868276 153.06805:688048	NA	3710773	1077630	1215575	1263941	3385420	1298021	1701477	987688	992398	2807218	3696306	2270226	1765269	3502452	2321519	2007669	4220494	2221953	1650025	1646684	1312137	4188378	4848025	4432492	1837004	3957624	2738362	2773764	2720360	0.012229568	0.033877672	U test	0.7	0.052
7.9_151.0625_[M+H]+	7.902	151.06252	[M+H]+	8	151.06252:335064 152.06587:384134 153.06923:64172	NA	5179	687855	7523	5374	31603	6773	727469	774830	1271633	775383	68119	179689	169023	132868	110249	274639	270866	250529	275416	229921	301801	211243	201722	250269	115571	214107	184412	190223	204153	0.017272127	0.196428874	U test	2.2	1
1_151.0864_[M+H]+	0.975	151.08635	[M+H]+	28.87	151.08635:1973238 152.0897:0 153.09306:727157	NA	5036262	2966853	3359926	4043685	2413748	5432552	3663012	5851512	7222905	6318782	5676086	4602235	7324142	4383562	2727845	5501655	4090521	5581821	5899436	4578405	5942675	7088442	7087571	7713717	6158491	5757584	6491135	5957893	5444918	0.888948872	0.463547348	t test	0.9	0.474
3.5_151.0964_[M+H]+	3.475	151.09642	[M+H]+	2.13	151.09642:494639 152.09977:0 153.10313:97318	NA	504208	459685	994456	1083254	518386	1452224	911130	808018	961675	1232557	915433	484895	1379849	1107398	607160	1224133	462612	677028	1838753	1212865	1198683	1278533	1598625	1587898	1305886	969880	1051526	1145713	795339	0.569049681	0.451517177	t test	0.9	0.498
6.8_151.1115_[M+H]+	6.821	151.11154	[M+H]+	2.23	151.11154:85929 152.11489:58037 153.11825:24504	NA	54241	144473	60834	139720	114857	82751	93649	103978	193861	123401	160898	63222	95412	110193	105354	171169	95109	106451	128846	94210	153902	134314	178768	109749	81905	166995	135848	149503	171558	0.649987883	0.234621418	t test	1	0.832
10.8_151.1116_[M+H]+	10.764	151.11157	[M+H]+	3.09	151.11157:67207 152.11492:28245 153.11828:20062	NA	83179	97106	216942	115023	188657	175475	219080	209644	110583	153514	40759	124246	185827	216041	233731	210631	27645	163651	213904	207143	173075	158938	83461	95651	121915	44652	100875	154139	137427	0.324487989	0.022868064	U test	0.9	0.436
8.3_151.1116_[M+H]+	8.275	151.11165	[M+H]+	1.97	151.11165:42973 152.115:0 153.11836:33412	NA	61443	14051	33158	6213	37967	43279	53533	37107	22091	78127	81843	42584	45734	47463	28449	57709	51994	59275	47855	61632	79143	54569	56828	62318	59668	37861	108017	53731	62362	0.882874786	0.793220062	t test	0.7	0.094
1.2_151.1153_[M+H]+	1.228	151.11528	[M+H]+	6.88	151.11528:200188 152.11863:0 153.12199:116409	NA	210062	324703	599435	394893	416758	439778	740916	867756	330230	313645	174880	230872	329674	241256	382807	597516	313695	494532	807294	465089	219094	110871	216800	265276	464388	287498	269946	408709	376362	0.10297431	0.469011852	t test	1.1	0.556
0.9_151.1155_[M+H]+	0.944	151.11546	[M+H]+	4.03	151.11546:80177 152.11881:0 153.12217:224816	NA	71001	10127	23609	47059	99777	96687	38321	93482	49125	46809	15359	26472	32319	11626	84194	161789	60739	52289	56995	57541	31304	91186	127002	131023	243092	12525	60918	83804	89278	0.39830033	0.132905081	t test	1	0.916
1.3_151.1227_[M+H]+	1.251	151.12273	[M+H]+	4.56	151.12273:139852 152.12608:0 153.12944:0	NA	424152	119540	592914	143149	404923	394269	717212	851879	286203	279669	233474	287596	254443	111453	440743	618474	397059	193330	650446	472262	203477	210347	208228	531687	454681	287498	498762	318816	468574	0.646659852	0.742202909	t test	1.1	0.598
3.5_151.1228_[M+H]+	3.488	151.12282	[M+H]+	13.74	151.12282:251597 152.12617:0 153.12953:86130	NA	28601	43776	41687	199491	466697	136150	70815	255586	160982	123371	54830	53676	40753	762974	949049	50946	7363	24921	160475	74738	145172	92464	87563	70138	104701	34661	99524	51954	113943	0.137730139	0.0001148	U test	0.7	0.579
2.7_151.1229_[M+H]+	2.701	151.12289	[M+H]+	116.92	151.12289:8419214 152.12624:812208 153.1296:50022	NA	46098104	29769812	28240990	21446922	35743712	43875252	17865006	51132880	58062380	55080600	65500616	38586316	42566228	22034332	17322940	31546552	12775583	69168432	57195584	18844618	58262072	46298192	56594064	58758180	60285236	59522992	58167124	59035088	38048736	0.383582175	0.279344745	t test	1	0.956
2.2_151.1229_[M+H]+	2.156	151.12289	[M+H]+	5.79	151.12289:187410 152.12624:67536 153.1296:46404	NA	423843	374431	526235	225452	197636	285544	281155	173703	309427	756011	443683	547654	595935	196745	327110	449076	390710	555566	614128	244182	128975	352419	389718	504036	618893	642289	882618	534124	798065	0.15453833	0.849262803	t test	0.8	0.227
3.1_151.1229_[M+H]+	3.144	151.12292	[M+H]+	7.91	151.12292:199009 152.12627:0 153.12963:55898	NA	911209	774596	235797	765155	756148	827295	576430	769020	696507	689540	957777	681602	499940	353669	222735	599894	415554	968589	666316	464415	587272	657104	336169	324597	445462	651646	940504	486926	662729	0.115400733	0.495157897	t test	1.2	0.303
6.8_151.1479_[M+H]+	6.823	151.14793	[M+H]+	5.76	151.14793:101139 152.15128:0 153.15464:0	NA	425444	392698	220710	183713	482307	342539	132678	377280	411274	406321	468488	336365	319515	210795	440273	220409	209742	383978	453214	475596	286198	143091	450186	409982	344601	437442	329362	380536	229383	0.119320617	0.468972614	t test	0.9	0.634
8.3_151.148_[M+H]+	8.273	151.14795	[M+H]+	4.75	151.14795:98945 152.1513:0 153.15466:0	NA	291556	238872	198956	111506	348821	379097	170354	289276	334945	331710	327375	228989	406811	173438	314672	242632	274673	301131	300857	363149	364994	364749	335565	225408	143700	355967	255360	335652	274475	0.254796808	0.727386069	t test	0.9	0.366
2.5_151.5146_[M+H]+	2.515	151.51465	[M+H]+	4.32	151.51465:36338 152.518:0 153.52136:0	NA	21606	7436	9602	11465	15718	16511	5501	6857	23156	30883	22345	8199	15581	550.1432617	12923	7085	9943	9219	43613	6295	20182	38715	20027	7100	17484	16630	20071	26530	17174	0.266609794	0.030449464	U test	1.1	0.631
[truncated: 25,024 more rows]
