# Supplementary material for: Characterization of Hair Metabolome in 5xFAD Mice and Patients with Alzheimer’s Disease Using Mass Spectrometry-Based Metabolomics
Source: ACS Chem Neurosci. 2024 Jan 25;15(3):527–38. doi: 10.1021/acschemneuro.3c00587 (PMC10853927; doi:10.1021/acschemneuro.3c00587)
Supplement: Supplementary file 1 — cn3c00587_si_001.zip [file cn3c00587_si_001.zip › Table S2_NEG_normality_P_FC.csv]

Alignment.ID	Average.Rt.min.	Average.Mz	Adduct.type	S.N.average	MS1.isotopic.spectrum	MS.MS.spectrum	AD6M01	AD6M10	AD6M02	AD6M03	AD6M04	AD6M05	AD6M06	AD6M07	AD6M08	AD6M09	WT6M01	WT6M10	WT6M02	WT6M03	WT6M04	WT6M05	WT6M06	WT6M07	WT6M08	WT6M09	R_QC_01	R_QC_02	R_QC_03	R_QC_04	R_QC_05	R_QC_06	R_QC_07	R_QC_08	R_QC_09	normality_5xFAD	normality_WT	statistical	fc	p
3.8_100.0024_[M-H]-	3.81	100.00242	[M-H]-	6.77	100.00242:46052 101.00577:0 102.00913:0	NA	7567	7966	86939	7461	8402	32434	8247	32713	15190	8576	7177	9109	9808	20650	6116	27411	611.6367676	23264	67198	29517	71296	59026	42070	63973	47541	19626	50620	41824	59515	0.00016843	0.040043159	U test	1	0.971
4.1_100.0027_[M-H]-	4.091	100.00273	[M-H]-	6.07	100.00273:52651 101.00608:0 102.00944:0	NA	13232	12021	36526	34840	58245	50856	49045	41446	30602	32440	35117	16837	53586	25592	24715	22492	6262	35223	6485	10057	57707	53802	86369	54522	30872	83596	41866	80316	50503	0.280826948	0.523142415	t test	1.5	0.072
13.9_100.9322_[M-H]-	13.877	100.9322	[M-H]-	42.81	100.9322:10083531 101.93555:1289654 102.93891:420264	NA	40155724	17060314	14581300	11833337	23719518	33846072	17372460	25350292	23926644	19426662	25136722	13497147	10556537	29614852	24883976	27954994	25585712	25914976	27026182	24929586	11717960	15126774	17028908	39414216	15946386	31598966	18226504	9046310	15914526	0.593620275	0.032148868	U test	0.9	0.481
13.6_100.9322_[M-H]-	13.593	100.9322	[M-H]-	49.93	100.9322:7587720 101.93555:1033104 102.93891:303006	NA	31671216	10178988	13677895	8470076	24185320	12506324	48264392	18412172	33930900	13191899	15671585	15121600	19535970	17432708	43019368	19455780	29481880	21563352	10343362	27138206	14818114	10639113	14650903	10594770	14533591	35936408	23582684	26383162	51543132	0.142245634	0.191124996	t test	0.9	0.82
13.4_100.9322_[M-H]-	13.448	100.9322	[M-H]-	50.19	100.9322:5915399 101.93555:779540 102.93891:198956	NA	41339112	22230394	14196446	5782545	9112393	20236038	21269500	15979948	15295786	12983876	9809222	16236096	9536652	13689952	7371828	15114647	20881014	8462804	8169934	10660940	11960501	5740649	33861800	7774528	7560312	5593106	33712036	21292310	23214938	0.090037326	0.126755093	t test	1.4	0.141
13.2_100.9322_[M-H]-	13.235	100.9322	[M-H]-	50.41	100.9322:3715328 101.93555:401849 102.93891:112034	NA	43895632	23389338	11586975	6488776	27305670	14151179	8014248	13160468	5630104	5329739	39736388	6290232	4785221	8302074	4940876	34677176	9860055	13296339	8460099	9558801	4824406	4424603	7445800	8974165	14002284	21439624	12620430	2827726	52554136	0.030181607	0.002521708	U test	1.1	0.529
13_100.9322_[M-H]-	12.964	100.93221	[M-H]-	20.9	100.93221:1452907 101.93556:195365 102.93892:41876	NA	2556876	895883	2117502	3011444	2997689	3284607	1170127	2732880	6681044	1514695	1319563	14006433	3156680	2481943	2597294	5539404	900286	11204336	1103758	2106888	2805721	2925416	2129488	1701425	4049192	4229989	2284496	644304	2733009	0.01335082	0.003487872	U test	0.6	0.684
11.8_100.9322_[M-H]-	11.817	100.93223	[M-H]-	2.83	100.93223:289873 101.93558:49457 102.93894:0	NA	117978	91131	1004085	78322	124042	583588	153809	167625	733940	46448	98450	11871	669680	35211	29237	594086	201634	221875	172081	7729	935367	618937	896187	882361	347610	238897	355803	36734	129437	0.003368414	0.013998133	U test	1.5	0.436
0.9_100.9447_[M-H]-	0.859	100.94472	[M-H]-	7.49	100.94472:283211 101.94807:0 102.95143:2743188	NA	222279	84771	81231	26883	2007.976172	66171	172927	2007.976172	27735	282633	66535	997994	34015	306364	74417	34594	20080	25236	28455	58310	2007.976172	2007.976172	29791	2007.976172	34559	79201	21837	100171	23665	0.114452348	8.96E-06	U test	0.6	1
1_101.0229_[M-H]-	0.982	101.02286	[M-H]-	11.12	101.02286:316876 102.02621:0 103.02957:0	NA	185296	30656	45481	385457	66426	235204	346031	104498	175300	32700	309427	155673	573660	50520	36091	95480	25585	89877	142702	52371	81778	395213	102468	116477	138334	83601	87807	119322	71971	0.193192024	0.00227809	U test	1.1	0.684
1.1_101.023_[M-H]-	1.108	101.02303	[M-H]-	11.65	101.02303:654343 102.02638:0 103.02974:236324	NA	947600	937286	1538374	1042890	1702478	850606	167075	967679	882771	454509	1896980	601629	2227830	1167387	846460	963048	890881	1610148	745079	503499	1017466	1117823	1358012	1935331	1315133	1685756	926507	1429064	1205448	0.494631812	0.189876275	t test	0.8	0.376
3.3_101.0594_[M-H]-	3.334	101.05936	[M-H]-	6.67	101.05936:253827 102.06271:47115 103.06607:0	NA	58865	28900	187599	290894	525774	669023	908340	43299	28251	151607	156293	103110	158493	199757	106726	160477	153758	104986	148497	136140	152385	315353	177564	285251	255775	280726	116241	203851	177637	0.053788001	0.280906573	t test	1.9	0.184
4_101.0594_[M-H]-	4.04	101.05938	[M-H]-	99.24	101.05938:2703113 102.06273:205114 103.06609:0	NA	5961899	5760478	5477498	4552578	4787980	5067304	3977068	5534862	4868519	5205308	5255472	5282000	4108901	5003158	5651162	4549231	3977058	4487510	5252690	3735561	8263000	8037360	8110249	8123358	8561500	8234076	7871072	8173101	8129603	0.38258649	0.162667379	t test	1.1	0.241
1.1_102.0546_[M-H]-	1.092	102.05463	[M-H]-	62.18	102.05463:944730 103.05798:0 104.06134:0	NA	1229400	385020	913776	500131	829195	1680725	733609	986328	771318	1199510	1838140	773797	510871	816322	499396	1232031	409777	613315	1270519	559933	2487853	2445925	2570614	2668573	2610662	2535054	2728962	2686757	2379744	0.970759497	0.095499105	t test	1.1	0.726
0.8_102.0547_[M-H]-	0.846	102.05473	[M-H]-	17.01	102.05473:197140 103.05808:0 104.06144:0	NA	36790	44029	40771	27468	106296	31231	38139	26794	1952.628125	52432	30615	19526	61133	50675	44122	26155	1952.628125	1952.628125	32916	26682	295730	331618	161986	102631	29132	324392	272850	71858	38281	0.051016068	0.762667321	t test	1.3	0.325
12.4_102.1491_[M-H]-	12.436	102.1491	[M-H]-	5.19	102.1491:39421 103.15245:0 104.15581:0	NA	45097	53995	40026	36052	62714	46601	40150	61936	49781	70871	61167	44125	53818	28183	41942	57104	71256	43944	57414	37307	39001	55890	40900	42040	54253	63714	56993	37957	53024	0.344727755	0.462774213	t test	1	0.994
5.4_102.8208_[M-H]-	5.428	102.82082	[M-H]-	8.59	102.82082:74498 103.82417:0 104.82753:0	NA	77067	51482	83312	126204	115885	82099	130722	87515	105222	63983	46730	67503	56704	144097	112159	94928	67620	27908	90854	32514	70355	79215	64510	43800	94612	74604	67034	73186	59228	0.844447903	0.748124438	t test	1.2	0.245
5.5_102.9473_[M-H]-	5.511	102.9473	[M-H]-	3.49	102.9473:615969 103.95065:0 104.95401:0	NA	338934	568092	628104	1498805	1644185	170887	1110300	243039	665017	2333170	837901	1063782	489735	709144	974680	395850	660500	520974	367931	1535998	1206131	1612531	1067911	803535	343209	55525	581291	768571	956051	0.214212352	0.039406764	U test	1.2	0.912
9.7_102.9473_[M-H]-	9.694	102.9473	[M-H]-	2.13	102.9473:474865 103.95065:0 104.95401:74879	NA	756261	1472928	1253884	1808892	537522	813156	861568	1057425	930838	1588241	794182	1065875	1216940	1829620	2125222	1076933	866157	1225734	1176894	972263	452192	702887	1184317	715764	1310227	694427	687298	1327307	1034996	0.800321526	0.035173264	U test	0.9	0.481
9.2_102.9473_[M-H]-	9.242	102.94733	[M-H]-	5.26	102.94733:506983 103.95068:0 104.95404:79884	NA	1644964	1775054	2486722	1959946	2029252	944491	1033635	1588140	670032	1227517	1214643	682938	1688339	2173032	1205508	1617826	1268600	1944325	1182506	1076786	1433961	1338075	1632692	1911560	2172886	984186	1328335	3154030	2633154	0.811118813	0.948996599	t test	1.1	0.651
6.1_102.9474_[M-H]-	6.12	102.94738	[M-H]-	3.39	102.94738:566558 103.95073:0 104.95409:0	NA	1844276	1594898	1201356	2609279	1362768	497547	827390	1010571	1350138	894713	434775	990746	1676209	1187252	750264	899919	642500	943818	1488104	2045267	1018454	1248720	1578102	566108	684729	733180	622017	1203651	790273	0.564241791	0.33770955	t test	1.2	0.521
8.8_102.9474_[M-H]-	8.805	102.9474	[M-H]-	4.43	102.9474:529109 103.95075:0 104.95411:88377	NA	1735509	1027081	2011368	2372229	974424	1344632	1641565	1047470	2066868	1284922	1142089	1387706	1380401	2364468	2201867	2623133	1470694	1218640	924500	1582355	1373514	1191468	1828317	957903	1944825	1627290	1811902	2250727	2945926	0.470131109	0.514343393	t test	0.9	0.676
9.4_102.9554_[M-H]-	9.361	102.95536	[M-H]-	4.68	102.95536:485921 103.95871:0 104.96207:105565	NA	449689	1186950	2206532	962674	926334	782718	1045993	1588140	1066679	804059	334028	879887	619195	881780	1486870	1350407	1225193	931867	772189	1213844	2482641	1839574	1635784	682306	1681843	954655	444103	506971	1384867	0.205401217	0.296207901	t test	1.1	0.591
6.2_102.9554_[M-H]-	6.243	102.95538	[M-H]-	2.76	102.95538:629166 103.95873:0 104.96209:561152	NA	592617	501288	893232	1077925	695378	1090424	463037	1051070	499848	956820	420290	1147931	1082675	1921571	726066	926988	566478	329897	628808	1706615	826027	1001464	812444	1729648	1211345	663962	811246	680426	351593	0.138556665	0.083319522	t test	0.8	0.354
1.7_102.9554_[M-H]-	1.749	102.95539	[M-H]-	6.9	102.95539:1104235 103.95874:30881 104.9621:400281	NA	5908607	849908	4142588	2118829	1753662	2591423	3961758	5540834	6463059	1224175	5558480	890727	2598790	4553866	2554770	3580928	1515832	3911162	4984946	3125404	3496616	2575126	2416873	6951584	1444420	4365372	1329906	2667112	2801880	0.373962403	0.686608756	t test	1	0.884
6.7_102.9554_[M-H]-	6.697	102.95539	[M-H]-	4.84	102.95539:579598 103.95874:0 104.9621:389473	NA	582799	1246221	721240	1352479	1100018	1721581	654756	559216	346859	1316114	597826	1785168	1153512	2373311	1075359	674482	520014	1139337	933017	1315482	664433	1190618	720983	1115905	327100	681192	1020356	1041370	1359391	0.371333311	0.217047877	t test	0.8	0.329
0.7_102.9554_[M-H]-	0.715	102.9554	[M-H]-	85.08	102.9554:6318626 103.95875:0 104.96211:3268567	NA	7925756	6784648	8734111	7192422	8853371	9427320	8095484	9962993	8179988	8928786	9236651	7393238	8797486	8724087	8204174	9073302	8727671	9347293	9424365	6218676	12290160	11324930	12877848	12461432	12376096	11918400	12593064	11613305	11206090	0.633969103	0.490141121	t test	1	0.562
1_102.9554_[M-H]-	0.998	102.95541	[M-H]-	45.57	102.95541:5295204 103.95876:0 104.96212:2331290	NA	14532079	8296861	15967734	5495010	8456951	23657236	16663545	8196170	12289553	18347960	7588618	8206061	12066978	7558584	10160919	15660104	8767812	12532230	13933314	11521786	14205368	9848354	11708449	21390482	10206929	6843860	13813095	9827078	11020469	0.699775613	0.54086822	t test	1.2	0.303
1.5_102.9554_[M-H]-	1.46	102.95541	[M-H]-	17.43	102.95541:1994781 103.95876:0 104.96212:818795	NA	7681716	6133070	13408747	8452918	3883116	4155758	3024676	7946166	12271098	2812704	9977904	3518224	10890615	9240623	4999852	4050952	10492864	7918924	9414395	10660134	9602142	5011804	4215224	5226298	9189611	5060434	3798422	2105335	5388018	0.173989985	0.252841577	t test	0.8	0.428
7.7_102.9554_[M-H]-	7.745	102.95541	[M-H]-	7.99	102.95541:746239 103.95876:35695 104.96212:652006	NA	1389723	1336970	1881172	1503296	1784144	1217806	1699930	724379	1001376	1972048	903260	615563	706172	1028873	1364284	683336	687108	1038459	982972	1734436	997776	1182849	685586	912333	640347	1588121	982630	1209692	2224775	0.949414536	0.015863066	U test	1.4	0.015
1.2_102.9554_[M-H]-	1.226	102.95541	[M-H]-	19.46	102.95541:2589700 103.95876:0 104.96212:928373	NA	6416552	8342290	10010948	10937443	11158408	2850858	8066989	8494001	4595494	7020606	13330451	14185428	7317148	5983949	5011088	10280773	6190362	6407187	3671728	10921623	9284051	5966831	8699618	6723770	5197308	6994612	9297043	2381738	6739938	0.875980029	0.332752128	t test	0.9	0.631
8.3_102.9554_[M-H]-	8.288	102.95541	[M-H]-	10.21	102.95541:841379 103.95876:0 104.96212:646949	NA	1862585	1044871	808190	695547	995991	821771	707657	1220975	1215057	2408720	1146520	1047881	825458	1474777	1174137	2708986	448667	724269	1174867	1493722	1438283	826297	2615172	563926	896634	1855090	2394442	1922135	1332628	0.045754792	0.19745963	U test	1	0.739
3.5_102.9554_[M-H]-	3.464	102.95541	[M-H]-	11.59	102.95541:857345 103.95876:0 104.96212:1323648	NA	724793	2282235	1150807	1657334	752678	355203	396203	792379	322058	898984	457551	897008	1389830	1301361	610045	1010620	466484	497937	832052	1729994	745555	1353354	978237	996330	741120	1006718	781247	584161	458843	0.08701109	0.1635745	t test	1	0.955
0.4_102.9554_[M-H]-	0.41	102.95542	[M-H]-	8.5	102.95542:692248 103.95877:16989 104.96213:651526	NA	1503820	1545096	1407289	1822824	2332640	760184	1019945	982004	961343	1163368	563619	1173437	1010797	1289954	1981317	1082920	895714	726476	1095473	1434887	1043103	648575	1281877	760057	1124992	485740	495114	1167301	1424300	0.74006697	0.675303403	t test	1.2	0.331
5.5_102.9554_[M-H]-	5.496	102.95542	[M-H]-	4.27	102.95542:422822 103.95877:0 104.96213:263679	NA	338934	568092	628104	942066	1061879	170887	380595	243039	1334170	2333170	1349409	1063782	489735	888335	607357	1018967	660500	845856	367931	1148724	584665	977819	1107975	803535	586267	439818	641422	644397	643888	0.062443807	0.930515182	t test	0.9	0.819
6.1_102.9554_[M-H]-	6.069	102.95543	[M-H]-	4.69	102.95543:820865 103.95878:0 104.96214:859391	NA	1844276	567197	397792	2609279	907040	436373	853846	1010571	602950	947220	819236	1263096	462277	1323751	1362272	677614	577923	435359	1240285	1092630	1052829	2167335	1898203	1243758	616756	733180	622017	744989	790273	0.015496553	0.024567877	U test	1.1	0.684
0.7_102.9554_[M-H]-	0.656	102.95544	[M-H]-	188.16	102.95544:11153553 103.95879:117855 104.96215:5523862	NA	15734275	15022603	17579610	15361725	17891736	18667202	16057883	20912680	19257698	15156961	16728143	15114829	20098228	14139729	16505463	17547320	18994642	18285148	18100340	17313930	16115236	14801965	15333113	16004887	14432522	14147092	13875480	13572720	12559394	0.035349905	0.426643017	U test	1	0.579
3.1_102.9554_[M-H]-	3.142	102.95544	[M-H]-	7.72	102.95544:734662 103.95879:0 104.96215:604882	NA	760347	1321257	588543	815731	1249064	493606	695818	659454	331389	642294	604077	1037687	1253362	1450532	1110755	845860	1279221	535549	627810	892021	1733491	298141	491015	1042446	424247	746424	632538	802314	1639063	0.326932353	0.408710915	t test	0.8	0.118
3.7_102.9554_[M-H]-	3.747	102.95544	[M-H]-	5.89	102.95544:465484 103.95879:20355 104.96215:433365	NA	922383	956281	446023	1207766	564779	920819	746110	856781	367708	671840	312254	1844682	620999	662789	787569	920475	213327	646444	453500	479516	654475	342629	333574	349274	223115	508679	319876	295242	466785	0.767989258	0.007944586	U test	1.1	0.315
9.7_102.9554_[M-H]-	9.663	102.95545	[M-H]-	1.88	102.95545:370029 103.9588:0 104.96216:63979	NA	1315109	1472928	1253884	1141298	1896105	620564	1271045	1057425	634397	1500711	933993	698040	894732	616937	2125222	346708	1210685	873888	1506322	972263	452192	689717	953261	1189955	740038	810310	509405	1778281	1243514	0.532557318	0.717646893	t test	1.2	0.386
4.2_102.9555_[M-H]-	4.191	102.95549	[M-H]-	3.8	102.95549:438481 103.95884:0 104.9622:72304	NA	320349	686857	434292	1207905	333256	287634	480921	638772	302730	789409	620367	703439	775622	754987	653535	314298	347820	502187	326498	1137912	212554	377117	422959	474901	863691	109099	281598	470811	278408	0.045515306	0.108288782	U test	0.9	0.436
5.1_102.9845_[M-H]-	5.083	102.98453	[M-H]-	105.48	102.98453:11015216 103.98788:435983 104.99124:9885432	NA	522.5504395	522.5504395	522.5504395	3824576	1550316	3829005	49685520	28830	28968	20277044	5226	5305	522.5504395	93015	6222	522.5504395	522.5504395	8695	15633	6507	27775732	27998452	18067820	28434784	27752458	20288442	27846174	26173938	25838170	4.56E-05	4.50E-06	U test	523.6	0.089
0.8_103.0023_[M-H]-	0.789	103.00227	[M-H]-	8.13	103.00227:237341 104.00562:0 105.00898:454346	NA	175635	64310	42277	117100	52241	625588	146516	294052	89878	115797	565166	232698	60752	74782	52596	123458	128192	126713	108407	105412	398749	151805	88881	109064	652009	118963	239248	466928	81220	0.002569135	0.000662139	U test	1.1	0.912
0.8_103.0386_[M-H]-	0.783	103.03861	[M-H]-	11.98	103.03861:374314 104.04196:0 105.04532:0	NA	516409	420822	91577	411121	272017	298331	60472	283144	161945	472675	292260	39477	143059	85354	341517	103509	163713	391936	304094	165960	624947	347813	713964	351685	297860	394538	321401	354422	145456	0.530908054	0.778756364	t test	1.5	0.146
5.5_103.0386_[M-H]-	5.514	103.03863	[M-H]-	4.47	103.03863:176357 104.04198:0 105.04534:0	NA	277349	132304	271066	93397	261390	111965	216059	280352	118946	209121	103493	175518	204448	128767	364429	518916	259550	299348	132259	245491	218695	354122	429864	236161	42395	257169	84422	80867	45839	0.216363334	0.397000894	t test	0.8	0.284
1.4_103.0387_[M-H]-	1.437	103.03866	[M-H]-	12.73	103.03866:886337 104.04201:59058 105.04537:0	NA	4299264	377561	1608112	431433	1942164	2239896	2023667	662360	1100598	855798	1621814	400830	1996100	586367	808849	3527554	641278	466261	1615758	772774	4038580	1847736	1568388	2914539	3464546	4031266	2340697	2999894	3238856	0.065043084	0.03873332	U test	1.2	0.631
0.5_103.0387_[M-H]-	0.522	103.03867	[M-H]-	4.33	103.03867:259227 104.04202:43572 105.04538:0	NA	224686	368046	532214	483177	451712	535523	478857	323047	799784	209973	556196	225806	820623	613562	489185	694181	602123	362320	947669	218865	587519	829173	416566	357575	543212	527324	355900	379428	300604	0.256634919	0.87487425	t test	0.8	0.23
1.3_103.0387_[M-H]-	1.273	103.03873	[M-H]-	14.73	103.03873:630290 104.04208:0 105.04544:0	NA	322897	200701	845483	172490	170120	679645	543991	328173	529087	231123	831985	280463	673936	291521	194258	1608036	365329	391006	291245	285465	561366	329764	492749	1032607	364609	727539	441446	220825	349355	0.239504531	0.00237157	U test	0.8	0.529
12.4_103.2635_[M-H]-	12.436	103.26351	[M-H]-	3.85	103.26351:30558 104.26686:0 105.27022:0	NA	30837	12912	45833	10818	8205	23034	15833	6362	21272	30470	15913	9157	31786	6276	8108	53762	17953	20970	28137	627.5880371	44328	30175	45974	21077	21067	17158	25484	627.5880371	10751	0.33131486	0.398220897	t test	1.1	0.841
5.8_103.4407_[M-H]-	5.757	103.4407	[M-H]-	4.52	103.4407:35788 104.44405:0 105.44741:0	NA	40722	45354	12877	34423	37796	12651	26991	20452	36323	543.7291504	26340	24868	34215	34379	12062	20917	17061	27545	45153	6885	65411	36935	14161	22677	543.7291504	7405	14552	36669	8915	0.472073817	0.929922934	t test	1.1	0.787
5.7_103.7231_[M-H]-	5.736	103.72311	[M-H]-	49.62	103.72311:773261 104.72646:0 105.72982:0	NA	372082	430829	219235	564266	442305	1091548	492644	369985	505913	348600	1409215	581267	456346	802435	303647	2195101	558899	1097952	402840	505824	611553	671262	567449	629849	606716	576269	606872	607745	603241	0.020013905	0.048378086	U test	0.6	0.043
1.8_103.7877_[M-H]-	1.82	103.78767	[M-H]-	3.65	103.78767:18205 104.79102:0 105.79438:0	NA	549.6436035	549.6436035	549.6436035	549.6436035	15732	549.6436035	549.6436035	6623	549.6436035	549.6436035	11149	549.6436035	549.6436035	5496	549.6436035	9671	549.6436035	549.6436035	549.6436035	549.6436035	549.6436035	21651	549.6436035	549.6436035	16672	14589	549.6436035	10418	549.6436035	8.17E-06	0.000240882	U test	0.9	0.529
5.7_103.8346_[M-H]-	5.736	103.83463	[M-H]-	14.95	103.83463:343862 104.83798:0 105.84134:0	NA	162232	143027	61972	216116	177516	454514	239350	171718	212529	160622	632721	215280	189373	307337	119435	956734	236433	434068	168234	198270	252874	286022	231572	239831	263990	258316	236032	262288	241640	0.043368254	0.024594067	U test	0.6	0.063
7.6_103.9188_[M-H]-	7.55	103.91878	[M-H]-	3.02	103.91878:27688 104.92213:0 105.92549:38752	NA	29711	34244	11127	35268	44908	6334	15899	6634	7201	31495	10753	60949	7763	17909	61622	8283	9209	5764	6319	66366	6648	42344	6858	6349	6597	6494	10722	17605	37142	0.110569744	0.002396076	U test	0.8	0.912
0.6_103.9881_[M-H]-	0.593	103.98809	[M-H]-	13.72	103.98809:172070 104.99144:187799 105.9948:0	NA	249252	241787	213297	248138	254442	249997	169053	339109	317839	238344	258286	215011	276839	175477	213343	164469	163446	318746	173371	266099	428577	389855	316123	294372	319266	325979	204259	315733	211772	0.111197344	0.177063566	t test	1.1	0.32
5.7_104.4834_[M-H]-	5.741	104.48335	[M-H]-	6.24	104.48335:41747 105.4867:0 106.49006:0	NA	7142	16926	30595	54374	52162	45149	61314	61986	52141	42836	13509	6012	29498	73971	58674	18942	15359	73105	35571	12869	33487	59414	27775	48519	42883	43251	37478	17688	17289	0.356209074	0.100186658	t test	1.3	0.404
6.9_104.9524_[M-H]-	6.856	104.95237	[M-H]-	5.78	104.95237:189541 105.95572:0 106.95908:0	NA	160395	177363	388201	122830	30918	144717	106509	112850	263603	84676	81830	97525	434912	102688	50929	352947	127588	218439	184795	200689	32545	89847	233996	459719	56869	270795	173813	62813	97277	0.128895133	0.373379401	t test	0.8	0.581
6.4_104.9524_[M-H]-	6.44	104.95242	[M-H]-	7.7	104.95242:227234 105.95577:0 106.95913:0	NA	73942	116492	150419	107871	81302	149884	229554	279262	207560	56424	117224	107799	127633	103319	99406	91420	109741	128594	253873	162257	84647	168489	345278	221449	519432	217611	123444	169972	44886	0.377166895	0.004734966	U test	1.1	0.796
0.7_104.9524_[M-H]-	0.715	104.95245	[M-H]-	73.93	104.95245:2338476 105.9558:0 106.95916:0	NA	3097996	2913726	3779035	2733862	3292728	4043467	3170542	3845288	3291534	2886374	3575342	3088727	3366892	2360074	2945766	3712705	3221792	3635461	3725406	2712186	4479106	4217144	4396103	5247948	4532893	4277896	5064839	4408058	4178042	0.065594401	0.45833183	t test	1	0.963
1_104.9524_[M-H]-	1.002	104.95245	[M-H]-	49.21	104.95245:2144306 105.9558:0 106.95916:0	NA	5194772	3012166	6538095	2715928	2953794	6792800	5387386	2264619	2580933	3603316	4357142	2147546	3919875	2110184	4829765	3924228	4917994	4731618	5138196	4158536	6042930	6057492	4059154	4836664	4408668	3530936	2441356	2554890	2545326	0.05731868	0.248043997	t test	1	0.926
8.3_104.9524_[M-H]-	8.288	104.95245	[M-H]-	7.96	104.95245:274904 105.9558:0 106.95916:0	NA	231823	123272	315284	134371	167895	354960	479345	372987	150835	205090	141949	366619	333419	150979	192022	559055	149272	712143	183939	140836	218041	231366	493148	285275	290484	223195	315164	134350	246676	0.249043251	0.013725327	U test	0.9	0.739
1.7_104.9524_[M-H]-	1.745	104.95245	[M-H]-	5.29	104.95245:362301 105.9558:0 106.95916:0	NA	937926	943901	1389111	431612	849788	525895	2009800	1040958	2215537	437218	1596216	1133436	1063312	617777	870106	1716400	1749065	726217	1406489	1228659	1505496	487737	574169	644499	1049617	1322485	541652	709325	519561	0.171495211	0.726820786	t test	0.9	0.521
3.9_104.9525_[M-H]-	3.935	104.95248	[M-H]-	5.09	104.95248:142205 105.95583:0 106.95919:0	NA	37159	41987	109735	9471	11811	129555	313010	32047	111811	74866	128121	23728	105814	24604	84987	145006	71932	132784	101570	49769	33103	17089	54407	67530	36455	16109	51071	18919	34974	0.014563738	0.440218608	U test	1	0.529
1.1_104.9525_[M-H]-	1.098	104.95249	[M-H]-	37.06	104.95249:1512856 105.95584:0 106.9592:0	NA	1925342	2368602	1996144	2106080	4201230	2877408	3010072	3290697	4007792	2805794	3824586	2124249	3925644	1779358	3064478	2583722	3486080	3693469	2082682	3237281	2949900	5107256	4758648	4189474	1758126	2173633	1793406	1391983	3247913	0.382731196	0.107764136	t test	0.9	0.615
3.1_104.9525_[M-H]-	3.068	104.95249	[M-H]-	5.62	104.95249:195313 105.95584:0 106.9592:26210	NA	161979	127721	208091	98770	91592	142909	313032	180330	271158	179513	196487	111955	186319	148707	200445	156514	126098	171677	228055	99398	296691	196674	170663	148981	340060	204158	164666	147140	332970	0.413065105	0.767354184	t test	1.1	0.599
6.1_104.9525_[M-H]-	6.095	104.9525	[M-H]-	5.39	104.9525:263048 105.95585:0 106.95921:0	NA	366838	138451	319444	36919	35780	86349	33336	32866	189593	118023	278855	85668	368044	33403	159446	130160	152809	104196	215934	87444	132337	244429	100391	155515	143757	117464	65821	109605	88004	0.03304811	0.502638417	U test	0.8	0.353
0.7_104.9525_[M-H]-	0.656	104.95251	[M-H]-	165.38	104.95251:4221054 105.95586:120373 106.95922:0	NA	5896645	5760306	6669856	5500660	6671662	6955118	6147088	7836846	7351020	5500830	5739344	6124748	7692253	5533046	6210884	6667550	6913548	6501224	6750536	6352542	6205294	5385422	5778072	6016598	5613738	5115174	4706540	4708938	4728398	0.028713287	0.559593488	U test	1	0.684
1.5_104.9525_[M-H]-	1.459	104.95253	[M-H]-	13.59	104.95253:739759 105.95588:64490 106.95924:0	NA	3630020	3644557	1741568	2438664	2197181	1529664	1803422	3649578	2358051	2477402	2063588	2014318	3096224	1996075	2419910	3901762	1050140	948364	1434791	2027797	1485765	1624094	1047474	1594086	3119152	1089350	1468905	1405499	2065645	0.258967904	0.76622452	t test	1.2	0.263
5.1_105.0002_[M-2H]2-	5.079	105.00016	[M-2H]2-	166.32	105.00016:8524420 106.00351:381990 107.00687:461494	NA	510.2058105	510.2058105	510.2058105	1838862	1251512	3360326	41596916	17768	7657	15701512	9389	510.2058105	510.2058105	51921	510.2058105	510.2058105	510.2058105	5102	9624	30528	15644933	14797380	14184947	13370973	23552456	16451656	14668799	13048591	21990758	2.83E-05	0.000489347	U test	528.6	0.089
0.8_105.018_[M-H]-	0.754	105.01795	[M-H]-	64.58	105.01795:1938766 106.0213:0 107.02466:0	NA	1291937	1183976	925718	767911	1390040	1699326	1096957	1694251	1063470	1912106	1738885	1381103	500827	550164	666614	1262352	676010	665331	2120299	534599	3331930	3578749	3329325	2863692	2979763	3607774	2776946	3450948	3548500	0.625674935	0.048279311	U test	1.3	0.143
3.9_105.0444_[M-H]-	3.943	105.0444	[M-H]-	4.3	105.0444:111504 106.04775:232964 107.05111:0	NA	206518	40747	52399	68420	75777	132849	82783	145832	137640	126269	179439	85508	72575	59879	51449	27683	82933	133583	128159	86414	261498	185265	176502	189146	199132	285115	132214	194449	129807	0.525495602	0.981900037	t test	1.2	0.5
5.1_105.3806_[M-H]-	5.134	105.38063	[M-H]-	16.73	105.38063:100328 106.38398:0 107.38734:0	NA	106296	114029	157318	144055	201649	136620	165440	181291	218197	193571	158439	134213	110856	201270	158451	156818	129986	201434	199632	104572	229869	172313	158956	183136	158112	211631	158061	177255	202997	0.798697764	0.132247621	t test	1	0.798
1.6_105.9089_[M-H]-	1.601	105.90893	[M-H]-	2.27	105.90893:26805 106.91228:0 107.91564:0	NA	22270	728.1654297	728.1654297	14982	728.1654297	15172	728.1654297	728.1654297	8047	728.1654297	728.1654297	10047	728.1654297	16843	728.1654297	728.1654297	728.1654297	728.1654297	728.1654297	7282	728.1654297	28171	11115	728.1654297	728.1654297	23099	728.1654297	10248	23694	0.003600594	0.000315549	U test	1.6	0.481
1.2_105.9591_[M-H]-	1.238	105.95908	[M-H]-	8.32	105.95908:195855 106.96243:0 107.96579:0	NA	120761	153845	1000175	362999	198535	174188	248426	45774	63810	21019	150052	174440	157613	226543	257443	224893	241755	80812	163387	28240	217756	82728	70298	88304	98481	269603	244867	191978	129767	0.000574231	0.802346719	U test	1.4	0.739
5.1_106.0035_[M-H]-	5.081	106.00352	[M-H]-	14.7	106.00352:379532 107.00687:461494 108.01023:0	NA	505.2887695	505.2887695	505.2887695	31100	5742	42072	1113929	8366	5053	249848	505.2887695	505.2887695	505.2887695	505.2887695	505.2887695	5468	505.2887695	505.2887695	505.2887695	505.2887695	464203	775956	522239	510375	765187	419025	793839	663087	473161	3.47E-06	1.89E-07	U test	140.3	0.019
1.3_106.0397_[M-H]-	1.251	106.03967	[M-H]-	3.69	106.03967:79248 107.04302:0 108.04638:0	NA	65966	44791	44448	53767	48754	98370	47236	111501	125113	30304	21650	59809	39336	70087	109887	30335	63949	101422	167234	29947	74100	157123	15986	16908	74879	51255	60081	14620	31203	0.04085915	0.217193453	U test	1	0.912
6.5_106.2112_[M-H]-	6.451	106.2112	[M-H]-	7.47	106.2112:64293 107.21455:0 108.21791:0	NA	20834	14033	64754	66801	117701	80062	93083	61031	80386	25570	6387	41751	66746	131903	69840	99356	15839	93190	80266	24962	80950	64429	87180	58596	42249	76453	65958	50678	41638	0.355857548	0.905935089	t test	1	0.927
5.7_106.7747_[M-H]-	5.711	106.7747	[M-H]-	11.94	106.7747:95164 107.77805:0 108.78141:0	NA	74743	45682	630.4981445	47557	110061	91729	69907	67548	110383	70535	251355	121485	37000	109734	6305	240782	106849	208790	75445	113902	160960	159535	143759	127230	126553	130891	107695	142748	158259	0.653929534	0.511381802	t test	0.5	0.043
5.1_106.9959_[M-H]-	5.079	106.99592	[M-H]-	20.8	106.99592:429998 107.99927:0 109.00263:0	NA	345.1048828	345.1048828	3451	59845	345.1048828	61138	1093928	345.1048828	345.1048828	738702	345.1048828	345.1048828	345.1048828	345.1048828	345.1048828	345.1048828	345.1048828	345.1048828	345.1048828	5192	513079	801871	1103264	1177144	674302	1070310	1025922	521754	745736	3.24E-05	1.30E-07	U test	204.8	0.063
6_107.0488_[M-H]-	6.038	107.04879	[M-H]-	16.63	107.04879:315670 108.05214:28646 109.0555:32846	NA	11112	637413	7522	7076	14861	17856	20593	598092	452683	737555	14390	722380	33775	8253	5868	14436	6526	618468	872569	257109	595819	496522	505748	499526	482180	502962	459672	515756	399762	0.001653369	0.00354958	U test	1	0.853
4.5_107.0488_[M-H]-	4.475	107.0488	[M-H]-	26.17	107.0488:586304 108.05215:472811 109.05551:84406	NA	843254	589988	570365	1347848	1856462	1045799	1439419	446294	410086	1082198	739354	841343	729250	400974	600884	616459	597547	299368	711942	319589	1258762	1256323	1329850	1125438	1172324	1316859	1225272	1269567	1209116	0.426114605	0.536843185	t test	1.6	0.038
4.1_107.0488_[M-H]-	4.135	107.04881	[M-H]-	15.58	107.04881:292168 108.05216:91990 109.05552:45862	NA	420534	352610	672713	281694	410351	498557	525102	370531	301603	466432	405189	402897	346478	226432	342014	331791	175898	142237	471059	227141	735518	705095	742190	739453	685677	604529	616016	746179	711772	0.255611266	0.998571474	t test	1.4	0.024
4.4_107.0488_[M-H]-	4.374	107.04882	[M-H]-	21.68	107.04882:538914 108.05217:0 109.05553:57618	NA	578070	283375	357680	707689	1058485	1253117	1518903	235654	155548	308783	502105	431788	499670	218190	467513	369021	294957	139386	362050	136929	812139	771755	790979	796745	847262	782141	720774	802024	795518	0.161049083	0.274960483	t test	1.8	0.076
4.6_107.0488_[M-H]-	4.613	107.04883	[M-H]-	105.75	107.04883:3261566 108.05218:246320 109.05554:0	NA	3448680	2843516	2147684	5200695	8427157	7154162	9348288	1438034	1181471	2175433	3618360	3758572	3175671	1646085	2637898	1984822	1644109	1599050	2054009	1005889	4515817	4198286	4275192	4083797	4370140	4134406	3934038	4075937	4439228	0.144869312	0.410457397	t test	1.8	0.063
3.6_107.0489_[M-H]-	3.637	107.04887	[M-H]-	4.12	107.04887:67112 108.05222:36096 109.05558:154695	NA	63859	50723	161831	92848	91782	141957	104692	76378	40534	34370	72742	80527	78361	141216	107099	148935	91790	35482	77754	66745	105473	109312	140502	102866	161250	116069	88358	93726	78388	0.61607058	0.327449381	t test	0.9	0.697
1.1_108.0189_[M-H]-	1.133	108.01887	[M-H]-	17.07	108.01887:193176 109.02222:0 110.02558:347019	NA	469623	88106	310914	207859	169267	289345	241357	118825	66597	135982	544998	18809	72977	31157	37887	77773	314091	79434	189938	17707	485620	70146	347863	498604	691563	434305	419857	341232	460674	0.399612098	0.003135502	U test	1.5	0.089
5.2_108.0201_[M-H]-	5.16	108.02007	[M-H]-	5.67	108.02007:69850 109.02342:0 110.02678:0	NA	90926	112428	191771	58087	33844	51805	89049	83944	164094	125323	68123	109636	110529	102317	78644	149967	78718	87155	133124	69469	119879	145026	105861	141082	122623	138457	107520	104554	116412	0.57232097	0.710655636	t test	1	0.969
3.4_108.044_[M-H]-	3.355	108.04405	[M-H]-	13.6	108.04405:273806 109.0474:5688258 110.05076:192340	NA	321630	428843	467859	356182	398812	405618	283813	425374	244046	145208	523575	600905	487740	487543	701945	371769	406485	425322	187577	486575	1050410	1189757	1376080	1132930	710874	928991	751245	844035	1167484	0.582106606	0.605625137	t test	0.7	0.026
4.5_108.0441_[M-H]-	4.48	108.04412	[M-H]-	65.99	108.04412:782808 109.04747:80000 110.05083:0	NA	1842348	818446	1168544	1389002	1496873	1739750	1420628	1314502	1218803	1130975	2090418	1017500	1640178	1410793	1350879	1607106	926760	1807089	1428729	991826	1967420	2156452	2202060	2080814	2034109	2019321	1891365	2113790	2308738	0.909891537	0.822958275	t test	0.9	0.491
4.1_108.0441_[M-H]-	4.081	108.04412	[M-H]-	38.41	108.04412:437394 109.04747:54433 110.05083:0	NA	938102	887964	1304827	1110718	1258730	1450058	1454763	1214634	825028	1350914	1093270	1131769	972837	1180760	1137530	1241629	798787	1039742	1413995	790171	1346404	1252461	1288520	1207423	1318180	1310760	1324380	1285239	1321273	0.030052891	0.281741153	U test	1.1	0.481
3.9_108.0441_[M-H]-	3.936	108.04414	[M-H]-	30.5	108.04414:409023 109.04749:46684 110.05085:0	NA	914712	514146	506620	642293	676731	1096627	774579	738286	774981	673428	1129294	543374	916740	655404	687049	931427	502958	1021177	864479	453566	1266246	1238253	1190783	1257532	1128164	1248052	1252430	1112059	1124456	0.836793597	0.150282863	t test	0.9	0.57
1.5_108.9005_[M-H]-	1.454	108.90051	[M-H]-	5.33	108.90051:162775 109.90386:0 110.90722:83306	NA	441269	142003	353604	241272	357060	232053	580242	236575	1116448	351482	298719	278109	629227	233741	163337	189971	551458	287382	511429	407130	424294	773636	340637	126214	749669	563498	446415	242647	173609	0.001994583	0.10971613	U test	1.1	1
0.7_108.9005_[M-H]-	0.727	108.90054	[M-H]-	257.76	108.90054:5537294 109.90389:0 110.90725:4202507	NA	13910049	10762713	11087912	10583037	13618152	17543384	12341230	19201888	15739393	14004996	15264890	11885493	16646377	9538561	10772846	16902030	12032766	13694916	17332554	11785555	16614646	18149238	19244868	18419046	16881588	18377356	18488420	17049416	16324514	0.16178353	0.627663778	t test	1	0.958
9.3_108.9005_[M-H]-	9.339	108.90054	[M-H]-	2.58	108.90054:60688 109.90389:0 110.90725:0	NA	90037	14381	106079	13791	36361	92691	15915	33155	25292	26858	50530	14378	115918	55211	16461	52973	39818	51088	18261	68488	11604	99533	58451	25985	43227	118488	30813	33135	19828	0.01430689	0.190689622	U test	0.9	0.481
1.7_108.9006_[M-H]-	1.724	108.90056	[M-H]-	5.17	108.90056:150496 109.90391:0 110.90727:57592	NA	324535	177134	195341	76178	165249	245700	122267	270300	280241	89620	245185	95999	329475	197341	77185	521041	209356	228324	269735	93633	215121	253845	300492	168282	275528	98670	100147	201475	105660	0.494708464	0.330492563	t test	0.9	0.499
7.8_108.9006_[M-H]-	7.767	108.90056	[M-H]-	5.62	108.90056:148453 109.90391:0 110.90727:187214	NA	69922	72713	131041	32524	185475	130897	168468	120935	144349	87633	203744	139831	135064	38283	74869	182312	110320	252475	215556	85265	45920	74934	85518	161426	130542	288935	88458	47118	122055	0.699016738	0.986746637	t test	0.8	0.231
0.8_108.9006_[M-H]-	0.79	108.90058	[M-H]-	138.1	108.90058:4349472 109.90393:0 110.90729:3986774	NA	11787583	5552768	9490722	8718930	8904146	11990268	9098476	8719623	13499806	9133786	12941621	7552800	14806197	7623408	8220885	13531017	9094754	12365917	16951652	11437052	14036299	14462101	14307144	13214836	11518510	10453778	6162988	9564255	8869975	0.482846155	0.470144955	t test	0.8	0.136
1.1_108.9006_[M-H]-	1.093	108.90061	[M-H]-	33.35	108.90061:1362597 109.90396:0 110.90732:750374	NA	799440	1131207	903885	595081	991516	736254	614748	1994468	424752	562941	760648	484686	1151666	376894	966414	2258752	572898	1186347	2647754	1061383	3332067	838325	1310750	4210851	539823	810554	4295428	807688	450664	0.004545075	0.088306397	U test	0.8	0.353
2.7_109.028_[M-H]-	2.708	109.02804	[M-H]-	21.13	109.02804:825493 110.03139:55045 111.03475:52677	NA	524137	1315052	834866	3178643	1947164	4394834	3791303	433745	353202	942543	1697915	3741806	1909627	514983	1972538	738979	637001	564477	885621	215872	3000302	3952846	4072205	3957002	4174716	3903375	3707237	2273624	3664302	0.049067585	0.028759101	U test	1.3	0.739
1.1_109.0281_[M-H]-	1.08	109.02806	[M-H]-	10.7	109.02806:246173 110.03141:0 111.03477:254266	NA	71397	39324	434858	74807	57298	1587.284766	17071	18281	63315	48208	20782	144933	67393	128474	50625	40618	198451	15873	36566	56364	92691	122696	183648	121187	159084	131520	206940	97750	95088	1.77E-05	0.056781144	U test	1	0.912
4.2_109.0281_[M-H]-	4.186	109.02808	[M-H]-	11.35	109.02808:472772 110.03143:0 111.03479:0	NA	573976	689234	280688	1010699	1121797	1279241	1624015	292373	116545	401797	634952	1034010	671199	240697	549624	308725	272294	98116	427193	119882	786291	718364	608310	819684	608272	556053	627580	497173	649236	0.549771934	0.462014187	t test	1.7	0.118
3.2_109.0282_[M-H]-	3.239	109.02817	[M-H]-	42.2	109.02817:709639 110.03152:0 111.03488:54498	NA	3412430	2897634	4922838	2947182	2771394	1498249	3436178	2972955	3569535	3427111	3036403	3100027	3094710	3353636	2961800	3996907	3080304	3048550	3501632	2119875	5804110	5795082	5983464	5644138	5456938	5362688	5573074	5399378	5621886	0.408827197	0.893950693	t test	1	0.955
3.3_109.0393_[M-H]-	3.346	109.03931	[M-H]-	230.12	109.03931:6215016 110.04266:255719 111.04602:0	NA	33660648	15669574	18531622	17740858	21246462	29494308	20523748	29810804	26596156	24505614	39188084	17170170	31660538	19439870	15918893	27846494	19656646	30352836	31313434	19979260	44119716	42314220	38591020	44402520	41906488	42772664	43861928	42026564	28418652	0.313049613	0.89535385	t test	0.9	0.549
2.9_109.0393_[M-H]-	2.931	109.03931	[M-H]-	25.66	109.03931:882029 110.04266:41347 111.04602:0	NA	221526	72523	386241	154953	141150	101879	58333	124804	98684	147412	188915	163473	93354	167096	72866	268069	144907	163741	300614	55369	1714791	4571387	122149	464111	3231688	2499864	110178	208462	127431	0.019886447	0.256650681	U test	0.9	0.393
1_109.0394_[M-H]-	1.05	109.03935	[M-H]-	5.95	109.03935:156338 110.0427:240349 111.04606:0	NA	73892	270987	347914	287024	50805	46574	305133	40818	74063	78149	63961	80599	33526	31143	480151	36761	43912	287587	84121	116223	97989	185073	34348	32721	36912	48269	22500	34535	35012	0.008317669	0.001552796	U test	1.3	0.529
1.9_110.0232_[M-H]-	1.854	110.02323	[M-H]-	85.74	110.02323:1889731 111.02658:150320 112.02994:113206	NA	5749914	3975360	5864976	7142332	7755428	8140118	6101307	4892298	4923854	8007304	8286633	4491443	7162862	4770782	7446244	6377836	6791344	7358692	5232461	3867038	10346552	17752808	11180892	9017881	231136	9590249	9744731	10859171	7716962	0.479023899	0.120173839	t test	1	0.962
0.7_110.0233_[M-H]-	0.711	110.02326	[M-H]-	4.66	110.02326:115576 111.02661:0 112.02997:282522	NA	63856	30880	13842	9020	16845	79407	20394	44947	11752	56444	34652	7289	31542	39597	37624	34820	9022	71586	64740	8569	232403	196274	82385	141474	72165	94921	162903	37574	126215	0.112465704	0.185845387	t test	1	0.959
1.3_110.0233_[M-H]-	1.257	110.02328	[M-H]-	61.62	110.02328:1700570 111.02663:129056 112.02999:113655	NA	3897120	1976885	2629008	1356498	1517674	5726680	3544303	2220392	3691612	4328530	3093729	637149	4789174	2439035	2751309	3890205	1783862	4510275	4678955	1865432	8464262	5078713	8230019	7053846	9042703	9321321	2855616	6955054	8094539	0.704370053	0.474053385	t test	1	1
2_110.0233_[M-H]-	1.961	110.0233	[M-H]-	70.14	110.0233:2570574 111.02665:205634 112.03001:0	NA	4134730	5595254	3853778	10926895	7755428	8140118	3619238	2770979	7185401	7425078	3661804	3356382	6964259	5399256	4884916	10639125	7417711	8875474	6571898	4616964	6956660	17752808	18684964	5259284	31045790	21149682	5528984	17302200	7536998	0.253768223	0.69745253	t test	1	0.838
3.6_110.0233_[M-H]-	3.583	110.02335	[M-H]-	18.26	110.02335:412195 111.0267:62841 112.03006:0	NA	784493	664327	786558	538262	634549	996095	1089348	1159478	891491	1102135	248755	813941	290734	610369	525324	530177	361459	402691	1701672	559951	1406794	1441050	1323006	1356041	723018	1207175	1325457	1215391	1307272	0.829784394	0.004033783	U test	1.4	0.019
1.1_110.0346_[M-H]-	1.117	110.03458	[M-H]-	25.57	110.03458:446537 111.03793:0 112.04129:0	NA	811695	502280	577203	1049078	1147320	1363674	934505	901348	862709	894996	785921	934942	486077	969451	1398427	756320	337425	1199834	1152118	670708	1274442	962484	1024336	1421914	1123999	1072265	989998	1166769	908652	0.787611774	0.776168485	t test	1	0.847
0.7_110.8975_[M-H]-	0.727	110.89754	[M-H]-	221.25	110.89754:3885480 111.90089:0 112.90425:572862	NA	9965197	8136264	7381334	7786970	9201712	11544397	8808497	13567148	12864165	9859075	13225407	8281771	10478366	7046344	7010710	11527655	8141210	8831764	11890682	7690392	12343356	12978633	12698539	12186461	12183008	11927002	11440600	10663955	11063852	0.062012904	0.739836517	t test	1	0.697
0.8_110.8976_[M-H]-	0.784	110.89758	[M-H]-	125.94	110.89758:3382732 111.90093:0 112.90429:399910	NA	6261346	3438184	5828242	4807183	6659578	8526559	5135622	4679832	6103026	5833494	5234692	5264332	8973727	5288195	4730576	10208345	4549348	8043536	11136159	5679551	8950230	8572770	10373103	8294056	8993599	6676142	6170288	7354199	7956756	0.760343923	0.192042975	t test	0.8	0.142
0.6_110.9246_[M-H]-	0.566	110.92464	[M-H]-	9.02	110.92464:276443 111.92799:0 112.93135:269710	NA	777081	491491	522504	543310	602014	683188	644010	856596	862709	589993	795258	561192	639002	535591	496999	707280	808872	751350	780174	679428	26438	360233	441864	612494	642386	634645	681677	550089	586750	0.050479237	0.967086041	t test	1	0.614
0.8_110.9744_[M-H]-	0.753	110.97437	[M-H]-	154.67	110.97437:3930729 111.97772:0 112.98108:2200651	NA	8943120	9979884	6052556	7789599	7057160	7085541	7421358	11363014	8238701	10019208	8346172	10276749	7574094	7217833	7180303	7475906	8521647	7135493	10058928	6417230	8516581	7551244	7804018	8446187	7258894	9019445	9070732	8808173	8759814	0.485732521	0.014462756	U test	1	0.912
11.7_110.9744_[M-H]-	11.698	110.97439	[M-H]-	4.04	110.97439:174421 111.97774:0 112.9811:11555524	NA	576871	164740	608799	99217	237637	630494	402457	462131	268890	264319	465914	106377	717329	119077	162082	482099	170348	813027	679524	127443	150184	481495	670306	621450	549357	536867	153299	178570	168998	0.379571216	0.052936738	t test	1	0.885
12.4_110.9744_[M-H]-	12.374	110.9744	[M-H]-	8.41	110.9744:484409 111.97775:0 112.98111:12913605	NA	1501881	1418088	1783795	1522705	974463	2830180	1970079	2446228	2181672	1287680	2259816	1952273	2176719	1024267	1272962	2147406	1762884	2344709	1917375	1339215	2471804	2294632	2050711	2289691	1926391	2218812	2243390	1982020	1328158	0.566982152	0.051111228	t test	1	0.815
4.7_110.9896_[M-H]-	4.674	110.98958	[M-H]-	3.92	110.98958:112163 111.99293:58185 112.99629:17540006	NA	88464	18826	278104	41157	112653	52936	83747	36384	50606	48962	142910	87755	143686	122029	86472	170850	133146	100113	31350	50821	210069	161360	143924	217704	215471	100863	116977	127459	196502	0.000562611	0.792618872	U test	0.7	0.063
5_110.9896_[M-H]-	4.995	110.98963	[M-H]-	3.4	110.98963:81436 111.99298:0 112.99634:21317086	NA	71147	59376	87901	164033	175879	176367	151290	204600	190244	137325	31642	93232	104046	148696	109828	150447	91349	116416	183958	167195	146968	131290	125230	112396	106405	113224	97372	109245	72437	0.464710414	0.553521175	t test	1.1	0.435
0.8_111.0073_[M-H]-	0.783	111.00734	[M-H]-	877.88	111.00734:35062712 112.01069:2183280 113.01405:0	NA	76194520	87141576	101806232	82137264	86741776	80186664	74538152	89303424	76582664	88534344	61534896	74972520	69380816	96164280	87767000	80077960	73347440	77506832	74649064	60602808	135551984	144171840	139799360	137035216	148674816	140985696	143811696	155604496	159299920	0.907579557	0.529585501	t test	1.1	0.132
1.5_111.0074_[M-H]-	1.459	111.00735	[M-H]-	68.22	111.00735:4641873 112.0107:293066 113.01406:0	NA	2073922	2894214	12442549	2247844	2939594	7326716	3839198	5319216	4312852	4929957	3348707	1561780	22562886	2626130	3905764	9552024	2913788	4526228	4949845	704583	17065314	20695452	14522737	14343679	18491624	17735108	9269148	8427662	8327838	0.018082043	0.000427441	U test	0.9	0.796
1_111.0074_[M-H]-	1.046	111.00736	[M-H]-	1770.95	111.00736:65459884 112.01071:3325172 113.01407:1233056	NA	147731200	144568608	148126224	152766704	142233408	135070240	140403440	150262656	143216624	125041464	135065952	123415600	107423848	147416992	154477616	119233272	109050232	128752976	127514808	108946280	161282112	141392288	152394176	188516368	184396576	187085328	204141808	193238208	199582768	0.339974944	0.484622336	t test	1.1	0.019
1.8_111.0074_[M-H]-	1.802	111.00736	[M-H]-	205.19	111.00736:15286844 112.01071:999239 113.01407:281509	NA	24580536	30296112	80510176	34666420	45671648	15102076	32056238	8339896	19179988	40361180	30207090	33838504	23623334	28830662	45423324	16862814	25902796	26929028	17371286	4178853	45704364	88259352	59897300	57088700	49999888	48542792	54336256	90840304	96827688	0.119740863	0.899313712	t test	1.3	0.312
2.9_111.0074_[M-H]-	2.861	111.00739	[M-H]-	7.53	111.00739:471686 112.01074:38017 113.0141:77649	NA	138910	696590	3109136	706878	695403	775929	677616	563526	278572	315826	262583	276933	594371	203285	1487911	432532	679476	427848	374666	69003	1628512	353711	835941	421406	1017059	1144951	217875	523920	420324	4.79E-05	0.035138044	U test	1.7	0.218
2.8_111.0074_[M-H]-	2.779	111.00742	[M-H]-	5.4	111.00742:386952 112.01077:0 113.01413:64677	NA	749021	578846	1716565	436143	415057	229438	502454	203346	238432	99580	482895	218514	202094	252690	518335	282830	695775	430537	92038	174706	1324198	415759	571861	217245	387941	246851	279722	519762	710964	0.003292733	0.163055245	U test	1.5	0.436
4.9_111.0802_[M-H]-	4.875	111.08019	[M-H]-	11.43	111.08019:523964 112.08354:68917 113.0869:0	NA	915901	567452	622408	791450	1072823	1098692	1411818	705649	578884	554694	939301	691235	904781	703536	700178	656427	494810	568571	708473	569240	1104454	1074145	998721	1090696	1081804	1090587	1015885	983665	1027675	0.270134092	0.292766757	t test	1.2	0.193
2.7_112.0212_[M-H]-	2.678	112.02125	[M-H]-	9.35	112.02125:150903 113.0246:98713 114.02796:18917	NA	225211	58085	65039	342257	756088	868297	662489	89863	37686	170187	228724	59431	166910	45776	130489	113558	103627	57239	90687	31197	353242	642986	537037	493671	289399	541921	375327	404325	637858	0.045091398	0.424333483	U test	3.1	0.105
0.7_112.8945_[M-H]-	0.732	112.89445	[M-H]-	88.05	112.89445:652188 113.8978:0 114.90116:0	NA	962171	883724	1094462	1097948	1382904	1827577	977964	1666488	1514630	1256080	1249869	1349537	1052062	652726	555860	1847266	658199	1347766	1953717	1239148	2102305	1988234	1206111	2217350	1442016	1698206	2084142	1416917	1312396	0.221679014	0.887591075	t test	1	0.768
1_112.9842_[M-H]-	1.046	112.98415	[M-H]-	134.45	112.98415:292946976 113.9875:5955105 114.99086:1563049	NA	795728000	500206784	800713280	649216256	712604352	819014272	443523296	515601536	897393152	767780096	796105856	481655296	609493312	396263136	465373280	1088055808	499973152	705990144	793257344	398619840	775786304	756735040	883107648	1090319232	1194135936	920268608	936272000	883580544	1020049216	0.764173466	0.334946306	t test	1.1	0.461
1_112.9842_[M-H]-	0.96	112.98416	[M-H]-	202.28	112.98416:467852128 113.98751:10639204 114.99087:2355745	NA	1077244032	2164707840	1206790656	2237370880	1618897920	1444208128	1694081408	1493604480	2379240960	1490324480	1389703680	2091405696	1456149760	909387648	1653378048	1878527744	1248714880	3205984000	1814605824	1246272000	1195653632	1008659968	1330232704	907711744	924516352	2538674176	2274711808	933229824	1082232960	0.257445052	0.078413362	t test	1	0.928
5.5_112.9842_[M-H]-	5.502	112.98417	[M-H]-	11.98	112.98417:40881528 113.98752:838762 114.99088:185708	NA	201265104	164041184	127247912	177404112	131417312	36846252	111027320	201360784	178627344	187392880	121724952	140998000	119733792	154999472	174829920	201622512	204372224	219990192	178411008	129985872	210894400	164142528	179484832	101545984	163204672	206236544	193755552	180733696	96705432	0.167973365	0.864538068	t test	0.9	0.491
7.8_112.9842_[M-H]-	7.846	112.98418	[M-H]-	5.65	112.98418:22890640 113.98753:533129 114.99089:111948	NA	79987376	99983944	32719508	89644584	115371416	110279720	57620680	162992288	134102968	144976112	52001040	103425104	94099208	118570496	120165464	99592744	112195616	81112800	144297984	98820728	71360336	35131000	53415956	79157936	59564968	116916976	55201364	58931376	126518352	0.944263999	0.897354042	t test	1	0.911
0.5_112.9842_[M-H]-	0.53	112.98419	[M-H]-	4.5	112.98419:11957138 113.98754:238441 114.9909:72801	NA	43048568	35921500	43965952	43582668	40668400	50415144	36063748	19819340	50969184	22008954	52401100	28601964	45695880	34401500	49386292	45129292	37731836	32978678	27469034	28297288	36849676	38998692	36679880	34342740	50427972	62760836	48384928	27470360	24321376	0.538615779	0.230486839	t test	1	0.976
6.1_112.9842_[M-H]-	6.085	112.98421	[M-H]-	6.37	112.98421:23880664 113.98756:450329 114.99092:221297	NA	33363076	40638596	67265952	172018352	31676888	103497336	74520696	50403792	113121440	121972136	64330680	30543620	66433048	120752104	139250976	53096000	69656240	113684936	41985444	119229552	65465032	70607248	159569472	113124688	53399700	134617200	73356488	49673620	52038240	0.3081908	0.336249117	t test	1	0.896
0.6_112.9843_[M-H]-	0.634	112.98429	[M-H]-	15.9	112.98429:29115356 113.98764:714545 114.991:289938	NA	60308196	48789444	55177192	49440936	56068740	61313768	51450028	69991544	69234464	49930888	62158096	53940836	72536760	47796604	51116204	66180920	66490612	63770664	65109788	64795956	46135920	44511084	49767432	50545040	44409996	41722976	46862720	41507092	39082844	0.019685578	0.584794735	U test	0.9	0.247
6.1_113.0229_[M-H]-	6.094	113.02293	[M-H]-	3.66	113.02293:150594 114.02628:0 115.02964:0	NA	361560	312765	319938	243312	166749	388168	339465	295572	340301	344418	413633	241804	261827	193688	250031	305031	367131	386585	218128	225883	251525	236248	269315	264314	229520	406498	297070	271266	232099	0.00766645	0.154034447	U test	1.1	0.481
0.9_113.023_[M-H]-	0.932	113.02296	[M-H]-	36.79	113.02296:1498620 114.02631:0 115.02967:0	NA	6590000	3014572	1828793	3672087	4127464	3733478	5063078	3440162	2985777	4687792	6471230	7182833	1637496	3819406	5996297	3319503	10961474	4259360	1807938	3481307	4830662	4763030	3508519	4322854	3069812	5809206	5544786	4801864	5005000	0.649286591	0.092267801	t test	0.8	0.305
3.9_113.0594_[M-H]-	3.925	113.05941	[M-H]-	7.52	113.05941:909978 114.06276:92284 115.06612:0	NA	558415	406680	333328	783315	1048440	2227519	3138465	421466	326110	383943	531638	506914	587974	364822	412903	372006	253161	446775	468401	288714	790932	948632	797659	939185	895159	898747	880606	771338	760533	0.001467192	0.914548924	U test	2.2	0.218
3.7_113.9876_[M-H]-	3.69	113.98758	[M-H]-	2.55	113.98758:333152 114.99093:75696 115.99429:0	NA	417715	722541	321613	244638	1828745	1006963	769528	669078	611345	618612	711228	564862	431604	389962	416108	562646	621125	1327201	770817	606527	290325	418747	943107	571109	750619	665377	528942	1151756	687360	0.030871607	0.037637671	U test	1.1	0.796
11.7_114.0181_[M-H]-	11.682	114.0181	[M-H]-	4	114.0181:48578 115.02145:0 116.02481:90869	NA	35984	3563	66259	10005	43100	125274	69123	80725	82441	18418	53697	13710	112424	6237	6914	104768	52068	148743	62086	6876	91270	81500	140548	63688	108734	96370	80204	20254	38056	0.722259871	0.179761279	t test	0.9	0.854
1.1_114.0183_[M-H]-	1.139	114.0183	[M-H]-	5.57	114.0183:66768 115.02165:84218 116.02501:0	NA	57365	62632	80854	31509	20858	124614	89915	50758	37262	39164	41808	35128	85976	13848	34532	73680	15054	18163	16013	58476	32427	48806	18415	51132	123651	25289	49989	65496	83238	0.698541605	0.062144247	t test	1.5	0.144
0.7_114.0295_[M-H]-	0.747	114.0295	[M-H]-	18.28	114.0295:277135 115.03285:0 116.03621:0	NA	310.4081543	78906	97700	4081	31437	37956	15259	51058	3104	46231	39395	87546	42963	69973	3838	47061	34158	35484	40614	35079	209243	365338	319355	203367	164644	216135	161778	300050	280581	0.34839585	0.114020286	t test	0.8	0.538
3.3_114.0547_[M-H]-	3.267	114.05466	[M-H]-	6.18	114.05466:91535 115.05801:0 116.06137:57934	NA	222568	33296	158484	187468	166182	130613	167169	49969	59983	12796	266253	97502	154280	61779	132136	98387	63040	108136	164803	113007	233011	272052	217465	164038	77652	142348	147857	187483	399125	0.411860172	0.292269758	t test	0.9	0.749
1.6_114.0547_[M-H]-	1.573	114.05471	[M-H]-	20.97	114.05471:390354 115.05806:0 116.06142:0	NA	1027018	75417	161174	222294	791272	1802777	901296	496346	290293	274066	1344359	430170	603042	311396	271507	248735	225322	191816	774502	109275	987648	1108053	1295808	1434059	1659794	1079691	595894	512374	1011802	0.138776917	0.024003352	U test	1.3	0.684
3.7_114.0911_[M-H]-	3.663	114.09106	[M-H]-	13.63	114.09106:459783 115.09441:0 116.09777:0	NA	440079	85634	122951	492583	917949	1435459	1555542	166260	110491	173360	535016	251037	357604	76883	233580	178109	35710	41470	239923	63630	579525	553045	612384	587479	498382	628108	509647	575146	546827	0.018615201	0.276540608	U test	2.7	0.123
5.2_114.0911_[M-H]-	5.19	114.09109	[M-H]-	7.21	114.09109:103211 115.09444:0 116.0978:0	NA	14872	23812	81196	7624	19304	60257	22675	56160	53325	85741	63028	27167	17373	22553	13033	65371	22499	21665	63439	4509	230275	181433	185073	209085	131651	178497	213694	182349	200953	0.158270012	0.056245978	t test	1.3	0.361
3.9_114.0911_[M-H]-	3.909	114.09109	[M-H]-	11.59	114.09109:254323 115.09444:0 116.0978:0	NA	260290	73290	165001	420083	578606	699386	732191	70960	60080	101703	267284	119240	163341	72968	213090	108843	44810	11399	127893	29481	327964	203269	322116	348803	319995	287024	332192	314864	379646	0.051581815	0.919504602	t test	2.7	0.042
0.6_114.987_[M-H]-	0.597	114.987	[M-H]-	28.46	114.987:1160079 115.99035:0 116.99371:87057	NA	2313077	2152687	1720518	2459000	2470912	2605712	2384128	2937532	2659775	2487456	2056772	1845092	2556552	2283960	1967949	2795748	2389340	2487636	2764108	2239754	3528363	2975840	2534989	2355675	2400852	2576080	2485592	2364754	2569426	0.887201554	0.06998596	t test	1	0.868
6.6_114.9884_[M-H]-	6.628	114.98843	[M-H]-	2.03	114.98843:143597 115.99178:0 116.99514:0	NA	339721	274908	188899	178570	269924	208373	212376	268251	376040	159999	203927	208848	427204	181062	77861	288738	163259	263104	124609	156398	241461	254767	63272	300407	263809	343367	202592	193462	163601	0.25353284	0.23744624	t test	1.2	0.367
1_115.0023_[M-H]-	1.01	115.00228	[M-H]-	51.95	115.00228:5247265 116.00563:301409 117.00899:193436	NA	185878	199633	58942	2604644	24162648	3769704	947627	143807	117171	73502	274659	71107	22603	201333	680718	188328	129627	113829	234058	35024	1323163	1619459	94563	1532993	1827578	1546010	1641668	1288696	531106	2.99E-06	0.013401205	U test	16	0.247
1.2_115.0023_[M-H]-	1.234	115.00231	[M-H]-	34.65	115.00231:10184611 116.00566:402706 117.00902:32604280	NA	1628036	706996	2591135	9401178	58594088	9708614	4403064	589267	1171103	992316	1341640	881995	1396132	621733	3289789	1185204	658231	1117102	1390587	799721	2643709	2397651	1230668	2738412	2664566	2646426	2753119	2611483	2144454	7.56E-06	0.001931811	U test	6.8	0.165
5.5_115.0385_[M-H]-	5.468	115.03851	[M-H]-	5.48	115.03851:486465 116.04186:386588 117.04522:0	NA	107314	62577	660851	108113	55101	462634	326673	284331	159328	348246	189322	80919	269795	308289	95676	239459	108173	182920	145485	127912	258496	1272416	319239	699628	212367	122728	130883	411718	89781	0.224523487	0.637406442	t test	1.4	0.256
0.5_115.0386_[M-H]-	0.539	115.03864	[M-H]-	3.28	115.03864:207321 116.04199:0 117.04535:283064	NA	102744	105497	581121	75594	153853	422988	187127	208828	124564	60852	258982	133935	229139	110993	120929	398257	241704	264535	145229	214804	574032	477647	935562	151437	387419	188224	137830	126730	125127	0.008266945	0.283314389	U test	0.9	0.218
4.7_115.0387_[M-H]-	4.675	115.03867	[M-H]-	4.27	115.03867:169659 116.04202:31269244 117.04538:2890210	NA	275203	86760	245726	126556	181400	403226	116752	157479	384754	107907	127923	62471	197802	105346	79689	421141	182373	206969	136920	83639	165387	817041	131799	379807	78077	124729	106279	66075	126908	0.137272761	0.032170551	U test	1.3	0.315
5.5_115.0413_[M-H]-	5.503	115.04126	[M-H]-	8.46	115.04126:386376 116.04461:326128 117.04797:0	NA	224833	213262	660851	253872	288813	131053	326673	284331	254828	348246	209448	427146	321478	308289	617013	396755	216751	308764	324342	185947	821388	1272416	319239	699628	452382	68974	405605	411718	120758	0.009043645	0.341308199	U test	0.9	0.28
4.2_115.0751_[M-H]-	4.153	115.07507	[M-H]-	8.32	115.07507:304863 116.07842:0 117.08178:0	NA	66792	10250	11917	169965	237272	596193	774142	55617	14451	44259	90497	56282	67742	6570	50110	22131	7781	40720	29735	20715	215711	146756	82685	82965	101896	47238	16519	125741	27670	0.002788303	0.783501318	U test	4.9	0.19
13.5_115.9193_[M-H]-	13.464	115.9193	[M-H]-	28.24	115.9193:4960694 116.92265:2596743 117.92601:432334	NA	17411906	10260777	5736658	5995631	22088652	13607932	15722673	40133312	11459535	9797290	8386002	25995824	21019848	16445629	8622886	10355542	10271250	36366272	12085307	7080088	4761438	11218089	12406575	13005862	17803760	16142939	34925008	16772379	12574488	0.005972622	0.048085534	U test	1	0.912
13.9_115.9193_[M-H]-	13.903	115.91931	[M-H]-	15.49	115.91931:8427537 116.92266:4110744 117.92602:589533	NA	23561142	15797616	11644288	7569744	18689262	15435187	22202438	26151928	19889390	11389922	17462834	19663852	5647060	19970194	23016288	13031346	15495672	34305080	24557544	16533399	8991953	6936151	16019383	11170098	15297310	21266294	15384027	19227656	7576684	0.964824838	0.77642529	t test	0.9	0.501
13.7_115.9193_[M-H]-	13.666	115.91931	[M-H]-	24.44	115.91931:6336544 116.92266:3480326 117.92602:543639	NA	23748852	25340392	13594381	9776203	22171954	20057686	26883122	16292651	25004056	9696145	24283794	13846585	25297058	12010910	14726435	27462816	10637982	14293644	27970600	15436127	15267084	8572680	12639963	8576531	28762624	5866524	10882224	7154763	17683080	0.281167053	0.075381786	t test	1	0.903
13.2_115.9193_[M-H]-	13.237	115.91931	[M-H]-	29.41	115.91931:3089278 116.92266:1764073 117.92602:289182	NA	34586596	6218728	5970534	6749861	21886266	13364977	26339416	24938338	7957086	9926118	42844620	8111594	7436388	10002113	6976724	4442816	8129678	12536190	15588973	4420748	3931372	13018156	6408802	5244494	26556860	19053464	28104736	3425985	10304059	0.091663144	0.000408699	U test	1.3	0.393
12.9_115.9193_[M-H]-	12.95	115.91932	[M-H]-	30.37	115.91932:1272235 116.92267:801290 117.92603:115087	NA	1082402	6658858	2911848	7860827	3031320	4451295	2192406	1645836	4509817	1141888	4530800	3554920	1218351	432738	753643	1997047	1024862	2869067	962445	1171258	3527034	2310196	1332073	1826547	3095927	4533591	9123730	1043832	13007935	0.24283675	0.150344553	t test	1.9	0.065
12.3_115.9193_[M-H]-	12.323	115.91933	[M-H]-	17.51	115.91933:504373 116.92268:520220 117.92604:83297	NA	559774	142913	2866830	149107	185179	1128778	429816	1239757	1718503	151459	590731	186567	1823044	126429	186432	1801636	464836	1081553	2263873	194254	2471970	3735185	2118252	2082566	1154133	1188696	1375032	129408	355178	0.023076393	0.047521122	U test	1	0.739
0.9_115.9331_[M-H]-	0.863	115.93311	[M-H]-	10.14	115.93311:143553 116.93646:0 117.93982:0	NA	31021	395104	145672	1940.023438	1940.023438	1940.023438	63585	33137	1940.023438	21930	88565	144386	23444	34995	1940.023438	33452	19842	1940.023438	69690	50370	59953	46616	34147	1940.023438	66437	22833	1940.023438	29156	29812	0.000100867	0.168341908	U test	1.5	0.631
1_116.0339_[M-H]-	1.029	116.03391	[M-H]-	9.47	116.03391:409671 117.03726:0 118.04062:0	NA	406891	65538	208086	300681	615688	904228	1022802	335104	414112	219154	532204	223750	130363	176335	150699	276322	200371	321228	708494	192303	638980	369604	86476	762512	682594	795252	887654	644137	1077735	0.405058519	0.01332146	U test	1.5	0.247
0.8_116.034_[M-H]-	0.804	116.03397	[M-H]-	8.33	116.03397:450314 117.03732:0 118.04068:0	NA	185654	45036	134698	222860	654258	1320611	560741	439270	95320	348061	304336	241382	92992	38383	120187	164619	77552	314220	157627	114392	967424	925269	607835	983479	416437	530459	519531	380791	161537	0.051536796	0.479409751	t test	2.4	0.077
1.4_116.034_[M-H]-	1.391	116.03397	[M-H]-	2.23	116.03397:174370 117.03732:0 118.04068:744326	NA	62406	37407	240836	51748	93567	135808	165128	54485	37818	31167	119125	103223	115653	39772	40281	95703	121253	14336	134023	81804	31551	69529	45302	143267	106843	92801	53703	88656	49074	0.025172814	0.194436361	U test	1	0.684
5_116.0491_[M-H]-	5.024	116.04912	[M-H]-	27.34	116.04912:1480835 117.05247:363107 118.05583:0	NA	3382382	2338926	4488742	2753220	2471726	3113834	2289788	2138547	1837403	2324256	3515497	2438073	3206852	2512752	3257854	3437806	2755247	3503455	2489655	1353121	5838178	5516950	5322052	6144524	4640928	4559206	4593155	5571678	5124715	0.02142383	0.085954638	U test	0.9	0.218
4_116.0492_[M-H]-	4.002	116.04916	[M-H]-	5.24	116.04916:250634 117.05251:243390 118.05587:0	NA	261724	711121	1176374	392363	241880	130123	123864	458514	544270	622879	97419	285876	222016	162031	435216	173785	360225	283495	500254	281619	355710	949476	987597	830847	660357	379747	932568	534482	806373	0.284944353	0.916772015	t test	1.6	0.125
5.3_116.0492_[M-H]-	5.333	116.04916	[M-H]-	140.04	116.04916:6673976 117.05251:790336 118.05587:0	NA	12174501	7415906	13422730	8035052	7796550	10653107	7265499	9833626	8169102	9660385	10593269	7660066	11643542	7535608	9940970	10914024	8355291	13022279	10800006	6111412	19671428	18587204	18726750	17542972	18950626	18899492	17526752	17005286	18675038	0.56193623	0.771542712	t test	1	0.72
4.4_116.0492_[M-H]-	4.404	116.04917	[M-H]-	6.9	116.04917:297005 117.05252:155262 118.05588:0	NA	358702	740845	550823	208876	237446	246922	286645	968073	976109	1025492	216525	742517	284238	158204	318963	181790	220141	304211	954684	556462	952992	982361	1093255	875605	932095	856926	969317	1110701	1111988	0.019532356	0.014172341	U test	1.4	0.28
3.5_116.0492_[M-H]-	3.543	116.04918	[M-H]-	25.48	116.04918:1096446 117.05253:336768 118.05589:0	NA	1804542	2852932	2175680	1371020	1751352	1633933	1666199	2703345	2417234	2650228	1624274	2257320	1185718	1467850	2326334	1447122	1521064	1600390	2562540	1614273	3628977	3295961	3454740	3176186	3532517	3350686	3419213	3200433	3275567	0.077499835	0.646484273	t test	1.2	0.192
4.7_116.0492_[M-H]-	4.65	116.04919	[M-H]-	1155.74	116.04919:58144796 117.05254:5916658 118.0559:166658	NA	117353840	73247960	143950224	65998480	72288616	82682376	71089224	76048680	66344968	81628080	105523576	74090968	97997760	66893432	86061224	94189512	76826920	89818840	89362872	50987496	207127024	208485168	212029696	217796512	213090272	213620976	212136672	199168160	208960560	0.001421163	0.366471764	U test	1	0.353
1.3_116.0702_[M-H]-	1.251	116.07022	[M-H]-	3.97	116.07022:152894 117.07357:0 118.07693:0	NA	83925	150033	95253	36818	67848	89164	138248	98232	217806	148407	85539	136980	32196	58903	52134	53868	169788	123097	144341	94196	178516	286657	93492	182171	584983	476976	273460	231464	474422	0.524482553	0.613787721	t test	1.1	0.558
3.1_116.0703_[M-H]-	3.147	116.07029	[M-H]-	12.58	116.07029:543340 117.07364:0 118.077:0	NA	733541	212079	843216	533343	808939	1150152	671738	1042842	274011	527808	1541175	382423	474896	731770	92455	1307827	401066	924019	706752	374777	2690570	2851532	2769102	2681499	2678143	2609415	2547261	2387146	2312252	0.792424977	0.547619439	t test	1	0.905
2.9_116.0703_[M-H]-	2.899	116.07032	[M-H]-	40.03	116.07032:2098848 117.07367:124198 118.07703:0	NA	7352479	1340621	3606195	2777679	7032153	9782162	5368601	4946566	2528113	5098850	9407071	4008090	5972956	3985849	1566098	5619916	3019206	4294251	3530861	3601039	12549669	12558017	12561687	12578283	12823819	12324370	12780661	11797257	12063631	0.939687561	0.229843994	t test	1.1	0.706
2.2_116.0703_[M-H]-	2.243	116.07032	[M-H]-	23.9	116.07032:1729330 117.07367:99494 118.07703:0	NA	3075170	1519815	2241690	1451410	3515767	4533448	4929725	1754563	1758019	2033750	10145162	4605646	6551210	5829258	2742962	5529640	4218050	5249783	2267421	3245960	11767606	8716854	8531919	3895306	11759360	10253765	9783009	4042419	10892140	0.110975498	0.526535768	t test	0.5	0.005
1.8_116.0703_[M-H]-	1.8	116.07032	[M-H]-	9.94	116.07032:592381 117.07367:0 118.07703:0	NA	14188	14234	99656	26902	256647	566517	43236	292210	244322	148539	122942	13905	87044	8824	14650	730431	9959	155047	286398	4779	2343893	3217237	1756313	1576940	1599054	2808561	113460	977061	1035875	0.105652799	0.000493099	U test	1.2	0.247
3.6_116.0704_[M-H]-	3.622	116.07038	[M-H]-	4.58	116.07038:163073 117.07373:0 118.07709:34301	NA	312421	218703	264412	277601	333820	404894	414685	197898	159210	255040	376173	262732	236870	210340	185538	228028	195009	104776	287125	81139	504132	543606	572644	589992	626037	477274	558976	522504	493422	0.877855859	0.695634087	t test	1.3	0.08
5.5_116.9271_[M-H]-	5.542	116.92712	[M-H]-	5.58	116.92712:195874 117.93047:0 118.93383:0	NA	435843	76144	583251	18513	90035	524329	105000	454578	383155	17515	281787	43156	356593	26256	28851	730699	262981	315505	840652	50622	460701	898052	971505	480220	407596	306559	339153	168747	141954	0.038273824	0.055872228	U test	0.9	0.912
12.4_116.9271_[M-H]-	12.365	116.92713	[M-H]-	3.91	116.92713:545382 117.93048:60074 118.93384:0	NA	552352	303328	2971519	441279	430388	2471462	401134	1888264	2576504	271921	440186	330106	1644869	442494	191218	2482418	918718	1077361	1892292	224392	3740867	2450700	1446316	2183034	1946123	1261293	795579	185787	286815	0.007566077	0.125728827	U test	1.3	0.579
11.7_116.9271_[M-H]-	11.671	116.92714	[M-H]-	5.99	116.92714:831099 117.93049:97461 118.93385:61972	NA	825517	487659	2587222	365050	352691	3771620	385342	948905	2169005	194908	1213878	406914	2781404	219789	425450	2639164	559964	1654439	3069189	57728	3761577	4944674	2791205	2572505	1332024	1230678	1267614	197024	565327	0.016679747	0.107849817	U test	0.9	0.796
13_116.9272_[M-H]-	13.045	116.92716	[M-H]-	10.96	116.92716:1110256 117.93051:130901 118.93387:31203	NA	3421966	2260040	1504082	3667325	1760835	1013199	6122412	2718835	1680124	1532744	10278680	2664659	1354490	678329	1072027	3253693	4425772	3865154	1580080	1984831	609959	2163099	1018658	1540532	2562374	2529850	3500268	2658373	2486185	0.145173647	0.025573935	U test	0.8	0.912
9.7_116.9272_[M-H]-	9.702	116.92717	[M-H]-	6.81	116.92717:389040 117.93052:0 118.93388:51594	NA	364306	74523	1256537	194940	143244	1109223	612112	1451321	1028545	217068	405732	118339	1352761	247695	108168	1435866	514007	1530867	1619024	228228	1567481	1769085	1545472	1236086	744506	890973	906672	459066	226541	0.143237148	0.033635268	U test	0.9	0.579
0.6_116.9848_[M-H]-	0.597	116.98476	[M-H]-	4.48	116.98476:148533 117.98811:0 118.99147:0	NA	204760	72741	181988	229879	333102	84470	77391	322936	165970	276920	211870	240027	215968	135668	85482	260702	246993	170920	294348	270978	260011	269466	322511	279274	269361	120067	296039	276007	291565	0.335903908	0.920122738	t test	0.9	0.553
1.1_117.0179_[M-H]-	1.075	117.01792	[M-H]-	65.64	117.01792:8136771 118.02127:0 119.02463:0	NA	6148784	6007609	9222022	5540510	12671448	13619802	12451161	7036555	7210032	7913986	8508283	5510121	2834016	5423618	6061470	13503235	5180796	5740519	6097091	4274516	15332908	21282368	15240412	16201549	17888124	23807854	12484673	14678752	14185568	0.13187365	0.005935221	U test	1.4	0.019
1.9_117.0179_[M-H]-	1.921	117.01792	[M-H]-	3.62	117.01792:765783 118.02127:0 119.02463:112555	NA	421881	202789	1039442	707598	698773	1297601	384988	431986	464025	443361	932675	453294	777129	535722	406598	559595	334752	239103	450727	392775	274916	1480824	2322646	1416438	641864	576955	880500	429242	682801	0.221682792	0.350574506	t test	1.2	0.444
0.7_117.0179_[M-H]-	0.73	117.01793	[M-H]-	5.83	117.01793:481244 118.02128:0 119.02464:0	NA	132402	77032	47428	38565	186347	691448	74255	194543	204427	332794	57104	13066	209095	36389	77333	54146	122023	20568	166388	367773	35580	1002814	40709	1193478	64724	65362	16343	51735	38242	0.013061134	0.010899027	U test	1.6	0.218
2.6_117.018_[M-H]-	2.63	117.01796	[M-H]-	1.84	117.01796:407228 118.02131:49037 119.02467:95397	NA	350385	446409	679389	217437	479620	411246	509662	316926	354085	248217	804286	356625	843493	232478	403168	299437	296719	640051	522656	248180	260076	1050938	1366297	2163211	1125862	729551	394278	1241361	796401	0.409617284	0.133707111	t test	0.9	0.403
1.2_117.018_[M-H]-	1.204	117.01797	[M-H]-	604.62	117.01797:52383916 118.02132:2513470 119.02468:683356	NA	174154576	139771152	222405344	127177256	240755360	198543728	206302032	123135128	113277536	116948456	171035696	137366656	130092952	100128456	127745672	164307200	108673560	86638216	157076848	78392048	254517616	258257664	265625584	273520448	258615280	255775136	268733216	252757328	259803472	0.150393304	0.389053712	t test	1.3	0.033
6.1_117.018_[M-H]-	6.125	117.01799	[M-H]-	4.17	117.01799:261577 118.02134:37782 119.0247:32669	NA	474368	490556	1707237	811782	1229694	1502718	545265	404647	493414	514913	414546	1064533	1423150	1037179	516057	763483	827008	814140	806439	347400	699369	499517	1924129	986878	1124102	416610	382403	525937	646821	0.011144733	0.663397363	U test	1	1
5.4_117.018_[M-H]-	5.357	117.01801	[M-H]-	1.64	117.01801:553414 118.02136:134730 119.02472:0	NA	399031	531154	1707716	722095	671392	1021247	1026120	442788	729311	644749	1168906	347826	994215	464351	921557	579768	267954	702158	632822	634464	438861	673944	1030828	1211394	994479	560661	1020652	492647	1289893	0.03290127	0.901457703	U test	1.2	0.739
3.1_117.0543_[M-H]-	3.072	117.05434	[M-H]-	15.04	117.05434:1883158 118.05769:86009 119.06105:0	NA	5354494	2074993	4309970	4261130	6549336	12376733	7461751	3093148	2487975	4081630	6477036	3591208	5593904	2704520	1622659	5322850	2661949	994621	5919076	1780102	9121766	9405577	9817579	5849632	10178901	8652413	8480014	7406132	7680940	0.102779836	0.312440223	t test	1.4	0.2
2.6_117.0543_[M-H]-	2.64	117.05434	[M-H]-	5.31	117.05434:580241 118.05769:21282 119.06105:0	NA	1766859	301327	297613	1203486	2541960	2999134	921246	847974	887116	1372603	1258018	284793	1891478	473840	1227650	840585	870489	483658	1338620	216226	2631950	2932258	2405249	3209492	2536462	3264575	2135674	3732116	4823273	0.412690757	0.561732761	t test	1.4	0.216
2_117.0543_[M-H]-	1.963	117.05434	[M-H]-	8.91	117.05434:923850 118.05769:0 119.06105:0	NA	1554476	642155	1826894	2263924	1650284	1844620	2415881	2914655	864023	1818180	1869070	832970	2455224	1567716	1370037	2925062	380952	757206	1907348	675788	3012711	3705648	3146251	3204038	4762290	5712402	2572129	4191547	2400056	0.87720711	0.638072003	t test	1.2	0.368
3.6_118.0284_[M-H]-	3.609	118.02841	[M-H]-	3.36	118.02841:104283 119.03176:73697 120.03512:0	NA	156266	157439	345241	212573	277038	252828	113973	141764	187704	81943	385033	49300	64795	302303	132851	197753	133947	276640	363387	229747	276697	397444	409492	262818	446823	157442	121614	168957	62388	0.818104581	0.469179074	t test	0.9	0.579
5.2_118.0285_[M-H]-	5.159	118.02847	[M-H]-	95.42	118.02847:2659702 119.03182:207222 120.03518:25734	NA	4331080	3972258	4754130	4959388	5409027	7249733	5509982	6539262	5535671	8104600	5570106	4674520	5464272	5295812	4454880	6825677	3621640	6359382	7842920	3343602	7430288	7765484	7272643	7331450	7198716	6811543	7005232	6599964	6813350	0.470825794	0.373166906	t test	1	0.7
1.1_118.9295_[M-H]-	1.067	118.9295	[M-H]-	5.18	118.9295:200686 119.93285:0 120.93621:0	NA	27319	21148	31005	21409	55301	182501	100724	34875	77736	35850	52816	71005	29933	23006	20361	53164	83594	68563	152312	77548	49095	49408	34436	321587	27919	33831	36791	29079	82345	0.007106869	0.307989321	U test	0.9	0.631
0.6_118.9405_[M-H]-	0.632	118.94051	[M-H]-	15.27	118.94051:442957 119.94386:0 120.94722:65625	NA	615242	444185	664892	449634	466040	592353	499969	416282	471589	334173	642214	505404	513632	410764	576882	471602	500465	378052	524787	489468	804785	758130	863931	763425	602487	666923	691455	755520	630577	0.616847612	0.480924886	t test	1	0.654
0.6_118.9649_[M-H]-	0.592	118.9649	[M-H]-	14.21	118.9649:512223 119.96825:0 120.97161:905201	NA	721688	1102102	1690137	551350	757768	1014031	1076180	690551	968002	828463	856644	829793	968472	571534	1377908	1095217	952761	1008561	854268	694941	1241759	1015067	935650	961773	963728	913935	903137	858106	855467	0.066939061	0.951307885	t test	1	0.973
1.2_119.0222_[M-H]-	1.216	119.02217	[M-H]-	23.13	119.02217:335842 120.02552:0 121.02888:490334	NA	1312430	995205	942763	399806	1731094	1473819	1577870	660151	530270	573195	644328	888558	559110	397741	906611	1041029	706634	534922	1087430	254847	667786	777177	1073806	1751012	1883533	1868817	1792475	1921001	1813459	0.498148727	0.819022227	t test	1.4	0.088
4_119.0238_[M-H]-	3.953	119.02375	[M-H]-	9.51	119.02375:400489 120.0271:0 121.03046:734309	NA	845072	599584	685205	675356	701152	769842	715535	1375453	1590211	1008307	1477652	454782	723028	753835	280455	948421	990828	1499656	1430266	787843	1793596	1756168	679568	2005774	2780307	1286175	1890791	1552718	1768924	0.004066099	0.623486946	U test	1	0.481
0.8_119.0335_[M-H]-	0.755	119.03353	[M-H]-	11.9	119.03353:494176 120.03688:0 121.04024:0	NA	481640	89476	121727	339842	444586	352687	671837	180186	173851	464038	221391	296828	253674	164579	45758	128358	89115	220632	385473	343497	591164	1134411	1067802	953650	560654	1494159	650672	1172083	1082588	0.67364518	0.795310153	t test	1.5	0.141
4.9_119.0489_[M-H]-	4.942	119.04889	[M-H]-	10.95	119.04889:573164 120.05224:0 121.0556:191742	NA	763609	951744	384806	864673	1155945	1136330	1657616	410875	407809	567444	738374	1220376	666774	256036	616745	436958	451770	223562	619331	240598	1215533	1089177	1068688	1148871	1262870	1209413	1067383	1066922	1098922	0.382221862	0.126562469	t test	1.5	0.097
0.7_119.9455_[M-H]-	0.732	119.94552	[M-H]-	19.68	119.94552:596824 120.94887:0 121.95223:0	NA	898640	674049	926826	353335	998841	1374480	1049079	426524	489725	591334	1090038	460113	1053436	255944	560150	641614	150158	394746	504796	154015	970048	1022229	1117422	990035	1138096	972554	1030766	849846	935800	0.700871735	0.165801537	t test	1.5	0.083
11_119.9456_[M-H]-	10.959	119.94557	[M-H]-	2.46	119.94557:208902 120.94892:0 121.95228:61162	NA	1349201	940696	951369	316123	537936	825770	518846	1417674	943929	391347	841577	445085	1416378	507426	597442	373212	1585148	1185734	688151	707547	444770	856302	943391	748112	628813	709532	476684	280078	525832	0.494337422	0.205741381	t test	1	0.843
12_119.9456_[M-H]-	11.997	119.94559	[M-H]-	8.78	119.94559:778700 120.94894:0 121.9523:204568	NA	3392814	2619380	2570886	1831878	3222785	2852828	2524625	3343528	1531175	1266604	2790208	2161320	5559956	1160258	1837223	3494388	2891906	1709289	4457988	1957094	4031309	5449038	3442508	2988364	3530178	2910758	4310380	2304227	3251658	0.844546721	0.399740219	t test	0.9	0.486
1.2_119.9456_[M-H]-	1.174	119.94559	[M-H]-	3.71	119.94559:155069 120.94894:0 121.9523:69055	NA	247487	299703	250101	473558	400521	593157	209706	208249	306902	240876	100126	181229	318280	185949	238530	367320	320342	399483	411962	434051	191789	202169	126107	211987	146354	130700	81038	30662	232412	0.09033806	0.894407861	t test	1	0.796
12.4_119.9456_[M-H]-	12.376	119.94561	[M-H]-	12.81	119.94561:1107107 120.94896:0 121.95232:383257	NA	2470397	2244103	6756064	2751996	4920674	5624460	6238796	4299542	4208258	3412516	3470188	4919680	2990654	2996731	3555600	5646653	2941148	4079636	3846141	3763394	3505003	3667683	6516742	6618818	4119452	5519035	6106228	3180691	5134140	0.724054442	0.229308131	t test	1.1	0.503
11.7_119.9456_[M-H]-	11.68	119.94563	[M-H]-	8.44	119.94563:609240 120.94898:0 121.95234:227005	NA	1908840	1886735	2918650	1543417	2118887	2495240	3294790	2297256	2730680	430442	1735772	1570275	3041126	946992	1846051	3356006	1477447	3346049	2419384	950777	2204225	4106722	1899046	1998142	3493491	2711262	895025	1231979	2703998	0.345118253	0.154369037	t test	1	0.842
1.5_119.9457_[M-H]-	1.478	119.94566	[M-H]-	4.36	119.94566:142614 120.94901:0 121.95237:0	NA	209106	488010	275167	399183	332406	401328	534011	483159	583306	312164	422780	133904	466785	373069	386582	402525	326984	546532	628450	315580	122207	489691	198531	140790	144312	293794	322258	120415	87692	0.889044833	0.151178631	t test	1	0.953
5.9_120.0201_[M-H]-	5.888	120.0201	[M-H]-	3.29	120.0201:53413 121.02345:1140412 122.02681:183189	NA	62936	23791	44441	13263	58330	23517	15120	102728	98125	64320	69225	53920	79285	64292	16357	41026	24107	73896	84335	30375	121663	79467	59672	104655	108044	67324	95132	79644	112441	0.17960611	0.74388687	t test	0.9	0.835
5.1_120.0441_[M-H]-	5.069	120.04409	[M-H]-	42.33	120.04409:1604403 121.04744:165872 122.0508:130614	NA	2454187	2424593	4101840	2548152	2940614	3450123	3476588	1358644	1162460	1728211	2616051	2797647	2218600	2124000	3301494	2513237	1604851	1780383	1907774	882029	4102623	4361320	4122415	4209802	3970175	3877240	3968212	4102990	3988568	0.870778917	0.93851801	t test	1.2	0.31
2_120.0441_[M-H]-	1.963	120.0441	[M-H]-	3.47	120.0441:79773 121.04745:63061 122.05081:105715	NA	21851	17218	82894	24290	33635	36575	34362	41786	43711	40035	14551	41754	12537	22001	23130	71966	40128	12757	14710	17503	34085	96564	37301	61626	195150	157330	156965	175057	60743	0.047641196	0.015376654	U test	1.4	0.123
4.3_120.0442_[M-H]-	4.255	120.04415	[M-H]-	3.84	120.04415:93596 121.0475:0 122.05086:77247	NA	91721	23869	44430	147013	189725	200101	240562	20622	18430	22931	109702	64500	65995	4849	41761	38621	15726	19125	33294	15157	159491	144682	146209	140643	162017	117703	150100	164080	91361	0.042282178	0.242484946	U test	2.4	0.105
0.6_120.9534_[M-H]-	0.578	120.95344	[M-H]-	34.05	120.95344:1286037 121.95679:241760 122.96015:476632	NA	3874688	2875244	2737526	3615558	3966281	4413054	3563108	4583154	4335301	3777524	3982382	3187830	3776001	3482386	2838888	3984301	3580067	4320928	4194190	3681074	1508774	3181676	3443222	3715806	3605528	3729452	4001667	3624129	3872684	0.661151971	0.330293103	t test	1	0.971
1.1_121.028_[M-H]-	1.11	121.02805	[M-H]-	7	121.02805:676672 122.0314:99584 123.03476:0	NA	1272332	1612365	1401140	801085	820380	1733656	2047848	1568625	1827720	1461700	927521	1403333	790564	1026254	1021058	1036279	1101005	1866262	1172159	2538468	1041276	1269929	1335019	1055172	829768	747466	1341736	745618	1233786	0.282819625	0.004680885	U test	1.1	0.315
0.8_121.028_[M-H]-	0.848	121.02805	[M-H]-	3.89	121.02805:438226 122.0314:0 123.03476:0	NA	1059657	1881232	923441	1245007	1274732	657130	1080997	939300	1217884	1003789	913710	912791	1509414	651500	1075150	1284180	360529	593625	904117	649314	644593	1309082	866535	794800	738031	1177827	625039	725373	816504	0.158810352	0.919790027	t test	1.3	0.115
4.6_121.0281_[M-H]-	4.57	121.02806	[M-H]-	2421.74	121.02806:166514720 122.03141:13262887 123.03477:955703	NA	282488640	292439712	444203584	400238048	377079072	408925600	467767744	407992960	410599488	435090720	288257216	321965056	399087040	391790784	336607744	383985056	251113216	418852384	473593184	237866656	573293120	554561280	566319936	579505792	585273920	548325312	537862144	473176544	535282848	0.021442287	0.515768439	U test	1.1	0.165
0.5_121.0281_[M-H]-	0.523	121.02811	[M-H]-	21.83	121.02811:1528293 122.03146:197833 123.03482:0	NA	2119243	7041804	7165150	7786302	2560348	8223948	6047564	7204579	8955275	3191827	8321142	3142299	5712937	5206786	7844663	8788170	4552708	7069509	3513805	4422225	4552182	7619026	6396322	2058115	8221184	7683759	7726324	6495985	4648546	0.142572828	0.668347322	t test	1	0.859
4.1_121.0281_[M-H]-	4.084	121.02814	[M-H]-	14.34	121.02814:1827646 122.03149:191978 123.03485:0	NA	3477089	3334448	1897471	8171104	4652124	9440521	8931833	2083631	1641726	7682548	4424656	2837748	5162531	3613058	3167911	4797138	2331512	2847302	1460248	1660798	6448818	7497782	8401286	7098468	8051078	7504864	7119332	8390833	9354045	0.03463797	0.850977745	U test	1.6	0.315
4.9_121.0282_[M-H]-	4.938	121.02818	[M-H]-	8.52	121.02818:2201918 122.03153:229292 123.03489:0	NA	3769246	4342549	6138548	8057836	2112610	5125095	4584987	6177878	10353562	4216592	4468864	4056098	3422915	4621552	2103329	5347637	5560784	5967858	6253098	4139049	5220801	8328162	9383193	8087544	14140389	9972384	8572675	6164512	5362488	0.343732491	0.647427814	t test	1.2	0.38
4.9_121.0282_[M-H]-	4.863	121.0282	[M-H]-	19.52	121.0282:2868625 122.03155:298326 123.03491:0	NA	5650704	6273460	12880959	11553731	9145257	11362569	6708370	8638629	10701410	2888872	8770060	6017506	9845304	7061832	5124170	9646508	2127485	10172105	13677144	5005080	16434034	11550232	6980040	8999943	14140389	13039785	6305987	6990289	13094994	0.763370502	0.966866245	t test	1.1	0.588
11.7_121.9427_[M-H]-	11.679	121.94268	[M-H]-	6.31	121.94268:213666 122.94603:0 123.94939:0	NA	369754	451505	254708	363506	461891	788741	775264	630451	725988	336579	495878	486704	833840	395701	388756	540523	618204	791156	568336	347599	696140	1158061	540617	440794	419014	809566	779194	423462	746410	0.112173364	0.251103095	t test	0.9	0.601
12.4_121.9427_[M-H]-	12.375	121.94272	[M-H]-	8.37	121.94272:371585 122.94607:0 123.94943:0	NA	926944	1476338	2170603	1862081	2044089	827922	488395	933466	1329698	1724284	1090078	1102564	1836164	1063352	1151488	2135521	1412179	1063132	986777	417827	1221886	1011894	1084169	1604822	1445594	819033	979101	1106071	1755424	0.691283641	0.159261643	t test	1.1	0.541
6.1_122.0233_[M-H]-	6.12	122.02329	[M-H]-	1.49	122.02329:207243 123.02664:0 124.03:0	NA	357220	200283	582573	353911	483692	340980	255319	548605	222584	341692	464661	376154	353254	489372	334713	265247	459737	411498	401210	578140	481603	613518	248488	1095112	298834	322606	594021	234778	448182	0.239241201	0.639786707	t test	0.9	0.328
5.5_122.0233_[M-H]-	5.536	122.0233	[M-H]-	6.54	122.0233:202688 123.02665:0 124.03001:0	NA	378298	405707	574777	249782	325085	386876	283147	120739	386510	483968	413229	321104	440380	546451	380483	469595	453150	445733	381501	300559	354847	605922	632382	250597	138869	344117	236054	321069	575228	0.986179259	0.57314337	t test	0.8	0.187
0.9_122.0233_[M-H]-	0.92	122.02332	[M-H]-	4.55	122.02332:228251 123.02667:0 124.03003:5721384	NA	62056	31813	50828	59752	74457	173707	52326	34936	61714	30231	64963	66353	63864	27171	36569	59350	24398	205728	74174	26318	83882	61394	427174	122951	506928	215251	180816	98944	43173	0.001386173	0.00045572	U test	1	0.853
3.6_122.0234_[M-H]-	3.614	122.02343	[M-H]-	10.37	122.02343:651150 123.02678:32609 124.03014:124573	NA	1564304	3379437	1960593	1617420	1095120	1367115	405201	4373062	2228986	2376561	2075662	1637309	1509107	895635	1226330	1966948	518209	2033497	2447130	759806	2537223	2077146	1105098	4557598	2683148	4510126	4244614	3427240	2660401	0.58097323	0.821370143	t test	1.4	0.216
6.1_122.0314_[M-H]-	6.139	122.03143	[M-H]-	6.63	122.03143:182149 123.03478:0 124.03814:32545	NA	363871	381441	284731	577165	483692	340980	549749	548605	222584	341692	464661	323085	545559	489372	307276	274349	459737	411498	401210	156531	481603	539406	248488	1095112	298834	201973	654122	234778	448182	0.497195691	0.671581982	t test	1.1	0.726
5.5_122.0315_[M-H]-	5.546	122.03146	[M-H]-	4.53	122.03146:208606 123.03481:0 124.03817:0	NA	378297	405707	574777	302072	455550	386876	283147	495389	386510	483968	415396	321104	372657	546451	380483	253038	453150	445733	381501	300559	354847	605922	632382	754739	494430	344117	429740	321069	575228	0.969457618	0.604500892	t test	1.1	0.636
0.6_122.8929_[M-H]-	0.55	122.8929	[M-H]-	4.36	122.8929:93626 123.89625:0 124.89961:0	NA	242626	89347	102246	88928	169579	148254	144353	127121	164128	135380	135983	58919	72749	100212	95994	199542	189022	88065	149407	87508	57519	162584	161043	76103	173104	68524	207806	130322	208332	0.190010642	0.28523981	t test	1.2	0.366
0.6_122.9506_[M-H]-	0.579	122.95064	[M-H]-	42.44	122.95064:564992 123.95399:56083 124.95735:60216	NA	1510997	1255252	959726	741202	1621807	1493343	1357006	1743239	1756471	1432462	1500789	1187917	1481089	1271404	963527	1654790	1433056	1477062	1588992	1414576	495036	1133460	1254882	1347843	1268834	1372550	1409288	1241950	1482705	0.665382952	0.204377523	t test	1	0.744
0.7_122.9744_[M-H]-	0.74	122.97441	[M-H]-	39.47	122.97441:656412 123.97776:0 124.98112:0	NA	788324	508879	377144	618400	1022901	503888	141025	638505	230445	516952	733875	497469	566851	487288	837397	231753	284419	859919	305832	270745	1103096	1108270	1354994	1409788	1119606	1189614	1217778	1106233	1266772	0.996349405	0.454361262	t test	1	0.813
3.5_123.0438_[M-H]-	3.478	123.04375	[M-H]-	112.81	123.04375:1425460 124.0471:150152 125.05046:74089	NA	3290878	5405379	4627608	4043015	3342844	3378533	4381172	4675991	5498291	4671812	3004036	4914232	3719515	4134032	3984390	4119272	4003632	4182652	4124851	3143141	4536446	4953628	4607595	4761403	4523918	4444428	4386648	4289383	4253912	0.407754895	0.688886309	t test	1.1	0.354
4.3_123.0551_[M-H]-	4.262	123.05514	[M-H]-	9.52	123.05514:151017 124.05849:0 125.06185:0	NA	271310	112641	219959	169503	237525	242446	179985	204216	216091	209965	297586	143257	272853	143475	123332	99392	95324	229621	294458	148859	367307	360012	310519	385673	351636	349455	317603	302705	268113	0.168402447	0.21145137	t test	1.1	0.506
8.8_123.945_[M-H]-	8.818	123.945	[M-H]-	2.42	123.945:149212 124.94835:0 125.95171:0	NA	263509	81557	123415	339806	202748	153475	145483	104972	126591	250516	34403	199915	172142	401094	434340	240186	109504	147234	121343	423202	143511	101470	149802	128854	171408	124200	78997	881108	313963	0.159321211	0.232330907	t test	0.8	0.323
6.9_123.945_[M-H]-	6.882	123.94501	[M-H]-	4.94	123.94501:128254 124.94836:0 125.95172:0	NA	444249	455159	137628	552511	338593	281796	102699	109874	164945	406574	350246	500087	229894	433536	359209	116001	126911	63819	184033	205598	397189	377754	142819	263268	89534	47643	173099	449702	145558	0.43793791	0.807871182	t test	1.2	0.582
5.5_123.945_[M-H]-	5.545	123.94504	[M-H]-	5.3	123.94504:188295 124.94839:0 125.95175:0	NA	250158	624038	141913	272142	328667	101582	31624	237433	78207	568121	249748	781072	182925	266942	310625	106399	116862	123537	169367	994736	209027	227560	189935	212450	195491	218513	176557	249211	305524	0.173800338	0.000842633	U test	0.8	0.796
0.5_123.9451_[M-H]-	0.51	123.9451	[M-H]-	5.51	123.9451:429281 124.94845:0 125.95181:0	NA	486247	624898	300560	1286498	1608267	282087	769055	205963	247329	1846223	460511	1427482	376785	1209459	1494153	247620	1567907	120752	222433	777743	855514	401532	442799	244064	330762	706894	286630	1077098	435018	0.044248683	0.157358027	U test	0.9	0.971
3_123.9451_[M-H]-	2.989	123.94511	[M-H]-	2.44	123.94511:248225 124.94846:0 125.95182:0	NA	433459	285297	177356	354045	626948	195487	181484	333573	129875	250290	156587	369952	166414	224342	278572	99767	167298	171626	112214	616065	176321	189908	173760	153038	145335	99432	101857	310560	311726	0.285545542	0.002399224	U test	1.2	0.247
6.1_123.9451_[M-H]-	6.125	123.94514	[M-H]-	4.99	123.94514:223074 124.94849:0 125.95185:0	NA	230958	266202	164275	854381	525977	233279	150933	49778	104852	408675	346644	371916	217498	427064	631232	150292	117072	120294	100318	567663	150331	300130	122998	133223	161920	93534	120952	477602	406429	0.036069348	0.170160419	U test	1	0.912
6_123.9451_[M-H]-	6.007	123.94514	[M-H]-	3.85	123.94514:208262 124.94849:0 125.95185:0	NA	227392	247082	234640	547450	620147	159436	128752	144914	263353	592718	202297	479387	189015	418960	163820	149107	169871	106317	219490	772258	335004	304254	164813	303639	153160	91532	179682	479412	458348	0.015331206	0.002646103	U test	1	0.529
3.5_123.9452_[M-H]-	3.458	123.94521	[M-H]-	5.26	123.94521:175482 124.94856:0 125.95192:0	NA	219349	806396	140249	203319	171090	102316	175194	190545	112962	701083	84852	450289	116725	301807	302445	73232	185274	97680	131435	391677	143613	333013	137904	189221	163644	107708	69518	685976	314619	0.000394736	0.092974408	U test	1.3	0.631
0.6_124.0061_[M-H]-	0.638	124.00607	[M-H]-	10.63	124.00607:258911 125.00942:0 126.01278:0	NA	170018	74977	154850	135074	168927	119132	103735	115925	81810	255266	225714	157245	88710	114437	110763	199887	140042	114208	115946	45440	330589	386548	299759	406282	449336	476418	426985	414471	445893	0.231408498	0.82398803	t test	1	0.803
0.8_124.039_[M-H]-	0.839	124.03897	[M-H]-	13.86	124.03897:428241 125.04232:0 126.04568:0	NA	644880	420780	237113	1034464	1331733	1550832	481526	1931963	933348	1712317	1407201	602975	1578867	407253	178959	914148	495544	320144	2083191	920134	62262	42131	111346	288217	38099	75721	31294	25714	78054	0.751316283	0.531945033	t test	1.1	0.658
4.8_124.039_[M-H]-	4.758	124.03898	[M-H]-	12.05	124.03898:349294 125.04233:37608 126.04569:0	NA	523798	357326	245698	474229	693596	733063	966048	410619	451469	516894	492612	530809	461686	191329	311898	256628	184353	364782	459914	296621	793423	851643	871011	942177	881458	738370	796614	791789	866032	0.706931411	0.437246398	t test	1.5	0.026
1.1_124.039_[M-H]-	1.086	124.03902	[M-H]-	207.91	124.03902:7644696 125.04237:475904 126.04573:0	NA	26017310	12805207	6339652	17246122	17522032	19207952	12567588	21672760	17908294	19354896	34099152	21837558	33421784	8871967	8303736	14839058	9429561	13473211	30331122	15940746	25328578	19935392	27101676	27847164	23258492	24822936	29272722	22246142	23091036	0.87287611	0.146250496	t test	0.9	0.55
3.8_124.039_[M-H]-	3.772	124.03902	[M-H]-	8.83	124.03902:170794 125.04237:68436 126.04573:0	NA	441333	315403	387103	379960	488542	433278	127746	500186	434341	368935	287452	367190	401282	287044	361216	255384	306954	451821	483611	272273	629943	497842	595954	465504	579639	447736	480781	536907	532632	0.071901622	0.920297906	t test	1.1	0.424
3.6_124.039_[M-H]-	3.567	124.03904	[M-H]-	13.71	124.03904:495168 125.04239:123563 126.04575:0	NA	1331978	789246	1185216	984075	1163740	1260298	1002602	1181653	1032148	1114490	1472561	959732	1190847	907941	1214623	1367082	750906	1783405	1272313	704141	1869768	1774768	2057037	1886844	1764745	1939290	1791980	1648433	1460645	0.740559404	0.399861002	t test	0.9	0.525
2.9_124.039_[M-H]-	2.945	124.03905	[M-H]-	5.97	124.03905:295681 125.0424:167133 126.04576:31305	NA	467506	233754	1005560	986125	969222	524181	562388	421552	517343	178670	536908	336784	1097625	581108	802634	913255	542620	1189430	522611	438905	1178006	653388	592526	1296667	662844	397645	1114498	1696744	1560321	0.160053351	0.34309525	t test	0.8	0.372
4_124.0391_[M-H]-	4.024	124.03906	[M-H]-	9.88	124.03906:200606 125.04241:36755 126.04577:0	NA	600392	684146	897244	523528	566496	565504	312867	593473	569722	257855	490858	603560	535633	379588	592055	485585	446472	650187	649862	362501	385007	919591	806761	432003	489887	847470	675016	808550	715008	0.4011892	0.822253012	t test	1.1	0.637
4.9_124.0391_[M-H]-	4.881	124.03909	[M-H]-	68.93	124.03909:2053596 125.04244:156681 126.0458:0	NA	4382636	3973307	4575871	3964607	4161949	4553748	3937346	4731640	4654288	4319018	3667707	3898098	3969916	3753445	4320139	3894006	3290010	5316142	4425682	3001562	5675028	5894144	5344958	5949325	5729640	5419600	5400770	5220308	5679556	0.667683876	0.057871292	t test	1.1	0.161
0.5_124.8845_[M-H]-	0.48	124.88446	[M-H]-	0.62	124.88446:146933 125.88781:193569 126.89117:1087771	NA	286540	193787	44488	292312	273531	31492	259571	162321	75903	234680	56853	312248	46906	373915	355687	50662	225390	77599	79128	334204	11235	99920	70853	32186	72351	42118	112952	387782	167805	0.192552423	0.020768037	U test	0.9	0.579
0.5_124.8932_[M-H]-	0.519	124.89319	[M-H]-	4.74	124.89319:141832 125.89654:0 126.8999:939449	NA	233691	335574	90698	253212	353390	86753	325593	80255	30260	518416	160224	270058	83620	150352	349181	60131	286398	185901	43529	348594	35732	78159	64435	61695	113547	42415	83018	246802	251804	0.374801903	0.462575035	t test	1.1	0.68
0.1_124.8932_[M-H]-	0.082	124.89322	[M-H]-	2.87	124.89322:165014 125.89657:0 126.89993:828158	NA	255133	284417	144265	649428	391068	99578	227311	233169	86529	456332	232447	484309	200171	352201	457849	155131	473388	171585	48876	608740	28935	154395	112307	100061	85518	76583	85335	267874	769078	0.225166885	0.653956183	t test	0.8	0.576
12.4_124.99_[M-H]-	12.372	124.99004	[M-H]-	6.25	124.99004:271470 125.99339:0 126.99675:20971	NA	1091025	569960	1078601	696179	790147	1197194	807679	1202072	1009011	605217	1099598	628579	1004794	556933	298309	966470	753698	1040746	1061146	269154	1342671	1377996	1188888	1034434	1333253	971276	1148495	395654	547788	0.206945025	0.078882356	t test	1.2	0.306
11.7_124.9901_[M-H]-	11.674	124.99007	[M-H]-	4.3	124.99007:94290 125.99342:0 126.99678:0	NA	234888	59979	261974	141251	140797	289934	219791	243906	168293	45842	114411	67975	307388	69281	89728	343068	204992	271332	284525	56691	376596	240617	262869	433513	180025	386395	282684	46175	179853	0.27563806	0.023967851	U test	1	0.684
1.1_124.9997_[M-H]-	1.071	124.99966	[M-H]-	18.33	124.99966:516067 126.00301:0 127.00637:0	NA	128715	1525.90791	54189	1525.90791	45069	71490	19491	52373	54809	20539	154279	29881	44464	1525.90791	84838	326601	1525.90791	22510	731474	15259	963287	583526	1004522	314298	327528	35771	112864	179431	78105	0.229488158	0.000221725	U test	0.3	0.631
0.8_124.9997_[M-H]-	0.846	124.99968	[M-H]-	26.26	124.99968:891282 126.00303:0 127.00639:380370	NA	347210	28169	400782	27032	22131	540183	126586	198778	181567	278939	701871	55365	404463	1525.90791	32851	646362	35467	211794	1346177	15259	1892313	2411852	2679476	2391636	1396886	1628697	1544101	1644468	1443546	0.446598987	0.009712897	U test	0.6	0.912
2.4_125.0341_[M-H]-	2.367	125.03413	[M-H]-	14.64	125.03413:1059295 126.03748:0 127.04084:72742	NA	987553	936613	1089574	1166166	584891	2527649	486304	853996	592572	1078078	1798680	2065658	1020545	865110	1091712	805733	756285	1371938	606035	1028271	1569569	3150600	2585763	4531656	1805765	5389372	3871991	3992154	3825345	0.015963516	0.308468682	U test	0.9	0.529
1.4_125.0343_[M-H]-	1.445	125.03432	[M-H]-	10.89	125.03432:361930 126.03767:0 127.04103:0	NA	1457617	208195	341335	422323	450091	543697	517605	666248	1028939	1483995	1727552	516256	337570	522259	565578	519768	108270	718563	1363901	237612	1397726	854661	1193935	1810092	2282245	1665320	1043516	1661967	1476758	0.053661262	0.030422616	U test	1.1	1
0.7_125.0344_[M-H]-	0.714	125.03442	[M-H]-	7.41	125.03442:223813 126.03777:0 127.04113:0	NA	38338	98396	114217	11151	32333	129672	42191	185221	13457	65658	8954	6389	38664	10739	11372	28861	12730	90759	38452	29025	168797	145637	285565	304356	146722	292257	413580	310319	213107	0.203903876	0.012700746	U test	2.6	0.029
4.3_125.0595_[M-H]-	4.312	125.05946	[M-H]-	6.11	125.05946:190119 126.06281:64288 127.06617:0	NA	11701	23450	26175	24554	17347	449685	536990	36081	20225	35625	9141	211557	18928	18246	23060	231748	32128	16271	25209	37789	7735	7863	17670	12890	28287	51813	16362	10261	28944	2.50E-05	0.000111203	U test	1.8	0.684
5.5_125.0958_[M-H]-	5.49	125.09577	[M-H]-	163.74	125.09577:5138880 126.09912:413697 127.10248:0	NA	9238442	5714826	4888225	7138900	10093686	10659470	11778029	7176844	6561902	6508320	12161169	6513953	10223952	5866752	6417277	6829325	4013742	9386668	7274104	5000304	13197599	13687444	13354515	12945734	12691738	13277377	12014058	12745943	12254738	0.914492548	0.216949589	t test	1.1	0.601
6.9_125.0959_[M-H]-	6.943	125.09589	[M-H]-	5.91	125.09589:169455 126.09924:0 127.1026:0	NA	264591	228869	232145	511430	444305	448046	509593	273236	257499	198672	328185	321341	392464	234665	237090	441132	210210	371761	244936	218981	374440	345413	409797	369206	333085	298018	305429	361159	331810	0.15055348	0.225727034	t test	1.1	0.49
7.8_125.8717_[M-H]-	7.793	125.87173	[M-H]-	5.04	125.87173:282515 126.87508:518799 127.87844:139431	NA	968355	794306	566421	738477	1042925	651652	1042909	1127713	674874	981262	1070042	813796	971208	579888	1089970	557256	1228477	561214	755956	673497	667093	585736	523221	865832	473895	812214	906981	1935652	522032	0.629729828	0.362795535	t test	1	0.934
6.1_125.8717_[M-H]-	6.129	125.87173	[M-H]-	6.37	125.87173:190330 126.87508:420961 127.87844:77846	NA	735739	196988	678606	331805	197323	424167	415363	429990	94099	218021	380700	363824	557573	236925	625606	390360	602713	697698	500890	540649	299812	291152	250141	821221	649965	430764	270078	472737	758247	0.356477212	0.354708119	t test	0.7	0.129
6.6_125.8718_[M-H]-	6.562	125.87175	[M-H]-	6.63	125.87175:354541 126.8751:231195 127.87846:243839	NA	1750926	487508	1215777	564132	455661	714878	862674	611772	294724	491464	1580207	683535	801623	581176	770761	527370	1363993	367422	575813	925568	955883	614975	836018	755592	1236307	464479	784774	1049508	1024949	0.028420708	0.117842461	U test	0.9	0.393
1.1_125.8718_[M-H]-	1.138	125.87177	[M-H]-	7.06	125.87177:314877 126.87512:87544 127.87848:232390	NA	1046169	410958	34131	415343	390612	300265	1396382	208205	168697	559590	296446	393471	298274	352432	1070415	183098	1206095	214495	148926	548553	204498	99831	130247	46334	80142	23720	44709	217735	108512	0.086544117	0.014611286	U test	1	0.796
6_125.8718_[M-H]-	6.024	125.87179	[M-H]-	5.7	125.87179:172325 126.87514:377177 127.8785:151770	NA	412997	457485	368626	185775	233304	388829	699586	588141	193326	266443	595696	277996	275449	345597	578342	144366	488888	400908	161623	469591	244703	310684	412978	172447	539634	145938	655060	314254	628871	0.240198017	0.105675396	t test	1	0.94
3.1_125.8718_[M-H]-	3.061	125.87179	[M-H]-	2.98	125.87179:225398 126.87514:328178 127.8785:142245	NA	663337	1081573	554904	232094	301922	388073	711735	250515	310175	296897	280658	232609	639674	320856	389897	257889	735841	231467	911081	310923	162522	169385	421623	214742	140948	195771	163528	240662	555657	0.026024586	0.012184638	U test	1.1	0.684
1.5_125.8718_[M-H]-	1.476	125.8718	[M-H]-	4.46	125.8718:427993 126.87515:175612 127.87851:272825	NA	1364738	285749	397282	860257	798784	750565	1114320	962384	687205	1497875	683907	780631	499620	597844	1847056	318313	1521652	438829	384213	883759	465995	575568	275417	366049	149422	157608	512922	1039214	1118954	0.899946199	0.022854913	U test	1.1	0.631
8.1_125.8718_[M-H]-	8.073	125.8718	[M-H]-	2.05	125.8718:235905 126.87515:613599 127.87851:143637	NA	2478536	687366	290325	511288	451942	409883	566755	316433	497641	1144665	827213	272788	444644	277531	602052	318619	1500055	371440	580567	420243	593264	632253	307368	196184	364152	432128	762822	651352	404677	0.00029893	0.000846966	U test	1.3	0.579
8.9_125.8718_[M-H]-	8.897	125.87181	[M-H]-	4.51	125.87181:242047 126.87516:121362 127.87852:155739	NA	1252943	228765	534104	401442	734184	561242	572253	634398	287259	276047	1513680	389059	221008	426773	391838	300012	526914	290345	269183	384378	907060	209799	503640	737844	348753	359443	467273	501719	464544	0.078668998	0.000292082	U test	1.1	0.315
0.6_125.8718_[M-H]-	0.565	125.87183	[M-H]-	17.04	125.87183:784800 126.87518:224858 127.87854:406012	NA	2601872	1633595	843806	1478486	1481233	858166	2199598	1218899	819491	1220199	1558089	1576826	1001281	1194364	1795962	962798	2543100	1770232	849755	1368249	451500	665250	2041366	1444743	827061	698578	1580477	2034935	1701063	0.347557451	0.063638309	t test	0.9	0.762
2_125.8718_[M-H]-	1.995	125.87184	[M-H]-	6.23	125.87184:267723 126.87519:460927 127.87855:186861	NA	1188206	1164430	331795	424934	659409	464438	1280706	1471997	647485	1024705	523778	964259	274047	418447	406628	607379	1092941	469489	698337	1067612	457904	296326	423393	295395	451984	150736	395353	812346	617852	0.362425493	0.099169838	t test	1.3	0.307
6.7_125.8718_[M-H]-	6.654	125.87185	[M-H]-	5.78	125.87185:327257 126.8752:221041 127.87856:237376	NA	1985953	1145675	1016359	453350	572036	216932	1111888	1359565	396368	312561	1135014	541871	1098361	527252	961247	557414	739537	1334007	825351	534798	1047846	514696	683079	1076044	392671	308214	1106081	1212775	1046984	0.363296731	0.308213013	t test	1	0.905
11.7_125.8719_[M-H]-	11.681	125.87186	[M-H]-	4.24	125.87186:310809 126.87521:511332 127.87857:198134	NA	467213	436559	247010	576706	544898	208547	435556	183216	280354	631699	514210	656522	185504	717741	375115	288449	481924	340207	340029	1236623	265973	271042	279482	153677	294803	297255	416919	848124	386196	0.481191064	0.012428596	U test	0.7	0.481
1_125.8719_[M-H]-	0.952	125.87189	[M-H]-	5.04	125.87189:211350 126.87524:0 127.8786:0	NA	71844	67103	64281	105362	120848	95429	160334	24892	61385	198917	78990	164022	63431	100260	137023	183098	445566	40023	149614	109275	204498	23265	42637	46334	26744	23720	26755	70257	42812	0.347930942	0.000837549	U test	0.6	0.247
5.5_125.8719_[M-H]-	5.527	125.87189	[M-H]-	2.8	125.87189:138452 126.87524:166526 127.8786:80785	NA	433012	223707	124039	37956	172139	46221	145514	89159	63190	138525	79254	103792	91156	57902	110400	14110	256353	56998	103957	153381	13914	84119	207919	91739	85625	36705	132427	96450	114993	0.023338218	0.052365327	U test	1.3	0.436
4.1_126.0006_[M-H]-	4.089	126.00057	[M-H]-	23.01	126.00057:409070 127.00392:84955 128.00728:0	NA	919240	727541	468650	679345	871541	838343	1199554	910232	850920	789818	969669	693078	753176	444927	435794	770352	737937	467621	970364	582428	863329	952416	771933	841039	937028	885097	832183	909272	949512	0.870071977	0.445567852	t test	1.2	0.149
3.6_126.0421_[M-H]-	3.61	126.04209	[M-H]-	3.54	126.04209:38667 127.04544:88990 128.0488:374702	NA	13939	8351	33736	579.3522461	14595	9921	579.3522461	10992	12200	579.3522461	15410	19395	7487	5858	15722	11484	18557	10415	37940	15974	65306	54337	30762	62409	13351	60014	60458	42828	16373	0.029554651	0.082844078	U test	0.6	0.123
5.2_126.0548_[M-H]-	5.161	126.05485	[M-H]-	1.74	126.05485:16897 127.0582:0 128.06156:0	NA	7758	7734	6355	7329	508.4784668	10328	8882	5256	7007	8017	6666	508.4784668	14437	508.4784668	14825	5085	5440	6201	12244	6342	40742	19833	7854	7186	6998	21228	6855	13540	8708	0.005769672	0.224654792	U test	0.9	0.631
5.5_126.8796_[M-H]-	5.54	126.87959	[M-H]-	5.25	126.87959:200258 127.88294:0 128.8863:0	NA	760379	1045486	237268	900680	645888	349365	317807	231477	251626	441266	407478	1171082	516652	537056	1258746	517709	493114	311244	204234	867440	196820	375234	431903	292470	397608	151401	149764	627748	510709	0.063166711	0.074364443	t test	0.8	0.406
8.8_126.8796_[M-H]-	8.842	126.87959	[M-H]-	6.25	126.87959:643456 127.88294:145671 128.8863:360175	NA	240794	771707	209433	530353	319837	613309	1024878	452496	199761	790288	206917	584456	150151	220660	2127081	287142	221985	700163	469138	3556592	136654	415627	293589	150255	254400	131436	699251	910128	1878097	0.282954822	0.000153388	U test	0.6	0.796
8.6_126.8796_[M-H]-	8.603	126.8796	[M-H]-	1.62	126.8796:542598 127.88295:169735 128.88631:465852	NA	665088	787851	318001	560066	966805	796446	494847	503698	279665	1061870	426382	458280	888055	1082783	692821	523462	391469	315284	329906	3241763	218909	454290	389520	1013208	199171	240021	729476	961399	756663	0.918966067	2.34E-05	U test	0.7	0.739
9.8_126.8796_[M-H]-	9.803	126.87961	[M-H]-	4.97	126.87961:144910 127.88296:32424 128.88632:76192	NA	265135	204387	554163	298960	145865	200469	101412	111616	51925	827612	81323	511738	30995	384706	258880	87131	44103	203778	62362	428868	349133	105079	102428	199075	67693	74285	149170	604766	797091	0.019183261	0.03748624	U test	1.3	0.393
2.6_126.8796_[M-H]-	2.569	126.87963	[M-H]-	1.93	126.87963:558069 127.88298:211960 128.88634:395093	NA	411144	979786	391160	1173604	843651	411697	547814	409811	246788	1081808	199453	1793697	1208582	926549	2052045	274596	628538	773542	607590	2505677	284247	545451	430183	572987	227939	260050	473235	596192	1146307	0.090180589	0.245480474	t test	0.6	0.12
0.6_126.8796_[M-H]-	0.57	126.87965	[M-H]-	11.55	126.87965:860654 127.883:203735 128.88636:599147	NA	216461	1358203	526238	1824670	1959653	544084	1058778	491910	523408	2286779	357619	1654619	1156274	1628248	1579281	492105	813064	516130	417168	1880156	257488	450584	600086	410009	463085	272427	411222	915364	1280028	0.143865947	0.295095667	t test	1	0.962
9.2_126.8796_[M-H]-	9.233	126.87965	[M-H]-	3.9	126.87965:586850 127.883:198250 128.88636:381939	NA	744318	627569	462292	934851	1667682	508794	340873	436985	282572	735973	905220	1313223	374465	354732	1362225	246015	473242	398131	397016	2791615	371763	543897	517548	680511	594186	543105	613185	2260311	898856	0.041920997	0.000890435	U test	0.7	0.971
6_126.8797_[M-H]-	6.032	126.87966	[M-H]-	4.97	126.87966:516954 127.88301:48664 128.88637:316406	NA	574237	676413	657796	2230316	935349	196525	417242	586370	163170	1237633	598786	766533	416723	1209159	1256526	259821	697329	354140	126880	2146706	340184	265444	305578	499577	328302	462349	685361	1221818	536715	0.020640269	0.036681669	U test	0.9	1
7.8_126.8797_[M-H]-	7.85	126.87967	[M-H]-	7.97	126.87967:581432 127.88302:99303 128.88638:356004	NA	971460	1686831	639335	2172789	2629255	605188	469827	764886	338981	3036089	851349	1317615	909446	1722442	2766446	364178	510028	301983	336278	2823838	1036775	550192	625001	410451	586177	335549	418381	1248432	1204331	0.095280791	0.063145904	t test	1.1	0.838
3.3_126.8798_[M-H]-	3.329	126.87975	[M-H]-	1.34	126.87975:267050 127.8831:0 128.88646:152754	NA	342196	383613	148381	326413	456130	106784	92011	374491	195532	409769	50647	776063	224592	295301	471535	82481	429977	41542	264996	885478	26985	45451	82315	44937	33529	114158	50123	222244	97145	0.0778998	0.178181082	t test	0.8	0.446
4.7_126.9036_[M-H]-	4.662	126.90361	[M-H]-	8.79	126.90361:610014 127.90696:0 128.91032:0	NA	39223	115413	3392078	14858	41779	10261	14585	29203	37021	74391	135094	70307	235884	6586	51675	354917	162089	93592	29061	9705	421279	153886	260257	63900	204836	265795	352188	243983	287648	1.95E-07	0.172588382	U test	3.3	0.393
0.8_126.9036_[M-H]-	0.765	126.90363	[M-H]-	55.07	126.90363:13368610 127.90698:0 128.91034:235746	NA	1628190	9493875	44018472	343800	2569800	382456	909790	926320	900789	2497135	7759450	2376289	2213716	293048	1311232	3834204	6399576	558429	1543249	328441	7559256	5722848	6976452	5158757	5372666	5296638	5644624	5414746	6291300	3.44E-06	0.021188745	U test	2.4	1
10.1_126.9036_[M-H]-	10.145	126.90365	[M-H]-	6.03	126.90365:417626 127.907:0 128.91036:0	NA	36136	126790	2027838	6142	101211	6573	14556	13677	13975	69905	170481	8949	122381	4522	87462	174544	290626	94331	42239	14500	101071	94281	115248	203707	90630	115853	182909	38277	78319	4.32E-07	0.109343326	U test	2.4	0.393
8.6_126.9037_[M-H]-	8.598	126.90367	[M-H]-	12.82	126.90367:881654 127.90702:0 128.91038:0	NA	1084789	244921	1608630	137278	1193259	726613	35940	785778	836517	1934432	2602683	10723	1537282	183755	24583	1163161	1304519	53690	1312033	305582	72850	48372	32853	110092	45452	28115	8216	45807	58433	0.706825063	0.116002013	t test	1	0.99
10_126.9037_[M-H]-	9.956	126.90367	[M-H]-	4.7	126.90367:244778 127.90702:0 128.91038:0	NA	11727	22364	913306	9831	62094	16983	10372	7121	8664	15294	165546	13139	17809	8547	18653	102079	129861	28991	12234	11190	110649	77602	52598	84098	23756	30259	86814	24678	12682	2.61E-07	0.000978392	U test	2.1	0.28
2.1_126.9037_[M-H]-	2.056	126.90368	[M-H]-	8.72	126.90368:1152296 127.90703:0 128.91039:0	NA	93121	1178563	7434398	9171	33962	9508	17098	11348	93802	148310	260485	23609	126074	7613	20509	801840	432064	118859	65066	6951	305804	139911	381806	170142	103892	167372	185122	269996	278617	9.98E-07	0.003577841	U test	4.8	0.971
3.8_126.9037_[M-H]-	3.816	126.90369	[M-H]-	9.65	126.90369:2716038 127.90704:0 128.9104:0	NA	351240	2224293	10112918	232637	111025	74698	305045	515663	346178	492446	581535	823209	534859	81008	1676029	830356	1244199	485928	405554	126299	959762	940796	994968	934490	1030889	889836	863150	852730	973839	3.31E-06	0.242637449	U test	2.2	0.436
4.3_126.9037_[M-H]-	4.298	126.90369	[M-H]-	5.59	126.90369:506920 127.90704:0 128.9104:0	NA	204725	436564	3097000	6893	16203	32892	73186	104050	11001	100880	712894	14061	656434	11610	116279	954004	762072	488993	127123	47333	490936	513138	338748	264208	635557	199309	29256	390857	510740	1.62E-06	0.06096999	U test	1.1	0.247
10.5_126.9037_[M-H]-	10.517	126.90372	[M-H]-	4.11	126.90372:278320 127.90707:0 128.91043:0	NA	15777	168993	986491	5151	15460	5941	4815	6487	9435	23921	150814	23454	24549	5388	13243	178825	122331	6248	5079	5312	59266	51930	39753	57984	29378	7027	34455	44263	11634	1.11E-06	0.001067148	U test	2.3	0.739
0.8_126.9515_[M-H]-	0.822	126.95148	[M-H]-	4.95	126.95148:143897 127.95483:0 128.95819:0	NA	82460	42959	3368.758984	149298	228529	277185	227692	343893	219055	173977	545842	125601	435855	227349	33688	478391	297814	243811	516051	156855	166568	143034	48843	207321	181178	52035	68905	185482	125876	0.870915722	0.578480681	t test	0.6	0.052
3.3_126.9845_[M-H]-	3.33	126.98454	[M-H]-	6.65	126.98454:301121 127.98789:0 128.99125:0	NA	239325	622422	1284122	323826	387156	311204	448196	274894	332634	520759	481993	611576	181873	367334	391130	329000	619713	503585	576076	305455	1001764	895622	862572	1038853	966111	1045288	789280	1009468	1032692	0.000797844	0.912809681	U test	1.1	0.529
2_126.9957_[M-H]-	1.988	126.99571	[M-H]-	7.28	126.99571:248204 127.99906:0 129.00242:92865	NA	14599	16605	5290	10261	7069	9769	7258	7509	17599	7748	15965	5193	17856	7183	7840	56075	5799	8511	34858	8037	512612	1076509	269505	216029	659804	813327	99752	131784	15792	0.142903242	0.001839717	U test	0.6	0.739
2.5_126.9958_[M-H]-	2.474	126.99579	[M-H]-	6.43	126.99579:459312 127.99914:37928 129.0025:97569	NA	1818608	809911	657111	310045	833951	504088	531647	282553	290577	809837	2166263	556727	1063994	231422	335028	908318	527745	198457	505090	223455	1584599	1643021	1595680	1033636	1829602	726562	1625604	896580	4645581	0.008272757	0.014577074	U test	1	0.739
2.6_126.9958_[M-H]-	2.557	126.9958	[M-H]-	3.18	126.9958:576883 127.99915:0 129.00251:110235	NA	967980	295311	622582	595264	537293	273822	612738	374893	399335	405383	880327	523033	444407	233328	403509	456730	660501	328287	494372	455766	1412461	1612003	2177253	1477577	1454180	1495711	1294400	1266110	4645581	0.357534345	0.570747055	t test	1	0.92
0.8_126.9968_[M-H]-	0.843	126.9968	[M-H]-	12.97	126.9968:387473 128.00015:0 129.00351:1105737	NA	73264	2540.923633	40646	2540.923633	26994	129288	32464	35579	66375	25409	170581	27250	31777	2540.923633	2540.923633	109239	66184	2540.923633	92017	2540.923633	304667	539696	912828	692671	280760	430771	504023	357213	411383	0.203009189	0.055781359	t test	0.9	0.724
1.4_127.0135_[M-H]-	1.382	127.01351	[M-H]-	5.12	127.01351:190730 128.01686:0 129.02022:4313954	NA	121776	244803	789105	383488	859256	794982	370179	274478	180455	226285	79121	591092	391904	51536	339874	418216	128771	203702	152851	197485	378026	613403	608880	212925	358702	381036	412609	465657	566326	0.041963066	0.551130518	U test	1.6	0.19
4.6_127.0751_[M-H]-	4.636	127.0751	[M-H]-	13.68	127.0751:1964894 128.07845:105625 129.08181:0	NA	1244694	708965	1005668	2042739	2737952	5357121	7792344	849268	1168246	1247709	1166164	1548895	1591877	1151029	1186586	754259	1015564	522694	934063	913641	1992076	2008285	1996367	1816884	1965963	1358543	2019501	1012984	1374636	0.002778844	0.492980113	U test	2.1	0.143
5_127.0751_[M-H]-	4.995	127.07512	[M-H]-	10.29	127.07512:433065 128.07847:0 129.08183:0	NA	811480	645001	1234415	858664	965236	979619	958065	737296	733978	682879	770380	683734	746090	867645	1169930	825547	952516	1110146	737672	671553	1034994	909389	924328	1057816	976012	907210	885417	762593	998578	0.097355205	0.025686422	U test	1	1
7_127.1114_[M-H]-	6.984	127.11136	[M-H]-	5.25	127.11136:125429 128.11471:0 129.11807:0	NA	6682	5002	12034	32654	380531	9429	30551	8678	5443	16167	6955	6738	19245	264875	54037	500.2440918	16563	22401	9935	500.2440918	51458	29815	9356	17795	5573	6026	500.2440918	8774	18736	7.42E-07	5.15E-06	U test	1.2	0.971
8.8_127.8687_[M-H]-	8.844	127.86872	[M-H]-	7.24	127.86872:146717 128.87207:106115 129.87543:0	NA	425569	661416	370026	422029	247894	426242	203902	512970	136566	330857	450661	204866	324445	617555	302355	461725	305065	251383	482261	170458	503233	428872	287461	246531	186087	335228	377705	430194	259129	0.8885813	0.542311474	t test	1	0.845
8_127.8688_[M-H]-	8.008	127.86882	[M-H]-	4.83	127.86882:205159 128.87217:430813 129.87553:0	NA	544755	587626	353996	728177	661966	157977	472605	561330	394578	392004	747725	298935	338460	130098	411829	163845	674192	323759	268405	776941	200238	357648	283177	198584	156532	141071	286325	395005	564110	0.879049126	0.10567305	t test	1.1	0.585
0.6_127.8689_[M-H]-	0.563	127.86887	[M-H]-	11.37	127.86887:462863 128.87222:163581 129.87558:56386	NA	1565686	859908	590868	839093	809807	491510	1169572	1065974	569486	707168	907513	771473	496021	717088	834807	488453	1272642	627541	563720	930544	189988	474104	422569	429655	482581	547597	964109	1196932	1137704	0.472958822	0.130322242	t test	1.1	0.584
1.5_127.8689_[M-H]-	1.478	127.8689	[M-H]-	3.42	127.8689:233582 128.87225:227228 129.87561:0	NA	350975	964890	269555	1046578	777784	171279	834045	648913	439865	551100	454772	834465	346920	495931	608044	298957	1297197	387224	190767	421072	379703	402806	171036	220409	78012	183742	315564	819489	488714	0.934846475	0.010202719	U test	1.1	0.631
7.9_127.8689_[M-H]-	7.876	127.8689	[M-H]-	3.25	127.8689:166171 128.87225:424202 129.87561:43285	NA	616509	613338	426045	502863	366066	362813	824610	537148	328766	724375	334102	430110	202835	226523	664379	135859	940340	529743	366117	257257	392145	455738	476596	232937	340444	339766	105213	865668	590473	0.335583179	0.072714095	t test	1.3	0.303
6.1_127.8689_[M-H]-	6.109	127.8689	[M-H]-	2.85	127.8689:171149 128.87225:302907 129.87561:0	NA	551073	406877	405166	289669	122871	257404	491525	280197	191634	343486	256895	511122	252894	296171	512945	246755	286117	109475	209844	649891	86205	188622	304195	210830	326681	176281	201050	311848	441601	0.996266281	0.14134294	t test	1	0.863
2.2_127.8689_[M-H]-	2.201	127.86891	[M-H]-	1.74	127.86891:275279 128.87226:201794 129.87562:0	NA	383023	713257	241920	550712	1215158	244499	941609	168825	442065	472069	744325	520016	210398	994400	391446	435658	900522	511437	287024	688058	217356	337160	721521	225579	162960	377018	864400	295511	590868	0.402981057	0.388168585	t test	0.9	0.666
9.2_127.8689_[M-H]-	9.15	127.86894	[M-H]-	4.48	127.86894:191746 128.87229:311417 129.87565:37641	NA	1207352	195313	381125	406554	289978	156034	302808	630922	411601	453182	704074	830304	383929	283690	148032	329487	895038	122090	397012	641135	281960	258871	496402	507011	355573	254872	190957	515126	207860	0.022070148	0.446690831	U test	0.9	0.912
1.3_127.869_[M-H]-	1.279	127.86897	[M-H]-	6.28	127.86897:172232 128.87232:0 129.87568:0	NA	440953	174679	75402	109787	232809	38486	666701	160860	125499	407197	156779	101267	154442	192346	533538	66892	269417	124229	166892	274798	30779	16354	23964	15955	15128	22498	43601	364466	179737	0.11899785	0.11537243	t test	1.1	0.684
2_127.9797_[M-H]-	1.978	127.97972	[M-H]-	3.85	127.97972:77052 128.98307:0 129.98643:0	NA	13068	5401	7584	8828	5902	8862	14787	7584	7945	6694	33648	9152	9517	10176	540.0880371	11622	21111	6169	9990	540.0880371	54140	136333	17707	44238	18250	67574	30299	13381	27894	0.139930329	0.068079801	t test	0.8	0.409
2.6_127.9798_[M-H]-	2.586	127.97977	[M-H]-	2.46	127.97977:137986 128.98312:0 129.98648:0	NA	172083	128304	312467	66201	72534	63821	85018	84533	44680	116814	237479	199956	363656	160172	62144	121034	145142	30622	157517	64912	292135	175455	685720	202503	259427	853696	229153	352059	594646	0.005530226	0.481564326	U test	0.7	0.353
1.4_127.9798_[M-H]-	1.406	127.97979	[M-H]-	11.53	127.97979:566117 128.98314:0 129.9865:0	NA	3576534	2161237	1689386	970700	1224355	1197773	1777860	783126	780425	799861	4165508	1022451	1662000	1011161	927167	2342978	1426137	2109561	1603300	475703	1554998	1790652	1376292	2418694	971830	1857762	1534205	652302	3004556	0.012387651	0.12039311	U test	0.9	0.684
0.9_127.9799_[M-H]-	0.919	127.97991	[M-H]-	17.06	127.97991:624662 128.98326:0 129.98662:0	NA	1013333	498252	475521	398318	588844	436272	568279	812748	63314	756938	1454407	665476	685230	206763	507699	712848	150914	660391	429200	254293	1084802	1621331	1687281	1295596	1378158	1702958	1565760	1578639	1204779	0.663974904	0.096925541	t test	1	0.959
1.1_128.0339_[M-H]-	1.063	128.03391	[M-H]-	462.71	128.03391:28974062 129.03726:2522260 130.04062:982631	NA	74128560	34782456	74729456	38702820	67467056	95997016	67200936	61918772	56463468	74322768	103709432	62135120	37062604	37020912	40821108	74347952	23076302	37033004	113510208	42197776	105617104	106550432	115686760	127056104	121145704	113349840	124442160	123010656	127424704	0.459850422	0.084811987	t test	1.1	0.54
0.8_128.0339_[M-H]-	0.814	128.03394	[M-H]-	490.61	128.03394:42064056 129.03729:2232765 130.04065:378081	NA	41493064	25148656	49308192	29177022	43282408	63784540	39704312	43061740	31249834	56043576	60308280	35990920	21522556	26633916	22095172	49772640	13968107	24475942	64151132	21275480	96010592	99835352	98473992	98437192	96295280	114300632	105858912	109945808	115419032	0.907412568	0.116145518	t test	1.2	0.24
12.4_128.034_[M-H]-	12.37	128.03397	[M-H]-	6.82	128.03397:585672 129.03732:19353 130.04068:45738	NA	3607341	2081212	2998873	3076738	2115808	3256606	2975131	1709827	1356155	2203684	2995854	2590743	1959463	2149709	1463307	3263388	3062152	2190882	3566522	1695831	1486609	1987578	3341463	3478731	2499468	3385606	3493224	2424084	4659218	0.622375854	0.781204956	t test	1	0.938
5_128.034_[M-H]-	4.953	128.03397	[M-H]-	1.75	128.03397:411398 129.03732:0 130.04068:61502	NA	544170	405846	316777	1476288	716034	754768	1074681	1251131	1161494	1425832	724476	1224093	814864	587917	575011	641502	1377119	1061631	1313259	581140	189232	165445	544010	2636076	1085428	759317	1174835	1762028	1825286	0.36392671	0.12490408	t test	1	0.98
4.9_128.1067_[M-H]-	4.929	128.10669	[M-H]-	30.79	128.10669:1637661 129.11004:170838 130.1134:0	NA	497407	163629	188725	539801	906538	4750658	4877423	142858	111672	247749	575792	340817	419491	137295	280710	249020	175037	6277	299773	97362	597781	635764	607244	720307	580738	664853	566560	611173	589795	8.99E-05	0.999699806	U test	4.6	0.28
5.8_128.1068_[M-H]-	5.779	128.10678	[M-H]-	10.57	128.10678:80061 129.11013:0 130.11349:0	NA	32032	6386	13554	7018	23526	12159	13408	7295	7747	18651	44414	8629	17733	17553	9630	12177	36169	21662	33910	16671	154031	224558	163830	125650	210672	140487	151778	150156	146643	0.086200997	0.091124488	t test	0.6	0.092
3.1_128.1068_[M-H]-	3.148	128.10684	[M-H]-	19.59	128.10684:204544 129.11019:0 130.11355:0	NA	190529	36536	241315	120823	269013	128068	185614	210645	133829	249051	310300	100007	221158	127464	67397	366870	142384	138076	264041	104210	932353	804005	823917	877950	870499	898225	857096	821122	887626	0.374302641	0.483959645	t test	0.9	0.804
5.6_128.1068_[M-H]-	5.569	128.10684	[M-H]-	9.04	128.10684:74917 129.11019:0 130.11355:0	NA	19885	8243	20649	17119	62523	44171	41155	73408	27688	30579	73520	25076	11654	32664	19419	75606	36169	45699	59833	16671	101875	162489	190213	231106	165761	183665	102583	130451	119647	0.365189182	0.438381908	t test	0.9	0.58
6_128.8766_[M-H]-	6.015	128.87663	[M-H]-	6.42	128.87663:260301 129.87998:32435 130.88334:43070	NA	379303	425899	176240	645367	674146	312565	441843	197324	241609	891430	498091	1259782	311787	561519	842755	232665	233836	278514	426540	1176458	289287	499610	379617	357501	474686	221744	466542	523616	404921	0.296374153	0.024444969	U test	0.7	0.393
6.6_128.8767_[M-H]-	6.558	128.87665	[M-H]-	3.99	128.87665:227626 129.88:0 130.88336:36738	NA	307119	758593	224141	1078953	1079571	250594	248419	285327	189780	1431666	328916	917718	376550	514340	973262	267872	307724	132311	220489	842950	239209	376127	374377	317301	286918	221263	318742	1326065	894394	0.013891587	0.058112452	U test	1.2	1
9.3_128.8767_[M-H]-	9.297	128.87666	[M-H]-	3.37	128.87666:337335 129.88001:0 130.88337:36626	NA	395602	207122	319464	767537	896105	31836	309363	398145	140232	458343	136783	928365	274530	186132	413188	48515	96126	50195	80732	1114147	144235	31163	42609	134734	415157	83777	82592	1188039	253854	0.411786331	0.002310629	U test	1.1	0.315
8.8_128.8767_[M-H]-	8.815	128.87668	[M-H]-	5.35	128.87668:379953 129.88003:0 130.88339:105354	NA	183782	1056414	511843	1606584	1368934	113397	415847	367274	250106	1556773	32364	1205502	81873	1124862	1444703	468965	454884	299283	240473	1311078	159054	218850	300019	256818	501058	470710	328820	1384728	807945	0.085339217	0.148637889	t test	1.1	0.844
9.6_128.8767_[M-H]-	9.589	128.87668	[M-H]-	3.93	128.87668:243720 129.88003:0 130.88339:0	NA	151973	366955	172872	290958	737637	233682	163632	61140	51779	309356	73155	184964	169979	557813	252339	122515	211078	71500	56642	495487	90751	99718	307646	243349	433188	290938	157029	1057364	799141	0.074357885	0.010479817	U test	1.1	0.796
0.6_128.8767_[M-H]-	0.579	128.87669	[M-H]-	10.17	128.87669:624916 129.88004:29380 130.8834:106525	NA	184947	780168	291751	1097375	1204070	223678	670138	279391	306499	2304721	261543	1012472	236353	1068166	1102264	106950	494973	230967	181725	1095082	190190	258638	212469	175229	198272	192212	193079	639625	332455	0.013906008	0.041469609	U test	1.2	0.579
7.9_128.8767_[M-H]-	7.872	128.87669	[M-H]-	1.49	128.87669:367731 129.88004:0 130.8834:33698	NA	369560	907132	266317	1698475	1184665	386039	450605	755058	246387	843537	238105	817955	657656	1181495	1758374	181525	435139	239953	330614	772041	174330	326967	471817	185499	271362	352326	416560	1327860	775382	0.07967158	0.25425238	t test	1.1	0.861
5.4_128.8767_[M-H]-	5.445	128.87675	[M-H]-	2.32	128.87675:253349 129.8801:0 130.88346:0	NA	254350	1132047	287565	896398	821008	194257	259484	180726	161682	1071220	343617	773238	266060	649519	530364	176241	177625	171581	145417	1251838	199081	197495	288584	259815	277555	216139	210476	651990	109624	0.009055135	0.008402564	U test	1.1	0.631
6.1_128.8768_[M-H]-	6.141	128.87677	[M-H]-	2.33	128.87677:294777 129.88012:29568 130.88348:0	NA	382523	415507	212862	506085	591324	268425	206104	194754	208124	1543052	310359	568523	275234	920280	990846	264377	246442	133938	298682	929956	155718	231223	317714	349931	241928	206542	294339	592412	581353	0.000204427	0.024509318	U test	0.9	0.436
3.5_128.8768_[M-H]-	3.458	128.8768	[M-H]-	1.6	128.8768:178420 129.88015:0 130.88351:0	NA	211651	932231	206605	360701	354988	85659	269088	110929	158218	268403	107770	514549	158651	362589	627368	52246	152440	137678	158207	972069	152397	144733	72704	81849	145743	63295	71811	219511	89076	0.001925642	0.010755138	U test	0.9	0.796
5.6_128.8768_[M-H]-	5.555	128.87682	[M-H]-	3.27	128.87682:254279 129.88017:0 130.88353:42496	NA	159189	436651	182596	772583	771176	156090	33743	104835	120682	446031	191382	474876	348569	795464	1035631	136008	293851	194654	284183	1162507	201358	167690	426187	183562	229593	274883	261338	576935	365234	0.048499165	0.050127301	U test	0.6	0.143
0.7_128.8908_[M-H]-	0.732	128.89079	[M-H]-	30.68	128.89079:1021418 129.89414:289018 130.8975:1229899	NA	2171339	2186293	2287447	2074502	2248658	2723067	1792720	2537066	2357596	2166288	1771359	2120698	2092192	1978973	2512536	1828869	1605619	2196004	1896542	1697662	2347554	2435594	2657982	2146933	2608582	2400206	2583329	2220928	2759228	0.463991834	0.986692518	t test	1.1	0.037
0.9_128.8908_[M-H]-	0.924	128.89084	[M-H]-	9.23	128.89084:264053 129.89419:0 130.89755:267873	NA	82252	385140	585497	244792	359237	313825	177984	274556	427988	142077	202157	140416	497798	306126	307369	236287	96393	378643	345493	146621	557221	617760	181594	666272	477469	164637	125026	172260	39647	0.935906419	0.776227467	t test	1.1	0.596
5.6_128.9582_[M-H]-	5.552	128.95816	[M-H]-	1.74	128.95816:124517 129.96151:0 130.96487:0	NA	119313	286774	423074	96177	139510	204016	206746	167627	147822	188789	295099	109190	311064	69180	164090	282277	248078	162901	174374	279902	135717	359452	220676	253298	156102	155776	271060	49053	119811	0.028633353	0.367490433	U test	0.9	0.739
5.3_129.0002_[M-H]-	5.293	129.00021	[M-H]-	5.41	129.00021:176811 130.00356:0 131.00692:0	NA	546.1391113	546.1391113	546.1391113	5944	6981	6958	535690	546.1391113	546.1391113	260911	546.1391113	546.1391113	546.1391113	546.1391113	546.1391113	5461	546.1391113	6002	546.1391113	546.1391113	261895	208708	302087	251448	345965	252044	185794	290488	258840	1.25E-05	1.16E-05	U test	50.4	0.123
1.1_129.0179_[M-H]-	1.057	129.01794	[M-H]-	161.32	129.01794:9585617 130.02129:497170 131.02465:0	NA	22891126	22151856	29683166	19642474	19552044	21019090	24533656	23623492	21347354	21300686	22270310	20095432	16207775	19927594	21432934	19955426	16834584	19956936	19432686	15227997	33085952	32741980	32528770	38850356	37578524	43864684	41190172	46503484	46018868	0.215804571	0.038260317	U test	1.2	0.009
1.4_129.018_[M-H]-	1.36	129.01796	[M-H]-	64.02	129.01796:4362652 130.02131:147799 131.02467:195627	NA	16118921	7175940	25886104	9273778	15698600	10637007	21044042	15603734	14790557	12216447	16768578	5945536	17879404	14188009	6572358	16092053	12019184	14934214	14496069	9980252	26612990	15534082	13144889	30790446	27592672	25812060	18251796	26001906	27820064	0.670612237	0.023753153	U test	1.1	0.393
11.7_129.018_[M-H]-	11.68	129.01796	[M-H]-	4.3	129.01796:298932 130.02131:0 131.02467:189248	NA	672000	270765	1106261	244041	438214	1396909	926889	581885	1231194	295604	822773	369945	1240138	219792	129256	1159386	819588	904362	1086842	142815	1164788	1060191	1192535	1211392	1170541	943328	688935	234226	610402	0.141661442	0.134570424	t test	1	0.931
2.1_129.018_[M-H]-	2.113	129.01797	[M-H]-	7.58	129.01797:312310 130.02132:0 131.02468:107424	NA	194938	256724	494012	437039	577574	516686	1965151	194773	211539	629071	444241	211695	582370	192612	328217	388346	280176	417542	177290	143204	380969	788810	417285	699115	416636	768145	443182	982525	414482	0.000295513	0.324974198	U test	1.7	0.165
0.8_129.018_[M-H]-	0.786	129.01799	[M-H]-	80.51	129.01799:4826450 130.02134:264188 131.0247:0	NA	9162865	11143648	12392637	10189981	10538969	8826120	9084750	11102634	7650813	12002376	7592322	8693968	8362173	11013295	10069539	9815879	7769266	9627227	8230120	6047378	15530167	19014812	15358604	16994274	18431384	19015042	18720442	18095276	20338090	0.297714934	0.480542498	t test	1.2	0.055
12.4_129.018_[M-H]-	12.38	129.01802	[M-H]-	3.62	129.01802:377743 130.02137:25233 131.02473:186109	NA	1923137	1426777	1927781	1098870	1010458	1296904	557747	778884	2685089	669355	1460479	1244963	810331	970729	1107464	1559726	1533653	1231475	2364985	618844	1383498	1022971	1948946	928655	1157445	1139028	1599349	790032	840624	0.347299263	0.293441882	t test	1	0.898
4.9_129.0544_[M-H]-	4.868	129.05437	[M-H]-	4.42	129.05437:254236 130.05772:0 131.06108:249297	NA	167530	191483	332149	456384	401404	702756	486721	387716	622790	484922	660735	368972	640484	736944	194570	676934	459637	286296	396670	518479	2155998	1532440	1346530	1487423	1588976	1265025	953840	1252031	1094013	0.562896261	0.525620047	t test	0.8	0.308
6_129.0544_[M-H]-	6.021	129.05437	[M-H]-	2.76	129.05437:179820 130.05772:0 131.06108:244125	NA	411332	213128	658527	476934	386723	562942	526249	266395	300614	641941	639273	356466	758190	482857	421737	243957	768964	516469	415474	396170	750392	861124	366906	423100	505414	281246	492565	272611	419779	0.761350087	0.637524312	t test	0.9	0.367
0.5_129.0544_[M-H]-	0.537	129.05438	[M-H]-	2.64	129.05438:232123 130.05773:28965 131.06109:417540	NA	488094	694495	1073461	384981	462840	1292684	554199	842401	692914	274907	845277	208224	837507	476058	530267	815967	588241	800080	994637	518385	1378527	1534943	637490	1027481	493318	516839	462109	716809	451062	0.520036295	0.642000801	t test	1	0.98
5.4_129.0544_[M-H]-	5.446	129.05443	[M-H]-	1.4	129.05443:243003 130.05778:60258 131.06114:391988	NA	375050	299856	461012	196668	259622	522710	277224	232751	814681	325539	211457	202550	354436	339740	226883	395806	309070	245033	294956	273246	875968	591059	329866	622352	511988	480428	290668	193072	717793	0.009788836	0.104975865	U test	1.3	0.393
3.8_129.0544_[M-H]-	3.826	129.05444	[M-H]-	6.52	129.05444:288835 130.05779:59704 131.06115:168131	NA	583374	1569298	647853	550252	401897	459805	716359	381114	498276	695507	447563	741736	579241	246962	465292	471634	1103444	372399	407050	340207	693455	559896	1364282	981682	897398	514683	631687	1018267	1013112	0.000510442	0.003375722	U test	1.2	0.28
4.7_129.1019_[M-H]-	4.736	129.10193	[M-H]-	10.75	129.10193:70944 130.10528:0 131.10864:0	NA	24342	44943	95995	7826	52335	19334	28021	25580	33874	29391	57444	17202	22899	19670	70087	55089	10800	96804	37374	42778	129792	161997	123245	116083	14578	76345	124553	107955	112851	0.032107541	0.381734666	U test	0.8	0.579
2.9_129.102_[M-H]-	2.939	129.10196	[M-H]-	10.44	129.10196:114900 130.10531:0 131.10867:0	NA	126955	169510	53211	229374	158236	219205	114820	103092	147726	103768	85905	166498	89692	476287	143175	259959	136152	104524	97548	94503	198956	589709	538265	260138	546219	521980	309867	161197	494689	0.909614036	0.000846747	U test	0.8	0.796
1.6_129.8659_[M-H]-	1.591	129.86595	[M-H]-	3.58	129.86595:69023 130.8693:0 131.87266:0	NA	182703	71549	871.9625977	40088	9861	39644	25875	37234	21712	17846	25932	19801	24701	22912	14843	19562	192522	9199	17728	16231	10330	23656	21696	871.9625977	871.9625977	9850	871.9625977	55702	39676	0.001475826	6.74E-07	U test	1.1	0.393
9.3_129.9743_[M-H]-	9.301	129.97433	[M-H]-	3.15	129.97433:49943 130.97768:0 131.98104:0	NA	10409	16001	94710	12244	20441	62638	13162	81832	104970	8993	44386	42204	34747	17970	35523	109513	10277	24808	16422	9784	15829	47274	81243	38842	52756	100935	30837	46066	11221	0.009822936	0.003222214	U test	1.3	0.853
8.7_129.9745_[M-H]-	8.68	129.97447	[M-H]-	1.74	129.97447:54231 130.97782:0 131.98118:0	NA	23160	26801	154349	7157	11730	58289	74264	26528	84246	29352	22897	9435	41844	42375	20878	95655	28696	46969	88280	27472	179397	131929	120893	16451	49603	44168	31135	13053	21726	0.033760332	0.078752217	U test	1.2	0.853
0.8_130.0408_[M-H]-	0.83	130.0408	[M-H]-	10	130.0408:282421 131.04415:0 132.04751:0	NA	34222	29004	73063	61466	1277.652051	34583	1277.652051	59193	1277.652051	46060	1277.652051	28193	26202	23865	1277.652051	1277.652051	12777	21832	29911	1277.652051	159237	121534	62424	454122	256968	444501	212527	395629	544477	0.211803027	0.024689039	U test	2.3	0.052
1.2_130.0496_[M-H]-	1.245	130.04961	[M-H]-	58.94	130.04961:2602458 131.05296:132824 132.05632:153656	NA	7706039	4148340	5776808	4658081	5232108	11020193	10090415	4282660	3682898	5093674	8727689	5544882	4754284	4250902	3978474	6696510	2970365	1692466	6868032	3229494	12803759	13565395	13490217	13961970	14786363	12774979	14373710	13923842	14879691	0.033950651	0.960451921	U test	1.2	0.218
1.1_130.0497_[M-H]-	1.084	130.04967	[M-H]-	26.22	130.04967:829695 131.05302:0 132.05638:0	NA	495771	272171	246675	163289	1154079	1335647	853724	174931	296389	310362	364758	175627	52188	221408	211831	420228	65538	89031	448804	38879	328353	2666736	1455759	1495058	1726835	2607001	2599143	3243609	2698436	0.019640544	0.222246787	U test	2.5	0.043
0.7_130.0609_[M-H]-	0.746	130.06087	[M-H]-	7.72	130.06087:293792 131.06422:0 132.06758:0	NA	36080	37844	14374	1002.964258	15204	1002.964258	36048	109789	1002.964258	92710	10783	1002.964258	1002.964258	1002.964258	28237	10030	35822	17855	105040	45063	283437	355768	363442	495914	231678	287573	475683	347417	224912	0.019297059	0.011389217	U test	1.3	0.684
5_130.0649_[M-H]-	5.024	130.06493	[M-H]-	10.73	130.06493:392686 131.06828:428436 132.07164:0	NA	720853	373948	870641	665613	541015	787345	471969	462521	363956	504701	659291	504113	859189	626137	661514	792327	645342	739142	522751	313156	1005231	990047	1089250	1001283	940062	960261	1031891	848600	880227	0.311330427	0.950436287	t test	0.9	0.361
2.5_130.0859_[M-H]-	2.513	130.08595	[M-H]-	7.76	130.08595:417196 131.0893:0 132.09266:0	NA	1356223	931948	2031759	1089435	760969	590999	1185452	917147	899628	336160	879362	1167988	534970	782629	1121418	1385634	927144	918021	372662	345520	898302	2839050	2865362	1553612	2015524	1620067	2864786	2529558	2774967	0.410600101	0.611881325	t test	1.2	0.382
2.9_130.086_[M-H]-	2.879	130.08597	[M-H]-	12.27	130.08597:587167 131.08932:49107 132.09268:0	NA	1598146	2338142	1359501	809840	1604822	1084379	1567488	2096039	1827660	1698976	2201866	2224598	660034	1879988	898375	2373162	1994996	1981401	1956167	1842179	2076066	3396492	3360321	3244342	2019636	3355282	3284448	3156100	3351681	0.854034977	0.001379389	U test	0.9	0.218
3_130.086_[M-H]-	3.031	130.08598	[M-H]-	8.93	130.08598:407150 131.08933:0 132.09269:0	NA	516495	2249488	1167450	655416	793779	817151	796994	1145877	1019560	1052352	892150	1933152	465123	1006227	740382	1992204	1595709	1224468	602769	1130504	1734070	1843293	1128332	1868644	1966505	1921209	1869554	1774017	1838056	0.015651611	0.279599555	U test	0.9	0.631
4.7_130.086_[M-H]-	4.65	130.086	[M-H]-	16.25	130.086:1422793 131.08935:78866 132.09271:0	NA	1722127	902220	768433	2977933	3911855	3640510	4183290	863565	766883	905191	1611702	1321973	1410020	936666	1091040	1235837	840358	632539	1045136	719809	1729943	1729918	1600171	1665849	1812253	1652393	1709513	1727299	1477935	0.011521377	0.921005255	U test	1.8	0.579
4.2_130.086_[M-H]-	4.193	130.08601	[M-H]-	137.67	130.08601:5937856 131.08936:444754 132.09272:0	NA	12651533	5452374	7255812	9321951	12594331	12457026	11278636	8551707	6245396	7826146	13718615	7736080	10158276	7812140	5992324	9882691	7207976	6413620	10606515	7076636	18867354	18617486	19560532	18696478	18653840	18930604	17813398	17779782	18795522	0.684766613	0.9110377	t test	1.1	0.634
3.9_130.086_[M-H]-	3.925	130.08603	[M-H]-	341.4	130.08603:11725718 131.08938:1087789 132.09274:40768	NA	32449480	17289680	26112612	24427750	26352480	28748626	23986898	26524302	25559126	25316684	33695496	18641500	28701650	24118282	22824954	28128778	22699512	31067650	27153950	19614198	44591560	43740324	43238408	44814988	44634760	46278112	45165828	42877776	43926244	0.370748731	0.908187122	t test	1	0.828
3.8_130.086_[M-H]-	3.793	130.08603	[M-H]-	121.77	130.08603:4478661 131.08938:226313 132.09274:0	NA	11805445	6391428	9489766	8720072	9517411	10083337	9097273	9550621	9037866	9006126	12768167	7224848	10617856	8699839	8351250	10833461	8727084	12272513	10228307	7438628	16188177	16876206	16428542	16189784	16690343	16651098	16591078	15930284	16728841	0.225615717	0.688308299	t test	0.9	0.37
1.3_130.086_[M-H]-	1.273	130.08603	[M-H]-	37.62	130.08603:1288876 131.08938:109631 132.09274:0	NA	2964131	6640187	1264948	1338966	907573	2902438	2298090	2598395	2395965	3342515	6613652	6765382	1357486	3958244	678507	7514595	5144526	4260102	3442888	5969654	4046414	4408613	3409414	5226911	5975411	5271139	6001273	5846534	5416996	0.032698744	0.224395783	U test	0.6	0.043
4.1_130.0861_[M-H]-	4.088	130.08607	[M-H]-	49.45	130.08607:2281041 131.08942:168945 132.09278:0	NA	5373846	2769132	3221292	4094567	4747479	5314135	5815436	3823960	3057189	3594446	6320113	3357776	4616122	3719598	2964762	4241062	3427362	3660785	4457694	2972492	7263503	7147714	6860822	6919314	7403779	6947204	6912436	7009495	7343488	0.754133246	0.47225811	t test	1	0.764
1.1_130.3344_[M-H]-	1.067	130.3344	[M-H]-	11.86	130.3344:61831 131.33775:0 132.34111:0	NA	1394.17666	1394.17666	1394.17666	1394.17666	1394.17666	1394.17666	1394.17666	1394.17666	1394.17666	1394.17666	96803	1394.17666	13942	1394.17666	1394.17666	1394.17666	1394.17666	1394.17666	14919	1394.17666	1394.17666	64983	1394.17666	21066	40128	23371	1394.17666	1394.17666	1394.17666	0.290652685	2.98E-06	U test	0.1	0.143
2.1_130.8738_[M-H]-	2.131	130.87384	[M-H]-	3.68	130.87384:25602 131.87719:0 132.88055:113286	NA	38917	82291	25937	122331	167174	9848	32702	16474	12146	361434	15051	137805	29154	66798	86481	7556	41079	21271	15962	378411	5351	33066	19305	8993	8631	14022	8415	35654	27157	0.001939577	9.50E-05	U test	1	0.853
1_130.8878_[M-H]-	0.975	130.88777	[M-H]-	27.08	130.88777:317555 131.89112:0 132.89448:0	NA	292428	232802	796590	290937	223643	573444	653930	270426	285075	55990	299030	168775	957264	449712	244664	219910	103857	225977	257699	128614	284682	576953	843992	512616	389167	271524	144882	218667	271171	0.210353516	0.000579121	U test	1.2	0.19
0.6_130.8879_[M-H]-	0.613	130.88792	[M-H]-	14.78	130.88792:208538 131.89127:0 132.89463:101482	NA	240316	111727	126049	249113	137653	211052	128460	229922	210340	104821	256960	84257	19035	121571	127374	203656	186677	199728	225620	12464	209324	253607	252449	201062	227001	103608	312314	122368	145990	0.050604436	0.17487072	t test	1.2	0.355
0.7_130.8879_[M-H]-	0.733	130.88795	[M-H]-	83.15	130.88795:1102973 131.8913:201287 132.89466:469741	NA	2273473	2189872	2057875	2148809	2359170	2293015	2211852	2476471	2255365	2209673	2143974	1911525	2435977	2449113	2186555	1936748	1751096	2538317	2187496	1262506	2763292	2402164	2570878	2895333	2767920	2822344	2842429	2384163	2972178	0.027656912	0.526560185	U test	1.1	0.28
0.6_130.9823_[M-H]-	0.595	130.98228	[M-H]-	229.31	130.98228:9742156 131.98563:1407788 132.98899:1490200	NA	21895618	19682618	18840952	22315628	23884178	26818332	22692998	27091708	26419898	24189960	20645690	18572154	23271572	22675910	17898234	25853104	21378848	25865638	24780434	19780364	31774752	30143438	26156172	23946668	25064358	25330846	23675550	24828900	25036722	0.618235865	0.052810032	t test	1	0.556
0.7_131.0085_[M-H]-	0.741	131.0085	[M-H]-	8.41	131.0085:400659 132.01185:0 133.01521:0	NA	256119	269528	456084	104696	295404	380857	317953	439159	66279	432812	441937	165431	190422	191337	160062	312764	213256	165287	430831	27525	466102	802380	681052	461417	596745	826762	818810	650802	682967	0.37728627	0.436513591	t test	1.3	0.246
2.3_131.0336_[M-H]-	2.336	131.03365	[M-H]-	33.92	131.03365:2890276 132.037:157181 133.04036:0	NA	7563658	2841442	3637203	1196186	14118203	20115146	23968748	3925342	2362186	1865480	5250010	3398103	5788211	4967632	2990695	4579440	3061014	7921886	8014863	2621071	6460036	11326103	8673355	15624910	7322102	8370370	7419828	12597726	12094795	0.017992679	0.188559781	U test	1.6	0.853
1.8_131.0337_[M-H]-	1.785	131.03366	[M-H]-	96.36	131.03366:5317610 132.03701:314391 133.04037:0	NA	16033889	11186309	15251535	18853606	30118152	30934806	38371020	13031125	11421147	11279402	20595074	13988883	16745835	9595310	6984530	16151225	9668639	17117732	6881016	7698155	19212802	34220588	35660668	33030546	33027278	31518314	31734138	28876378	28290404	0.052391642	0.491606859	t test	1.5	0.052
6.1_131.0699_[M-H]-	6.057	131.0699	[M-H]-	2.61	131.0699:231351 132.07325:0 133.07661:0	NA	644856	474394	648163	225862	546414	584551	502342	362486	673411	193683	535298	480175	786019	602387	483139	292518	509103	686156	462734	497567	667463	1486366	912190	703151	739281	861958	354272	977207	495273	0.594761613	0.918105333	t test	0.9	0.386
5.5_131.07_[M-H]-	5.517	131.06998	[M-H]-	4.76	131.06998:387349 132.07333:0 133.07669:0	NA	906774	334834	1088182	591261	743449	723331	429678	788084	779866	620808	500294	518244	1256831	738156	681970	504789	1057258	1001764	771462	508058	983060	1188721	742689	719412	676653	524218	427382	476878	360822	0.90020439	0.154055882	t test	0.9	0.55
4.4_131.07_[M-H]-	4.431	131.07002	[M-H]-	33.09	131.07002:2331991 132.07337:126110 133.07673:0	NA	4891401	1179885	3467953	3401447	4909248	6370437	5099124	2286069	2393360	3226888	5515440	3182072	4251756	2583691	2292084	4453734	2387438	2938762	4631842	2301663	8227125	8707347	8723113	8413448	9002758	8179650	8357702	7650634	7261290	0.907346049	0.216611732	t test	1.1	0.744
4.5_131.07_[M-H]-	4.541	131.07004	[M-H]-	17.85	131.07004:1348037 132.07339:118029 133.07675:0	NA	4440009	1995067	4253078	3356739	3197713	4998132	5169191	2935910	3232537	3940264	4857974	2386920	3268831	2286068	2456880	3827441	2452378	1366186	2706631	2177031	5773742	6977186	5301606	5843708	6107666	6006765	5020558	5325968	5212866	0.729242419	0.657799864	t test	1.3	0.03
4.3_131.0701_[M-H]-	4.345	131.07005	[M-H]-	73.02	131.07005:5669240 132.0734:414116 133.07676:37712	NA	9344403	4219722	7068260	9873323	13469371	19656046	14533355	5505292	4942614	7206690	10054587	6711530	8146288	4954713	5106895	7898718	4799256	3661186	8373392	4174019	14451459	14644696	14868686	14754644	14393422	14369170	13656792	12900629	12773936	0.442609557	0.596759903	t test	1.5	0.076
4.1_131.0701_[M-H]-	4.061	131.07005	[M-H]-	15.57	131.07005:912829 132.0734:45753 133.07676:0	NA	1057810	482109	805533	1084509	1268106	2351462	2059125	846397	802303	1064935	1664778	1159380	1752016	582268	1370470	2388793	599461	2262510	898142	383155	3888980	4110175	4026201	3664308	4050794	3686636	3255564	2653661	3134348	0.090741765	0.522097187	t test	0.9	0.623
0.5_131.0701_[M-H]-	0.531	131.07005	[M-H]-	6.13	131.07005:445261 132.0734:21353 133.07676:0	NA	1746221	652916	1639375	1265088	1246204	1693423	829537	1542586	1567034	478214	499924	720488	1660580	810562	1482754	1550610	1699183	1079480	1972803	588663	1581306	3344636	2949148	2289886	1782233	1668281	742328	537331	395814	0.048948431	0.51696446	U test	1	0.853
0.7_131.0813_[M-H]-	0.735	131.08128	[M-H]-	10.97	131.08128:395429 132.08463:0 133.08799:0	NA	65752	859519	133112	6427	12008	642.7429688	54975	319868	101065	377746	212941	745060	642.7429688	75643	100103	153091	250194	642.7429688	56151	226457	261573	383938	281624	496992	288151	261785	517579	396309	325137	0.0031881	0.007521956	U test	1	0.853
0.7_132.029_[M-H]-	0.66	132.02901	[M-H]-	9.81	132.02901:230592 133.03236:0 134.03572:0	NA	13465	160156	99094	28963	65463	169330	45257	176680	50649	54265	190901	13067	54846	36412	14355	104959	13128	41917	33039	176499	353858	379324	206955	87549	219886	102667	439346	268697	372386	0.138923649	0.009714381	U test	1.2	0.393
6.3_132.037_[M-H]-	6.339	132.03697	[M-H]-	2.53	132.03697:41115 133.04032:0 134.04368:30401	NA	15559	28210	33816	24999	15815	14489	9336	24924	47474	4820	9558	14268	25778	25252	5622	46005	34026	43953	30113	22847	48531	108555	50789	51895	20681	30804	24288	19761	11860	0.511431562	0.505097134	t test	0.8	0.498
3.8_132.0439_[M-H]-	3.825	132.04387	[M-H]-	11.34	132.04387:383753 133.04722:0 134.05058:0	NA	449905	572459	212009	558713	769090	659417	1629934	159512	198214	545450	363823	743818	223758	92727	348336	294183	124298	302475	328025	160833	455333	433745	687751	541922	743300	616384	675798	609274	697573	0.015822582	0.017689814	U test	1.9	0.105
3.4_132.044_[M-H]-	3.362	132.04404	[M-H]-	7.31	132.04404:188276 133.04739:0 134.05075:81481	NA	121027	83155	117202	123006	93507	104497	67148	363717	262654	444458	75121	215321	84815	412204	103273	187220	160711	125405	272724	80490	383093	473594	503004	350186	234011	582276	311495	422976	534915	0.006547206	0.075299773	U test	1	0.912
1.2_132.0441_[M-H]-	1.221	132.04407	[M-H]-	12.44	132.04407:301549 133.04742:0 134.05078:553109	NA	119986	320308	153034	62960	136815	341607	31505	443651	312652	363293	40430	452799	123576	150560	190758	83145	56278	437304	213848	178356	1297662	926494	505060	965432	1547002	826308	536321	678900	1046734	0.371870326	0.091043171	t test	1.2	0.602
4.2_132.0441_[M-H]-	4.181	132.04413	[M-H]-	14.71	132.04413:409346 133.04748:103426 134.05084:8268246	NA	423582	168925	207934	618568	804468	1016239	1171144	108775	55431	179609	445736	266240	261305	131592	295367	200594	162959	113402	133879	32329	667525	623898	636146	553537	556625	563111	616667	524887	521449	0.146005846	0.817409801	t test	2.3	0.063
3.4_132.0442_[M-H]-	3.44	132.04416	[M-H]-	10.37	132.04416:228121 133.04751:0 134.05087:176198	NA	344287	250084	109255	198567	460172	207535	98840	354347	453610	467524	94821	308362	324738	339223	310360	575707	322462	346504	241511	338282	567255	792128	822782	328178	581240	816395	741774	542227	594963	0.393607641	0.436969208	t test	0.9	0.592
0.9_132.0443_[M-H]-	0.855	132.04431	[M-H]-	11.98	132.04431:203313 133.04766:0 134.05102:299877	NA	34686	47653	33859	2125.34043	23296	21253	2125.34043	27334	2125.34043	112370	2125.34043	78184	2125.34043	29716	39321	2125.34043	30944	81577	2125.34043	32827	265675	264337	394577	430105	199241	396260	342458	38621	350213	0.009799708	0.03650066	U test	1	0.971
9.6_132.8665_[M-H]-	9.632	132.86649	[M-H]-	5.41	132.86649:995867 133.86984:0 134.8732:502892	NA	3427780	4408918	1341357	1340532	3939620	552410	789835	1998812	2074563	3771066	3462781	3697438	2710182	862636	2648938	1175540	4830726	1127510	1730971	9354312	2983019	2466024	2974569	1792153	1531480	1337497	1378517	2743348	2668194	0.43533935	0.005624106	U test	0.7	0.684
6.6_132.8665_[M-H]-	6.641	132.86649	[M-H]-	2.86	132.86649:448400 133.86984:0 134.8732:231762	NA	1386998	2503001	575775	2655095	2909924	619851	2264755	1017552	1112608	2120430	605913	3358360	1359564	1953064	2122130	1722216	1279363	1261605	1294388	2562262	981765	2279693	1286269	1007503	1351892	603241	680798	2249793	1502678	0.193919197	0.311077018	t test	0.9	0.799
11.7_132.8665_[M-H]-	11.679	132.8665	[M-H]-	19.12	132.8665:3285921 133.86985:0 134.87321:1945652	NA	10704078	6202760	8135585	7283500	15040185	9552877	12720562	7393531	7991958	7456850	9783217	5694271	8713124	5746220	10531795	7817135	11556807	8189272	7546999	9753267	9586080	7087196	8049408	9846748	8634319	8010116	8060738	7900230	13368713	0.176358372	0.654681807	t test	1	0.714
9.2_132.8665_[M-H]-	9.153	132.8665	[M-H]-	5.98	132.8665:1799230 133.86985:0 134.87321:1031955	NA	3944798	4136570	2998714	3853991	3543035	3613730	3777062	1887217	2201622	7737564	2534616	4235130	3520303	4127158	9294282	1953128	3187634	2193528	1883518	3183228	4958254	7063170	3976674	4519490	2065670	3760800	1915661	3904112	3349742	0.008700774	0.007398525	U test	1	0.912
13.4_132.8665_[M-H]-	13.385	132.8665	[M-H]-	2.74	132.8665:955891 133.86985:0 134.87321:608559	NA	4696656	4365333	3283886	6820800	1686572	1980078	4227646	2428114	3466036	2819920	5058354	5771873	2458026	4645390	2949491	1972006	6248202	3106466	2801386	16970252	5597294	2114609	3871283	2602630	2720006	2974176	2261263	3529634	6810972	0.463711178	0.000186581	U test	0.6	0.393
7.8_132.8665_[M-H]-	7.841	132.8665	[M-H]-	5.35	132.8665:850043 133.86985:0 134.87321:461019	NA	1601268	2996142	2124206	3720400	1414535	1769566	1588034	1402275	1585554	3086757	941511	2534640	2503360	2603874	2951816	1950951	1549285	1245419	1627873	3143325	3732347	2379175	2163885	1482504	1316785	985169	627958	1490635	1605119	0.024577506	0.88057121	U test	1	0.796
12.1_132.8665_[M-H]-	12.101	132.86652	[M-H]-	7.14	132.86652:2301710 133.86987:0 134.87323:1285691	NA	4252234	2658921	5373148	3879170	4602614	2281893	6196886	1011253	2053394	5019486	2409798	4409473	2427594	4267032	6727544	6230666	10690851	2100561	8071740	5169603	7907399	11680977	6431126	7114298	2637951	5563495	1848092	10391440	3072594	0.592311679	0.220415598	t test	0.7	0.136
11.2_132.8665_[M-H]-	11.236	132.86652	[M-H]-	6.51	132.86652:2459724 133.86987:0 134.87323:1515369	NA	3409706	5158331	1555194	5077431	3502992	1032460	5583054	2609380	2444477	10768436	3624870	5178700	3199050	6610586	6325830	1615094	3506046	1463941	4073212	8902545	2230549	1148881	700569	1686556	2536030	1178486	3196056	4143648	6923550	0.05444423	0.35227659	t test	0.9	0.68
9.4_132.8665_[M-H]-	9.385	132.86652	[M-H]-	7.08	132.86652:1796128 133.86987:0 134.87323:1000190	NA	4609666	3285916	4911368	3165578	6324512	2059063	2407033	2231323	2178481	4346376	3701428	4119368	3623013	2222275	5833705	3510732	4225878	2003994	4123118	7252680	2730475	3139606	4155495	4584593	5772298	3210825	3319606	4338170	10130902	0.331290042	0.133811256	t test	0.8	0.373
8.9_132.8665_[M-H]-	8.875	132.86653	[M-H]-	5.12	132.86653:1750320 133.86988:0 134.87324:867154	NA	2067446	1731688	2788097	2802162	1274896	723380	1089097	2707896	949643	9542334	1046005	3968696	1705983	2955100	2558175	1363541	799811	864930	1182097	4044044	2790523	2067627	3358768	1527884	1310602	2006649	860688	3611703	2381816	0.000293306	0.064389179	U test	1.2	0.912
5.6_132.8665_[M-H]-	5.56	132.86653	[M-H]-	1.02	132.86653:448912 133.86988:0 134.87324:246503	NA	721234	1830575	1380274	1459508	1617984	1203319	1347264	1132681	952711	2591274	719714	4387234	978195	2537307	1475396	1408099	431086	387969	851740	1706281	459148	1409350	1226872	678849	1089730	1112746	757561	1617320	1573185	0.281476964	0.03899362	U test	0.9	0.481
12.4_132.8665_[M-H]-	12.374	132.86655	[M-H]-	26.07	132.86655:8017094 133.8699:0 134.87326:7378469	NA	27442564	24560114	18060664	32348240	41414012	12992110	47261488	12794914	12583018	27489436	25198202	24809376	5060880	16264801	29630464	18414996	39748400	11292082	11032248	24288918	8892771	19825466	18986438	16922138	17895146	15435030	16022706	17986778	56134248	0.4661469	0.670785569	t test	1.2	0.431
11_132.8665_[M-H]-	10.966	132.86655	[M-H]-	7.86	132.86655:2186789 133.8699:0 134.87326:1205119	NA	3814452	8164982	6063880	3035111	12140480	4301292	6501602	2555714	6501854	7032812	8488436	9532846	6909255	5281906	11229445	8206707	10537241	3217142	5259193	11158121	2358236	2782782	3736270	4102690	1932880	2020534	1694134	7602190	10089128	0.450757852	0.946099864	t test	0.7	0.102
1.2_132.8666_[M-H]-	1.196	132.86658	[M-H]-	0.87	132.86658:441599 133.86993:0 134.87329:294141	NA	284450	786157	203478	687300	757263	117808	262942	158569	210494	485544	245859	552346	62965	487311	791505	66629	195451	203430	253369	775105	324439	79811	200489	134425	279701	146922	157167	431628	420339	0.04894789	0.192771429	U test	1	0.853
1.7_132.8666_[M-H]-	1.719	132.86659	[M-H]-	1.81	132.86659:291330 133.86994:0 134.8733:92911	NA	77095	913918	323589	348421	498038	109756	116766	132279	163272	477462	53564	730344	244056	443059	564430	139208	122438	133808	103494	426616	286981	189497	221710	103743	155531	272464	159423	452594	234628	0.048324551	0.107300041	U test	1	1
0.6_132.8666_[M-H]-	0.56	132.86659	[M-H]-	3.51	132.86659:816328 133.86994:0 134.8733:496385	NA	245946	1494798	494354	907777	2594019	676334	1063018	310248	493721	2775586	402625	3487733	605680	806377	2134719	322564	522670	287677	398655	1573673	874896	657956	714042	282223	357029	416994	354832	1026073	1036805	0.045145234	0.005714704	U test	1	0.739
0.7_132.8851_[M-H]-	0.733	132.8851	[M-H]-	5.55	132.8851:429557 133.88845:0 134.89181:163492	NA	762030	238463	524512	609512	985541	624545	505873	847124	498822	679914	597598	113820	733724	403739	885175	616104	381203	867238	251894	117827	838830	832344	845039	875173	1025074	882117	665273	499074	1092480	0.817409868	0.537386683	t test	1.3	0.233
1_132.9449_[M-H]-	0.979	132.94492	[M-H]-	21.67	132.94492:1217236 133.94827:0 134.95163:467410	NA	2781506	3710402	2603018	3105713	1885549	5041737	2536106	1669676	3668528	1054220	1396408	1590318	2745076	1467899	1957360	1988735	1861379	2857385	3457888	4419061	2812651	1769840	1706979	5106778	2505950	3380694	1328272	2224508	1374291	0.968550115	0.056143575	t test	1.1	0.536
0.7_132.9449_[M-H]-	0.739	132.94493	[M-H]-	36.56	132.94493:2937188 133.94828:0 134.95164:1137124	NA	4946270	4081693	5578220	4564458	5072656	5013424	4640368	5302772	5814738	3864078	4493921	4778950	5927758	4047457	4659308	5275683	5874614	5545444	5216035	4428510	5401384	5057803	6164705	5594122	4456262	4961694	6114939	5087961	5008854	0.535890262	0.566498851	t test	1	0.478
0.7_132.9451_[M-H]-	0.652	132.94507	[M-H]-	17.25	132.94507:1406238 133.94842:0 134.95178:805085	NA	1328291	1103750	1662034	1198894	1366475	1577812	1605960	1510658	1594600	1330206	1436816	1061960	1523186	1286191	1319757	1726839	1420085	1607309	1495171	1362874	1512171	1748297	1719696	1871998	1938982	1985189	1813806	1971190	1770258	0.64717475	0.216574889	t test	1	0.766
1.1_132.9451_[M-H]-	1.139	132.94507	[M-H]-	8.12	132.94507:666832 133.94842:0 134.95178:140671	NA	1215542	637065	2289568	1274860	1009230	1996802	1211010	1543156	1696632	1549724	502190	1709777	1856274	1463090	648612	1100006	1584433	1718989	2145292	1260292	1914394	856133	715508	1328321	1836518	710895	1055445	464984	1109209	0.997181002	0.253658801	t test	1	0.996
0.6_132.9798_[M-H]-	0.595	132.97983	[M-H]-	16.52	132.97983:1465176 133.98318:0 134.98654:0	NA	2912681	2836525	2566480	3344112	3416354	3704261	3126066	3911516	3880108	3400873	2994258	2728499	3622440	3215964	2714606	3718976	3015757	3716550	3654777	3095281	4742336	4551012	3764917	3377317	3694419	3621963	3487598	3411600	3826560	0.349061945	0.0297812	U test	1	0.853
0.9_133.0129_[M-H]-	0.884	133.01292	[M-H]-	48.89	133.01292:3131429 134.01627:0 135.01963:430073	NA	333208	373438	401504	3352075	13494162	2659230	1248492	407076	512897	694445	327485	951539	850611	238675	808907	403001	131445	124274	716179	243008	2828432	2362548	2913634	2899054	3196702	2942020	2399867	1768344	2090154	2.57E-05	0.134523669	U test	4.7	0.075
0.8_133.0129_[M-H]-	0.775	133.01294	[M-H]-	115.63	133.01294:9388355 134.01629:237319 135.01965:203288	NA	2865902	2603968	3223914	12812656	43733516	12547809	5924382	1268092	1794611	2822480	1958086	2644712	1843166	1807852	3101440	1568025	1159870	1134215	1722910	1114267	6603884	6617022	6395104	5692946	4544098	8667176	6023074	4608434	6705795	0.000119025	0.151567514	U test	4.8	0.004
1.3_133.0142_[M-H]-	1.34	133.01416	[M-H]-	25.12	133.01416:527007 134.01751:0 135.02087:927817	NA	1286854	780231	1191679	1209151	1162153	1009884	1015497	1172642	1125187	1280888	396515	1708293	841055	1766426	747261	703845	476481	1204483	960632	900030	802212	690933	665624	2569473	761165	1150410	1303439	2766968	2098389	0.074423825	0.402521299	t test	1.1	0.431
1.6_133.0142_[M-H]-	1.586	133.01418	[M-H]-	20.9	133.01418:541366 134.01753:96865 135.02089:1435491	NA	960507	929622	460879	940568	1263715	639397	804123	515748	229537	1233820	826692	610441	406214	1035206	435879	344268	1268316	771947	515941	631507	570230	3257674	655343	1386594	2315760	366249	2300890	2391878	2035584	0.8148933	0.197604709	t test	1.1	0.593
4.1_133.0394_[M-H]-	4.059	133.03937	[M-H]-	6.94	133.03937:154269 134.04272:0 135.04608:341718	NA	308031	131648	156904	166021	328710	200198	253288	107249	159505	156458	516516	59252	217127	165527	154683	205741	163510	243584	298114	125959	318591	492813	319096	516706	273222	450960	598025	466697	633976	0.108654228	0.140590815	t test	0.9	0.62
1.1_133.0493_[M-H]-	1.054	133.04933	[M-H]-	13.25	133.04933:146452 134.05268:0 135.05604:0	NA	107669	16935	33581	11630	208300	98839	92260	28834	65273	54903	105436	16258	47861	1163.012598	1163.012598	242033	15318	1163.012598	48946	12721	82943	60004	145918	251032	135585	100597	157820	35825	61624	0.143575064	0.000759411	U test	1.5	0.143
9.2_133.9902_[M-H]-	9.17	133.9902	[M-H]-	3.46	133.9902:42219 134.99355:0 135.99691:0	NA	19747	40960	43640	52212	8785	21560	18110	17798	26083	22228	18738	16647	25491	23254	19761	7356	15643	21119	81910	31178	46583	74589	55989	30218	16280	19203	40204	26187	11900	0.239825687	0.000607586	U test	1	0.529
12.4_133.9904_[M-H]-	12.373	133.9904	[M-H]-	7.57	133.9904:354573 134.99375:0 135.99711:0	NA	1310955	1051556	1574918	823501	1272921	1651520	1137750	1410108	1369179	1014820	1277885	1149462	1635815	472265	724295	1482360	1494717	1413392	1449074	601063	1906385	1495930	1479081	1544484	1542366	1408112	1353842	720878	1557818	0.453868498	0.304909608	t test	1.1	0.661
11.7_133.9904_[M-H]-	11.679	133.99043	[M-H]-	5.78	133.99043:123054 134.99378:0 135.99714:0	NA	341367	183305	348532	121222	161543	432649	234195	401195	321156	39376	297463	199599	426159	43025	71816	394666	338676	342595	564388	23554	516465	441157	208707	274357	349733	392572	285633	35077	156708	0.494259019	0.498190802	t test	0.9	0.841
4.5_134.0234_[M-H]-	4.455	134.02345	[M-H]-	81.17	134.02345:3102045 135.0268:502508 136.03016:72078	NA	6366937	4071879	3832084	5458159	3921644	6460660	4866221	7872544	7847293	8785930	7460935	5164000	8670773	4694914	2500118	6633954	5028343	6139051	10017023	5089315	7318695	7910794	7843970	7263041	7228076	7558148	6966868	6511080	7047111	0.167408831	0.69302584	t test	1	0.77
3.3_134.0346_[M-H]-	3.285	134.03462	[M-H]-	7.28	134.03462:268100 135.03797:333379 136.04133:48183	NA	356591	105423	247025	107199	118689	398700	144045	288567	233717	417236	979780	140205	390914	95363	255787	251356	244858	257074	493067	235813	1032652	623154	417207	693949	1096008	601648	701608	1010203	1073472	0.176347016	0.013330148	U test	0.7	0.529
1.2_134.0457_[M-H]-	1.249	134.04575	[M-H]-	23.55	134.04575:1066645 135.0491:66148 136.05246:0	NA	4132607	4594932	4906972	3680807	3884767	4814590	3573570	2955100	4485034	3107993	3715347	4557540	4343440	4136846	2639178	5069564	2540505	2252952	4891310	2244773	3968889	4990441	4618579	5516160	3176577	4758906	5704453	4284782	5381364	0.369335297	0.222637138	t test	1.1	0.434
0.8_134.0458_[M-H]-	0.793	134.04585	[M-H]-	6.57	134.04585:245338 135.0492:0 136.05256:0	NA	236747	242273	177899	298643	167720	106335	271225	181627	70890	291830	185795	202151	312250	49489	326341	207668	218686	306581	174006	128616	117814	664992	619603	633683	38922	193520	81015	36803	199965	0.772247328	0.370552022	t test	1	0.808
1_134.0459_[M-H]-	1.026	134.0459	[M-H]-	18.92	134.0459:1003768 135.04925:0 136.05261:0	NA	600122	660209	371945	959411	483714	406711	732343	264766	290445	410907	810818	1124067	343575	374368	421898	687009	601467	402275	542277	420378	1145068	840843	1289017	1352160	1538826	899041	1410044	1432128	1762810	0.172995885	0.084044112	t test	0.9	0.53
4.6_134.0597_[M-H]-	4.596	134.05974	[M-H]-	5.35	134.05974:137826 135.06309:0 136.06645:0	NA	335269	10898	273064	120637	299315	203961	322139	154476	64108	165049	171730	61013	126045	141802	154303	184249	140815	313488	75889	47177	98897	130175	214371	152021	297986	172683	79690	159072	168721	0.627710074	0.119608901	t test	1.3	0.24
4.2_134.0598_[M-H]-	4.18	134.05978	[M-H]-	119.39	134.05978:7517208 135.06313:532926 136.06649:0	NA	8359164	3357948	5039061	14076819	20842472	21835552	25864904	2952278	2656429	4344780	9136321	6380488	7170625	3705615	6482226	5159994	4248388	3116963	5272272	2108298	12892024	12382136	13151089	12613604	12866913	12188699	12773219	12085346	12141637	0.041088086	0.983178758	U test	2	0.393
9.8_134.0725_[M-H]-	9.779	134.07248	[M-H]-	8.31	134.07248:379361 135.07583:0 136.07919:80017	NA	1071392	1031820	409426	948494	722608	1100897	533327	1272813	556621	689925	398406	1169402	1280073	997789	643456	579804	875971	1353930	822390	862846	158821	455488	546211	542621	567911	414652	11046	390113	229959	0.523518515	0.544125773	t test	0.9	0.531
9.6_134.0727_[M-H]-	9.585	134.07266	[M-H]-	13.39	134.07266:456713 135.07601:0 136.07937:116801	NA	1080513	1483793	611968	1563348	1543210	1314537	1816084	1813194	1612153	1984798	1350969	1264732	1441918	1655851	2039758	1594142	1789124	1428892	1709340	2047185	377202	372440	444350	491444	465455	458647	436387	365156	263141	0.559430847	0.453210356	t test	0.9	0.289
9.2_134.0727_[M-H]-	9.176	134.07268	[M-H]-	7.9	134.07268:237451 135.07603:0 136.07939:84037	NA	183127	448872	270166	357098	298861	201101	276261	343393	347848	465956	22752	258686	255403	248139	299699	219086	231786	794069	252549	153862	439586	47262	11453	123991	20158	118164	114538	6447	19227	0.521266572	0.00068302	U test	1.2	0.143
8.3_134.0727_[M-H]-	8.345	134.07268	[M-H]-	5.8	134.07268:191188 135.07603:0 136.07939:81221	NA	248096	512828	359792	318663	321381	275344	233080	394720	337779	338803	265673	413813	293724	361710	376068	247809	328546	414737	297071	269066	250162	350412	364012	421342	415877	463566	483264	366522	395737	0.674915877	0.592100126	t test	1	0.953
8.8_134.0727_[M-H]-	8.764	134.07272	[M-H]-	12	134.07272:398979 135.07607:0 136.07943:136750	NA	838325	1376514	1105119	1067354	1109803	889282	991481	1323742	1208274	1378636	701587	1136321	818684	1143485	1074161	982116	1037673	1126126	1137283	947658	715183	837279	895979	998395	938271	921886	978959	811413	778620	0.222790245	0.032447261	U test	1.1	0.529
9_134.0727_[M-H]-	9.049	134.07274	[M-H]-	7.66	134.07274:300577 135.07609:0 136.07945:124617	NA	692223	1194361	1278525	1026636	1238378	626073	1015650	527883	943203	377774	730828	956100	890105	1050427	786207	454577	1020420	410485	863180	963802	246599	269775	220250	565834	774322	602942	630260	746135	363464	0.411696725	0.392793197	t test	1.1	0.711
7.9_134.0728_[M-H]-	7.933	134.07278	[M-H]-	5.39	134.07278:168127 135.07613:0 136.07949:0	NA	279867	265509	298568	162709	201307	288924	63853	285598	312187	113767	150891	274947	159534	273909	314555	96800	113013	278358	216915	200370	329598	415479	338235	497005	429760	499308	458133	356083	484095	0.228074816	0.17683844	t test	1.1	0.654
4_134.0729_[M-H]-	4.041	134.07291	[M-H]-	15.14	134.07291:567660 135.07626:70399 136.07962:208171	NA	1137363	978000	1110041	861246	891296	1079274	767850	1121262	1159649	875388	1049604	900968	815975	946154	1228238	952319	814058	1001936	1141997	694049	1377132	1453736	1482990	1723877	1542811	1482552	1516312	1258844	1355630	0.828074447	0.215930497	t test	1	0.615
8.9_134.8634_[M-H]-	8.853	134.86345	[M-H]-	2.42	134.86345:553611 135.8668:0 136.87016:265158	NA	958844	1331432	1633750	3263560	970649	514418	889114	1294780	967977	832926	492033	1382596	772319	1234008	1431654	736632	956883	582228	1329657	6235282	1101638	1681653	1368194	482634	374640	1034267	404689	1091614	2710420	0.003245857	7.29E-06	U test	0.8	0.853
9.3_134.8635_[M-H]-	9.256	134.86346	[M-H]-	4.55	134.86346:1039307 135.86681:0 136.87017:555431	NA	3029428	2062436	2441009	3258906	2044870	1208840	805510	1384190	1093001	2774975	463369	1690488	707576	2392191	3032630	1819374	2387498	803924	966419	3530067	1048168	1840403	1845646	1350474	1144697	1955980	1475420	3224622	3062860	0.764148099	0.473292279	t test	1.1	0.751
10.4_134.8635_[M-H]-	10.447	134.86348	[M-H]-	4.72	134.86348:988534 135.86683:0 136.87019:421225	NA	983538	2072764	763050	3664352	2732307	927813	3360575	367528	1633392	2143872	890897	2706806	1012190	4155768	1882011	622561	940435	936324	1227317	2024945	2382031	1882939	1056491	975785	1349807	857436	1792980	2095260	2658750	0.663565593	0.043236523	U test	1.1	0.912
11.3_134.8635_[M-H]-	11.336	134.86353	[M-H]-	5.31	134.86353:1527499 135.86688:0 136.87024:711269	NA	1856082	2606166	1190418	1165976	3794294	1042308	776011	927549	732766	6889190	1475761	813624	585597	3624696	3689173	1188471	2194044	701010	2427988	7264906	487465	645938	864020	1381622	1417866	1282557	1268246	3478115	1864437	0.001672079	0.00696387	U test	0.8	0.853
12.2_134.8636_[M-H]-	12.15	134.86357	[M-H]-	2.43	134.86357:1126508 135.86692:0 136.87028:510264	NA	2028906	2763898	3834799	3684398	3860586	4833174	5477334	3105802	2471822	2641642	3777626	3227594	3714569	2191438	5441111	3390460	6014864	1801546	3768322	2145405	5293886	5933582	3497675	2809392	2531180	3269021	1223208	3394694	6646637	0.896145447	0.252282093	t test	0.9	0.749
0.5_134.8636_[M-H]-	0.5	134.86357	[M-H]-	1.05	134.86357:447471 135.86692:0 136.87028:207472	NA	186904	440361	164138	617578	590688	178030	333290	117763	208570	806496	101749	883147	270804	404456	487116	125316	386019	125791	113386	1248582	838876	286040	217043	281622	197310	161692	109892	684572	401583	0.118525863	0.008650609	U test	0.8	0.739
11.7_134.8636_[M-H]-	11.678	134.86359	[M-H]-	17.52	134.86359:1934954 135.86694:0 136.8703:952708	NA	5436030	3366886	4367531	3765141	8658080	5303459	7377439	4798564	3522013	2336126	5025666	3359496	4334594	3080806	5383697	4610838	6998819	4363368	4303074	5859300	4258304	4692617	5086920	4599396	4122388	3988612	4026404	3470726	6173054	0.706666601	0.054409078	t test	1	0.951
5.5_134.8638_[M-H]-	5.542	134.86377	[M-H]-	5.72	134.86377:299209 135.86712:0 136.87048:49333	NA	978915	1342244	806310	813563	764620	593514	1157410	250565	687229	901389	434732	1336313	820959	1222611	858708	407454	627119	579836	660357	993349	630711	439266	1227387	267552	304689	397477	471906	510603	566717	0.96507321	0.323279975	t test	1	0.966
11_134.8638_[M-H]-	10.963	134.8638	[M-H]-	6.2	134.8638:888344 135.86715:0 136.87051:345865	NA	1721172	5893410	2672946	1221752	3322908	2379104	5024455	3901320	2795028	4509072	2771694	1303651	2949953	1195707	3366859	4745996	2282314	1110839	2176638	5670655	612067	874630	1181541	913907	588272	951704	1482367	4920598	2194247	0.875344952	0.096168701	t test	1.2	0.509
12.4_134.864_[M-H]-	12.373	134.864	[M-H]-	39.19	134.864:6248639 135.86735:0 136.87071:2286142	NA	19362372	16761387	4128190	18592402	27433386	2593353	33652804	5636752	7978280	13313000	16567936	15977131	3587956	7399540	22987092	2750626	29006768	5067897	4352798	9501841	3428794	4903673	5609243	8970782	7216902	7251823	8349468	11703369	36503024	0.701205567	0.123903987	t test	1.2	0.552
1.2_134.8643_[M-H]-	1.203	134.86429	[M-H]-	2.25	134.86429:232976 135.86764:0 136.871:80891	NA	95608	609244	54103	138339	294464	82620	187972	88688	94563	765178	81973	642790	82093	375297	255566	38629	104952	39924	96019	349421	282444	106312	54122	70523	105833	76080	112195	250074	50366	0.002048078	0.031941897	U test	1.1	0.684
0.6_134.8738_[M-H]-	0.601	134.87376	[M-H]-	4.54	134.87376:320332 135.87711:0 136.88047:210845	NA	280945	431596	493891	321921	197502	469455	369278	363025	264953	235936	291260	218773	115942	437421	358467	393993	312064	321282	309472	209327	383599	381688	511543	442980	428869	615621	354553	588657	334216	0.959384742	0.940194592	t test	1.1	0.358
13.9_134.8933_[M-H]-	13.939	134.89331	[M-H]-	31.4	134.89331:15904726 135.89666:1901484 136.90002:5153152	NA	31072106	31908224	49691708	37848676	16139610	19213212	27526192	71648664	47584336	27516472	29154534	46239748	36137416	20238682	21851406	83406808	25973798	85996688	53094376	8351396	19187268	26271556	43098316	44039136	40596648	83871064	57699832	35108988	24119084	0.296472587	0.236127346	t test	0.9	0.656
13.3_134.8933_[M-H]-	13.271	134.89331	[M-H]-	33.95	134.89331:9132556 135.89666:1179927 136.90002:3074605	NA	31079258	112247968	15764302	59015888	5715123	39404836	12565752	51275380	54565396	12140164	39209240	32974068	17385930	27815996	11856841	21548244	46315616	50094232	27417058	4223578	19444758	14996937	17785848	14188253	22662246	11569129	47359740	4011318	46185340	0.143579296	0.890182988	t test	1.4	0.331
11.7_134.8933_[M-H]-	11.68	134.89331	[M-H]-	25.47	134.89331:2576129 135.89666:343868 136.90002:997343	NA	765846	216453	9437885	122952	134015	8710953	903833	5395934	6736966	12385	1185460	130169	5863643	4186	44945	7889316	559354	5892851	6539452	37840	14817071	15019685	11329295	10467435	7318737	6944930	3583120	43285	206754	0.007815499	0.005927988	U test	1.2	0.684
13.5_134.8933_[M-H]-	13.537	134.89333	[M-H]-	35.99	134.89333:15551106 135.89668:1984621 136.90004:5857879	NA	36054948	28982504	35747000	19482176	11315275	43196088	61050256	86204504	46510424	27730320	31582676	26624536	20125982	16633665	19155414	26946770	64666432	70684432	55855348	10750517	16805564	23944154	22648664	20330640	29030974	50340936	39545072	25151184	41225892	0.270724672	0.021485308	U test	1.1	0.393
13.1_134.8933_[M-H]-	13.147	134.89333	[M-H]-	30.77	134.89333:7191724 135.89668:778455 136.90004:2144502	NA	23514138	134948304	24663558	27215616	15867034	47120652	44075780	19671508	25952430	11263267	32001526	29256526	19880600	14720799	7557208	24615390	21402206	68893400	17903396	4809873	6658552	16500154	18042518	16615648	33807460	18323020	20315984	3308348	26006510	0.000136593	0.019549709	U test	1.5	0.353
13.4_134.8933_[M-H]-	13.417	134.89334	[M-H]-	28.4	134.89334:13362584 135.89669:1666617 136.90005:4354396	NA	38298132	47717388	11117846	25009664	10265170	18400202	16946170	24425292	22586126	7992227	42196356	81203120	18992002	12985310	13042823	48268408	41642412	48913592	85659400	5521582	13919061	11073299	15993176	27575234	30825980	22095416	61365628	19180136	37442116	0.327988627	0.221240262	t test	0.6	0.093
12.2_134.8933_[M-H]-	12.206	134.89334	[M-H]-	10.77	134.89334:3956053 135.89669:470440 136.90005:1235682	NA	1420660	479289	4429948	463689	302232	3333754	802682	3254690	3371476	364310	1103398	252544	17800118	73062	254945	5103364	1114213	4397743	1933321	94106	13606869	4587117	4783982	4829736	4221834	5225104	1451139	277744	717619	0.032387726	0.000114529	U test	0.6	0.739
12.4_134.8934_[M-H]-	12.379	134.89336	[M-H]-	38.52	134.89336:5394056 135.89671:611495 136.90007:1711738	NA	3901506	3324286	24207332	2523448	1739028	23889864	3637746	24173234	25041216	890817	2109050	2754002	17042458	282418	705261	22056488	2886694	17934480	22774324	417938	39139428	39177760	29641446	26531124	22881620	25540906	17144150	698674	1013316	0.002588694	0.009339345	U test	1.3	0.218
1_134.942_[M-H]-	1.005	134.94196	[M-H]-	9.22	134.94196:399935 135.94531:0 136.94867:0	NA	798828	1080240	946880	366064	557900	1012782	340879	634563	848659	527674	572296	870013	1499291	277209	337828	907021	289880	908346	717909	1647878	611000	490527	595122	922336	639086	252814	577203	582887	497329	0.562131199	0.112061941	t test	0.9	0.539
0.7_134.942_[M-H]-	0.74	134.94205	[M-H]-	19.96	134.94205:1176816 135.9454:0 136.94876:0	NA	2037831	1425444	1624286	1312590	1465996	1487984	1339594	1679286	1622636	1206064	1734295	1709794	1951914	1305025	1563264	2053178	2263363	1628772	1740624	1319363	1501432	1490356	2210932	1813790	1440079	1619436	1792318	1693702	1514054	0.331658622	0.130196441	t test	0.9	0.094
0.7_134.9421_[M-H]-	0.652	134.94214	[M-H]-	8.01	134.94214:500825 135.94549:0 136.94885:0	NA	340296	415696	548789	353185	529107	518456	422997	501797	528714	405140	523118	314964	387492	367476	420276	470312	370884	387279	458019	312350	588469	709480	565402	544479	704698	657747	547370	491499	629714	0.459572925	0.668178172	t test	1.1	0.126
3.5_135.0187_[M-H]-	3.519	135.01868	[M-H]-	58.52	135.01868:3372366 136.02203:268123 137.02539:1111202	NA	13742932	9746750	11697055	7323994	8081608	10519207	7639308	11414644	10216365	9135995	14494143	8415631	13241603	7817836	7173564	10267066	8004044	10374596	10433519	8235216	16549689	15846805	17168232	17561406	15859471	21457934	18307184	17586384	18709920	0.613423128	0.593812901	t test	1	0.982
3.2_135.0187_[M-H]-	3.213	135.01872	[M-H]-	13.22	135.01872:840526 136.02207:0 137.02543:853074	NA	94801	53038	65709	1265623	34465	116387	16807	153241	74550	95922	78861	47899	104588	978081	22948	2112558	37248	207562	3164346	24891	2077483	2591642	176394	1886104	2730584	1696704	361702	89086	1465325	1.43E-06	0.000429374	U test	0.3	0.739
0.7_135.0286_[M-H]-	0.744	135.02863	[M-H]-	41.93	135.02863:3343602 136.03198:0 137.03534:127768	NA	1941679	1632445	1641828	1107983	1998082	2215452	1280877	2307011	1236587	2662740	2807022	1723252	1012186	1459658	981862	1916400	863346	1020027	2114160	983615	5692254	5786455	6011518	6309380	5351101	6103932	6144662	6087300	6758557	0.640843275	0.138704706	t test	1.2	0.237
1.6_135.0298_[M-H]-	1.619	135.02977	[M-H]-	17.08	135.02977:2122843 136.03312:0 137.03648:1719260	NA	5665726	2673004	3753035	5326106	2265882	2447875	2118814	4186614	3274346	3748010	8215007	3724882	3606906	3186693	7342718	4803628	2687218	2017175	2544200	3763417	7077384	9115780	6098488	9408831	7041766	12513157	8422381	21456130	11960053	0.276894921	0.198737233	t test	0.9	0.389
1.1_135.0299_[M-H]-	1.058	135.02991	[M-H]-	36.26	135.02991:2298920 136.03326:0 137.03662:8419948	NA	5218797	2078544	7166004	6007278	5936084	8651718	6289296	1347087	3036522	5649492	5556208	4798046	2194518	5087146	7454540	6773044	3820350	6954987	3628208	3451426	5361426	6154910	5984192	9116882	8485033	8896133	12083275	7218248	10003679	0.455137804	0.697621027	t test	1	0.942
5.5_135.0299_[M-H]-	5.49	135.02991	[M-H]-	3.42	135.02991:375063 136.03326:0 137.03662:590604	NA	978582	1190164	204082	617257	1054769	719868	495226	1551212	880250	891111	431166	926083	331440	410080	1202542	991032	2131954	1093767	944461	1251542	130607	126904	217699	619513	1323801	1554549	898353	1146128	607077	0.888554791	0.094540615	t test	0.8	0.522
0.6_135.0299_[M-H]-	0.565	135.02994	[M-H]-	4.99	135.02994:268647 136.03329:0 137.03665:671706	NA	344630	407610	266945	412485	780885	787654	462195	809729	445258	713891	239990	1246195	797806	1049734	417378	375854	1340436	1094795	366096	1112603	8540	136568	282627	403546	524466	825622	534368	702433	569105	0.209302236	0.224290201	t test	0.6	0.089
4.2_135.03_[M-H]-	4.183	135.02997	[M-H]-	2.03	135.02997:486428 136.03332:234430 137.03668:2306952	NA	507109	1018211	333176	575604	630041	989243	441263	679016	783533	889016	1346780	492418	206315	1171363	1034189	243533	1115455	608514	545050	465265	18987	219314	339223	1119457	1721986	1269048	863659	820653	903316	0.743797077	0.138947548	t test	0.9	0.732
3.2_135.03_[M-H]-	3.186	135.03003	[M-H]-	0.73	135.03003:386025 136.03338:66936 137.03674:1168716	NA	419015	468732	681301	576094	343043	489132	596028	678790	306866	593994	1278085	711261	687714	737400	446092	342170	1154067	818319	939742	842818	172135	225913	473712	1015650	827285	542031	757595	779257	988770	0.57717424	0.910149933	t test	0.6	0.015
4.9_135.0438_[M-H]-	4.888	135.04381	[M-H]-	30.15	135.04381:2365680 136.04716:301360 137.05052:202799	NA	2691890	2006484	2618190	4164066	4929652	7762547	6445780	2397329	2092522	3573408	3625372	2800593	3117138	2243093	2477725	3193712	1689288	3037874	3779440	1474242	4413079	4445450	3730628	4113500	4139138	3664602	3883253	4030197	3937426	0.130653244	0.83164895	t test	1.4	0.108
13_135.8935_[M-H]-	12.973	135.89354	[M-H]-	16.24	135.89354:280983 136.89689:775351 137.90025:70220	NA	1009565	2064894	1258798	1431921	446775	584431	313720	1713793	1478383	415960	1463461	1776369	1364809	753305	139591	1777958	1469732	2017768	1551616	115363	1012486	534678	528290	803729	1649557	540993	1544449	94071	398952	0.316534	0.050803915	t test	0.9	0.585
12_135.9697_[M-H]-	12.028	135.96967	[M-H]-	4.38	135.96967:476175 136.97302:0 137.97638:20237	NA	2325443	1377134	732637	1412251	339106	1110601	1265747	643939	1089049	555859	557592	1773914	1933458	524241	547139	1953472	1005571	872758	1222112	408728	1265283	1092204	1179899	1014725	1538294	1573060	854519	1057103	1055737	0.60574049	0.046503442	U test	1	0.853
11_135.9697_[M-H]-	10.972	135.96967	[M-H]-	6.54	135.96967:241021 136.97302:0 137.97638:0	NA	578647	739458	628965	114139	592879	1127720	324894	868201	780309	659082	856724	232228	520095	188460	365360	787241	964699	634760	335656	360872	480076	323280	319580	412403	266050	384339	303110	275834	97432	0.889895194	0.530388235	t test	1.2	0.417
12.4_135.9697_[M-H]-	12.373	135.9697	[M-H]-	60.24	135.9697:1774327 136.97305:22126 137.97641:79669	NA	11320266	6767168	9086991	6011598	6442620	10219275	9430807	10463858	12208411	4090092	8081840	7822806	11639520	3445188	3900175	11861001	9041511	9493027	9172911	3319868	11279625	10543541	10484659	9514457	10127600	9184202	10297762	4332555	6650442	0.864169857	0.113913389	t test	1.1	0.586
11.3_135.9697_[M-H]-	11.279	135.9697	[M-H]-	4.96	135.9697:319750 136.97305:0 137.97641:24928	NA	255538	251457	317351	209972	321669	238190	369058	734601	590109	223790	237871	176043	681927	230380	176572	420997	422105	731532	1358434	272191	484771	452547	350081	235349	454755	284906	390166	165551	154222	0.001900705	0.017303683	U test	0.7	0.739
11.7_135.9697_[M-H]-	11.679	135.96971	[M-H]-	23.2	135.96971:792194 136.97306:0 137.97642:25442	NA	2184316	1116925	3085967	1323325	1566000	3426257	1829846	2704633	2765200	627951	1854938	1229048	3411615	415553	919740	3374302	1864646	3138889	3189850	712902	3358057	2995602	3019060	3178483	2867939	2033949	2201162	852698	847599	0.312401145	0.120998025	t test	1	0.942
13.1_135.9697_[M-H]-	13.114	135.96973	[M-H]-	3.75	135.96973:576128 136.97308:0 137.97644:0	NA	1208169	2196070	2252228	848602	1670403	1753424	3380642	2191449	1280510	874443	2352092	724339	1339807	998024	788382	1900254	2163871	1512435	1518317	622246	3530075	1413016	1063683	2394496	2627273	1292198	1901431	1218755	1989227	0.475540895	0.348712664	t test	1.2	0.28
4.2_136.0027_[M-H]-	4.176	136.00269	[M-H]-	44.27	136.00269:1784486 137.00604:79322 138.0094:355404	NA	3428522	2769716	3592236	3093978	3312261	3902917	3280297	3858979	3482558	3374673	3158755	2845574	3117568	2808874	3197841	3294823	2663720	4443376	3601840	2204825	4921145	5046319	5065742	4631932	4995764	4876380	4656793	4339908	4934635	0.969622817	0.016659237	U test	1.1	0.105
4.5_136.0027_[M-H]-	4.476	136.00272	[M-H]-	12.48	136.00272:485388 137.00607:0 138.00943:331289	NA	936303	885021	768495	896600	1016082	896998	615493	1143490	867423	1163982	808338	845100	802739	818701	970793	793522	639951	1120659	1065793	729881	1343937	1236592	1356382	1285237	1342448	1206568	1224884	1292945	1268040	0.46260641	0.075418292	t test	1.1	0.51
3.4_136.0027_[M-H]-	3.4	136.00272	[M-H]-	4.84	136.00272:198482 137.00607:179576 138.00943:2302578	NA	547112	100810	259514	196977	128602	115423	317359	290590	177646	184839	443696	202163	560299	349655	132356	436264	280404	349386	346817	287767	328817	432474	218078	571720	497225	426608	787873	293295	353792	0.081728905	0.521417203	t test	0.7	0.058
4.9_136.0027_[M-H]-	4.882	136.00275	[M-H]-	6.31	136.00275:258287 137.0061:0 138.00946:229364	NA	413339	377320	487618	396078	445092	450969	441747	530983	487878	432930	349629	391607	430771	381074	428554	484189	369815	463058	475587	296497	599466	606051	573504	648184	670991	618205	617541	483001	581972	0.086513329	0.91511245	t test	1.1	0.19
3.9_136.0151_[M-H]-	3.87	136.01512	[M-H]-	4.56	136.01512:143808 137.01847:49152880 138.02183:3413044	NA	138681	352000	381271	247343	216767	217783	336999	449895	402050	517865	197480	384720	245599	214811	281214	222007	274584	308535	504256	315345	436391	498308	459386	394849	438747	377167	280160	397804	381942	0.870499524	0.389761354	t test	1.1	0.622
1.5_136.039_[M-H]-	1.548	136.03897	[M-H]-	6.14	136.03897:281608 137.04232:499459 138.04568:0	NA	251150	197803	452560	254514	487684	481503	450465	710502	1242307	770337	326630	388829	453477	539952	145952	365114	384118	459515	440521	463646	635815	681763	735675	455541	949137	732361	902230	868920	364494	0.04496084	0.231119027	U test	1.3	0.579
3.7_136.0391_[M-H]-	3.73	136.03905	[M-H]-	7.18	136.03905:293593 137.0424:409825 138.04576:46521	NA	733983	624811	745718	756788	637339	767465	667320	1075746	1186966	1080126	685118	758778	880657	895813	528654	802407	693954	966170	994032	658095	1092647	1076289	1137801	1095390	1248111	1132233	1034505	1090412	1089362	0.036401161	0.682922374	U test	1	0.684
2.4_136.0391_[M-H]-	2.363	136.03906	[M-H]-	3.72	136.03906:252377 137.04241:467799 138.04577:0	NA	363023	277933	284604	161626	226612	346296	517097	736339	647598	760281	500261	536845	442748	187232	309661	547286	131950	965523	1146864	447535	455248	419962	615457	502391	489063	516603	461887	286138	619967	0.098806171	0.165282699	t test	0.8	0.473
4.6_136.0391_[M-H]-	4.595	136.03908	[M-H]-	8.03	136.03908:259933 137.04243:224677 138.04579:0	NA	155339	50123	327898	646947	821572	198586	1048735	107089	113894	67313	241051	205092	1024231	123131	210473	222924	168984	1098050	108772	126302	152479	173842	206778	411532	347612	1078047	174385	104386	194443	0.020823843	7.97E-05	U test	1	0.481
5.1_136.0391_[M-H]-	5.067	136.03912	[M-H]-	8.36	136.03912:383296 137.04247:369348 138.04583:38233	NA	664705	838099	1044294	924655	1130320	1273700	1324580	545319	463559	754306	817983	880357	832180	684196	881302	758829	575715	604033	824072	342643	1244012	1189137	1131042	1128035	1246751	1199518	1282288	1241576	1299805	0.730519863	0.246041206	t test	1.2	0.112
4.1_136.0392_[M-H]-	4.054	136.03917	[M-H]-	16	136.03917:721677 137.04252:594402 138.04588:1854691	NA	1709121	1416824	2157651	2394194	1936086	2727962	2464638	1841130	1963129	2310023	1893996	1630961	2057614	1990487	1654642	2221570	1269786	2051729	2513616	1322879	2611000	2872150	2797008	2660005	2784040	2651794	2583016	2488273	2618181	0.784906804	0.396505156	t test	1.1	0.224
9.6_136.0697_[M-H]-	9.578	136.06973	[M-H]-	5.53	136.06973:148670 137.07308:0 138.07644:0	NA	326378	370025	243141	330990	376145	191712	287287	554602	334270	539525	214218	233376	315204	347497	379339	400681	474011	357063	395159	387444	44704	19221	38621	102065	57807	29242	72628	69850	8385	0.277573861	0.878065623	t test	1	0.945
8.8_136.0699_[M-H]-	8.763	136.06989	[M-H]-	4.77	136.06989:143115 137.07324:0 138.0766:0	NA	241144	401107	245745	284470	325469	270292	260502	348914	337340	368528	181018	175576	285826	152296	263152	274709	220947	348673	191717	242987	153921	251737	238988	274517	224357	236321	244167	222315	181259	0.1382159	0.567828731	t test	1.3	0.02
9.1_136.0699_[M-H]-	9.058	136.06992	[M-H]-	3.33	136.06992:106550 137.07327:0 138.07663:0	NA	111223	134764	288201	133159	235792	154915	180611	216020	323040	232534	116536	198225	200797	287058	126308	228627	190714	240926	140168	155634	126798	128573	141486	158014	110942	145933	178223	75576	38272	0.433121394	0.743401799	t test	1	0.767
9.5_136.3184_[M-H]-	9.514	136.31837	[M-H]-	3.46	136.31837:14895 137.32172:0 138.32508:0	NA	9647	895.634668	10533	9973	895.634668	895.634668	895.634668	895.634668	895.634668	895.634668	895.634668	10249	895.634668	8956	895.634668	895.634668	895.634668	895.634668	895.634668	895.634668	895.634668	17731	895.634668	895.634668	12109	895.634668	895.634668	895.634668	895.634668	0.000101071	1.10E-05	U test	1.4	0.684
9.5_136.8618_[M-H]-	9.457	136.86183	[M-H]-	2.23	136.86183:418133 137.86518:0 138.86854:92774	NA	1211172	378447	473225	758093	419558	405621	742647	221505	317842	607591	454472	797863	473364	663648	534970	448317	233146	373638	205524	1436863	473097	447602	402895	403727	360924	280899	176429	1116682	604063	0.12018064	0.002846051	U test	0.9	1
12.4_136.8619_[M-H]-	12.373	136.86189	[M-H]-	9.89	136.86189:2119825 137.86524:0 138.8686:346283	NA	8505492	6759241	2124830	9694125	8600182	973431	10976331	2429077	3101668	7108304	6029777	6014115	1848769	3544386	6319439	1724712	8638345	1728472	1490226	7087552	2282267	1424611	1761431	2816729	2663872	1034746	4690214	4338790	17649034	0.266680864	0.143267205	t test	1.3	0.367
12.1_136.8619_[M-H]-	12.141	136.86189	[M-H]-	5.8	136.86189:768257 137.86524:0 138.8686:88522	NA	1184788	1735106	1273444	2194610	1318780	898085	1582907	1219800	1375519	1166797	1243524	1008195	952756	992000	2301532	1526251	4386833	692078	1189891	1374132	1831142	1544585	1632424	1686022	685788	1084706	1033079	906199	1990726	0.223842722	0.00031124	U test	0.9	0.529
13_136.8619_[M-H]-	13.009	136.86191	[M-H]-	0.62	136.86191:373390 137.86526:46424 138.86862:32956	NA	906718	596681	664410	708247	931044	477630	983487	378517	187591	702335	1051958	558589	748620	745332	1179775	280745	650793	507100	339121	3636235	567537	422929	597539	367944	550044	487838	689896	842435	1581298	0.528734536	3.12E-05	U test	0.6	0.529
11.7_136.8619_[M-H]-	11.679	136.86194	[M-H]-	5.84	136.86194:837362 137.86529:0 138.86865:161782	NA	2166975	2139178	1811195	1630130	3756123	1917218	3443502	2066260	1783793	868212	2031745	1617670	2241402	835588	1407146	2226558	2991478	2132718	2079504	1727005	2469484	1976881	1704482	2179967	2045443	1464396	1898136	666547	2225991	0.208419933	0.253859934	t test	1.1	0.637
11.3_136.8619_[M-H]-	11.279	136.86194	[M-H]-	2.9	136.86194:318995 137.86529:29938 138.86865:50217	NA	326221	801085	283416	390447	1334916	459798	729304	722590	603501	2424098	336504	552234	623439	501457	1049586	380720	615506	451559	1186454	1107352	247293	436803	463270	215624	180721	318224	290311	892232	835031	0.003560409	0.177358365	U test	1.1	1
5.5_136.8619_[M-H]-	5.541	136.86194	[M-H]-	1.99	136.86194:220936 137.86529:0 138.86865:55101	NA	159747	446758	210427	596874	224964	347023	134166	307085	417163	644774	161995	492068	298312	451797	265062	194674	202769	226690	366288	505508	497231	183994	199601	179163	117798	171130	120498	298588	533363	0.352115849	0.344330697	t test	1.1	0.752
11_136.862_[M-H]-	10.959	136.86197	[M-H]-	6.09	136.86197:377847 137.86532:0 138.86868:0	NA	1334080	1332882	867094	1376813	668914	1698312	2211749	863479	1004531	1817479	612740	516966	1720750	749184	1879402	2035407	1143399	866692	1046942	1258471	650936	913444	209801	965002	261101	449716	283122	922005	715230	0.960766032	0.494766463	t test	1.1	0.641
6.1_136.862_[M-H]-	6.133	136.86197	[M-H]-	2.53	136.86197:188769 137.86532:0 138.86868:0	NA	197986	572684	344638	471803	255693	96766	334733	290966	435744	915739	309021	280450	310084	450545	312013	451610	251990	153637	266971	465752	265735	389048	234999	263176	324624	207158	162918	397070	308296	0.346766297	0.169740506	t test	1.2	0.475
0.6_136.871_[M-H]-	0.599	136.87096	[M-H]-	6.91	136.87096:375132 137.87431:0 138.87767:146126	NA	321809	279272	727162	709402	711403	398992	434587	384700	416875	544016	297081	653091	430053	504735	689219	627788	395702	307253	433814	213060	357327	744064	525314	563111	719350	338937	532095	698532	636430	0.186913991	0.366108049	t test	1.1	0.651
0.7_136.876_[M-H]-	0.721	136.87596	[M-H]-	6.05	136.87596:198343 137.87931:0 138.88267:178738	NA	87940	33442	243387	294917	153646	360445	220617	300009	320333	330034	341361	218486	300721	33818	123626	316060	307367	244183	324764	232527	345767	284291	372659	506189	246756	302566	277345	367811	358693	0.082688794	0.072565275	t test	0.9	0.773
11.7_136.8903_[M-H]-	11.697	136.89029	[M-H]-	7.29	136.89029:798358 137.89364:87098 138.897:29519	NA	152511	25309	2017861	6190	6682	2590858	60236	642164	1738554	135685	105206	22267	1735972	33469	91414	2489549	67260	507515	1491516	122207	3316196	3182788	4086708	2888750	1759416	1756388	1043490	56814	29521	0.003322824	0.003232505	U test	1.1	0.971
13.1_136.8903_[M-H]-	13.126	136.89032	[M-H]-	8.77	136.89032:2214792 137.89367:271783 138.89703:83158	NA	9295895	4675838	3529754	4474332	2230150	7742830	5796171	20842778	5475974	2302614	9917498	13635756	4828700	4353734	1701960	4623752	11284759	11898632	13158485	724411	4441314	3440449	6977910	5936320	3519951	8642037	8576171	649618	5311325	0.001078906	0.126119004	U test	0.9	0.684
12.4_136.8904_[M-H]-	12.377	136.89035	[M-H]-	10.25	136.89035:1642202 137.8937:182617 138.89706:30312	NA	1159560	1038978	9362545	357399	288456	6815302	282039	6623962	8616792	142545	686169	681321	12211268	105700	63368	6893241	859814	2481328	7264030	55228	5031420	6675452	7235670	7264400	6033012	7692839	3985631	71539	224656	0.006499322	0.005891573	U test	1.1	0.631
13.6_136.8904_[M-H]-	13.561	136.89037	[M-H]-	9.89	136.89037:5177500 137.89372:637185 138.89708:102677	NA	18679956	8442984	8178388	7565110	2675012	8952493	3963504	24576298	12388988	4660976	12792027	12860071	9528156	4813654	2887804	7686722	6482232	18386128	19772744	2890438	8605792	5813906	11134817	3815154	16031102	13500682	22440170	2630363	5780658	0.08085979	0.481654427	t test	1	0.926
13.4_136.8904_[M-H]-	13.36	136.8904	[M-H]-	12.01	136.8904:4183961 137.89375:444072 138.89711:155420	NA	30049198	17266244	5444892	6204542	2901861	13345824	4234142	10689507	6742638	4526951	7482780	23600072	5116832	13908069	1869274	8039434	14068517	15933156	16605316	1300842	7268016	5016880	7798116	9163662	5306062	20485044	7990070	4002780	9599696	0.024603279	0.454340049	U test	0.9	0.739
5.4_136.8932_[M-H]-	5.441	136.89322	[M-H]-	3.68	136.89322:170062 137.89657:0 138.89993:202402	NA	294559	360844	10535	403887	405971	16700	290340	66139	12921	480186	193508	551641	26832	273383	290975	6780	276516	25617	26985	486899	9233	24752	14480	8345	46377	24341	41257	528318	258798	0.088544971	0.084768249	t test	1	0.958
0.5_136.8932_[M-H]-	0.506	136.89325	[M-H]-	3.14	136.89325:302721 137.8966:49380 138.89996:523503	NA	591629	1039783	101275	406281	1488048	85062	530344	160425	70423	1002890	141674	588469	87303	431268	474113	126780	217735	49473	165524	1430870	70651	132512	163185	128142	49302	115754	109811	785572	256758	0.142397655	0.000646907	U test	1.3	0.579
6.1_136.8933_[M-H]-	6.122	136.89326	[M-H]-	3.02	136.89326:237908 137.89661:0 138.89997:265343	NA	542958	290557	20802	416077	242289	44590	308177	91846	34360	849349	208149	345580	30238	433847	483229	69710	608494	31192	16506	440691	63896	55928	7907	25389	34496	30148	119766	562077	410687	0.154259039	0.182476296	t test	1	0.986
9.2_136.9084_[M-H]-	9.246	136.90842	[M-H]-	2.47	136.90842:704668 137.91177:0 138.91513:248297	NA	640564	1963355	640154	916130	1124686	1097796	346133	788878	911607	2274306	800700	1313042	363171	2209911	1066762	705064	568475	905951	473323	2576383	547255	755713	1384002	1565963	1543158	572976	501557	2786408	862818	0.064634681	0.016466503	U test	0.9	0.912
10_136.9085_[M-H]-	10.004	136.90848	[M-H]-	0.48	136.90848:483905 137.91183:0 138.91519:132687	NA	788086	528205	407579	903965	1095943	328263	560530	409186	625587	931936	396802	868892	416558	926208	832610	595864	382560	181232	225017	1096887	459344	549209	587758	618520	525783	891030	584522	1271732	643449	0.444902503	0.548459417	t test	1.1	0.757
5.6_136.9085_[M-H]-	5.551	136.90848	[M-H]-	2.09	136.90848:607596 137.91183:0 138.91519:253623	NA	600370	758256	578100	1559042	1221516	246970	552203	245995	438740	2188913	442554	1412279	519285	1722457	492199	567904	643011	443199	1072118	1623344	499760	793934	1014132	704182	447000	268718	381358	948412	670359	0.049390183	0.032850686	U test	0.9	0.912
8.6_136.9085_[M-H]-	8.603	136.90849	[M-H]-	2.16	136.90849:673985 137.91184:0 138.9152:198212	NA	1610357	910485	699385	3016142	2001445	950553	609326	435831	222650	1519181	777758	2289167	690285	2362502	714251	417939	1546531	532488	703328	2609219	594661	641047	404285	664714	1525676	571498	795337	1521582	1941441	0.161434137	0.027254133	U test	0.9	0.912
3.6_136.9085_[M-H]-	3.636	136.90849	[M-H]-	1.29	136.90849:582448 137.91184:18584 138.9152:201636	NA	307182	1566759	828886	1115110	567564	262797	450375	423138	376966	918249	530689	1700642	367552	1383275	1109878	359479	267876	159596	349873	1183284	422016	435786	144844	176933	469013	172293	212761	623695	512643	0.138279465	0.039272917	U test	0.9	0.971
1.7_136.9085_[M-H]-	1.735	136.90849	[M-H]-	1.45	136.90849:603385 137.91184:0 138.9152:248284	NA	580046	898177	515276	1156708	1683273	310921	595863	416291	431680	1383992	613442	2109486	496194	1052180	495320	635195	638609	259196	489954	1541944	445689	349286	372270	170660	467675	184300	169453	811258	874866	0.096681982	0.012848587	U test	0.9	0.796
6_136.9085_[M-H]-	6.049	136.90849	[M-H]-	3.05	136.90849:757446 137.91184:0 138.9152:249386	NA	1239234	1347494	775769	1267754	2007243	474633	868388	876283	715660	2926956	537454	998033	664389	2383432	1929667	496957	470944	675614	306091	3666484	732163	840832	636387	932712	819019	224419	306638	1030968	668602	0.06050353	0.003101467	U test	1	0.353
5.4_136.9085_[M-H]-	5.439	136.90849	[M-H]-	2.13	136.90849:596995 137.91184:28980 138.9152:155199	NA	1081668	1775204	413286	1357780	601250	567068	533077	273784	521551	1263120	829215	1488795	649971	1510663	1206858	291801	404112	365226	269094	3005810	828700	497375	543605	491404	592281	319947	296337	573641	1350901	0.098984311	0.00617172	U test	0.8	1
0.5_136.9085_[M-H]-	0.514	136.90851	[M-H]-	10.27	136.90851:1352580 137.91186:43791 138.91522:490619	NA	946659	3247956	403305	2682902	3625078	1117436	3294181	852810	807162	2502442	1183126	4162111	529468	5974007	3741494	1133174	1694189	533218	878159	6057120	1024689	2167878	454177	789888	980274	1258378	998195	3230180	1898759	0.045800883	0.048674381	U test	0.7	0.529
8_136.9085_[M-H]-	7.959	136.90851	[M-H]-	1.53	136.90851:765932 137.91186:0 138.91522:189259	NA	358222	2410019	751889	3184277	586014	270893	405316	192078	499995	2319617	382273	601301	843660	534203	2435003	641846	558629	498518	383062	2335884	1213662	969463	486122	548811	459032	630928	196983	1309362	1768663	0.005592767	0.000473729	U test	1.2	0.631
9.6_136.9085_[M-H]-	9.567	136.90851	[M-H]-	2.57	136.90851:483244 137.91186:0 138.91522:205062	NA	898618	349323	177020	325431	1029422	221128	357350	133053	225822	2262549	258391	1437952	152168	1535143	558833	347676	709102	171285	168275	2763673	290333	598617	265109	217672	615868	581730	522404	1263167	572622	0.00070107	0.004943248	U test	0.7	0.853
8.8_136.9085_[M-H]-	8.819	136.90852	[M-H]-	2.95	136.90852:678918 137.91187:0 138.91523:161128	NA	1109309	1382946	942027	2379230	2451565	594430	1150400	503924	1175274	2127204	395937	3160996	919132	1745046	3066456	954695	1437997	833026	439848	4810542	881150	1114842	427383	1409671	940546	564944	905145	2690809	2169526	0.194629883	0.037674597	U test	0.7	1
10.4_136.9085_[M-H]-	10.416	136.90852	[M-H]-	2.05	136.90852:569191 137.91187:21777 138.91523:170893	NA	798767	1007345	116612	735686	419994	241741	250821	465694	302397	578952	294821	695810	374643	2458064	962214	313642	904352	246624	172389	448989	344475	344873	181388	192415	121186	278094	445189	1343335	625129	0.679144958	0.00187628	U test	0.7	0.684
6.6_136.9085_[M-H]-	6.631	136.90854	[M-H]-	1.19	136.90854:813148 137.91189:30827 138.91525:208883	NA	339772	1533217	473932	2197890	2196869	405600	434237	420522	328855	1246955	726840	2065726	736111	690219	1512874	416578	219842	312739	806691	3426029	649477	468660	741029	213652	569296	602175	667612	1582849	923608	0.008999035	0.002791647	U test	0.8	0.853
3.5_136.9086_[M-H]-	3.468	136.90857	[M-H]-	2.11	136.90857:489314 137.91192:0 138.91528:124673	NA	940925	2562867	151162	624543	1114052	550773	587618	472954	226857	1148450	506259	1859593	417314	767323	1157668	308407	323704	201166	598188	596770	310892	555285	325177	115052	759721	327308	284901	725537	495540	0.015453014	0.036407909	U test	1.2	0.631
4.2_136.9086_[M-H]-	4.202	136.90858	[M-H]-	2.1	136.90858:439665 137.91193:0 138.91529:99266	NA	527176	740118	509413	2247503	1021762	353287	547373	583222	200071	1452674	302782	1481147	464790	644794	1143609	416473	293292	152657	304388	1623622	125611	114943	227530	248956	351042	124473	142366	1211282	479598	0.017460661	0.032577701	U test	1.2	0.481
0.7_136.9164_[M-H]-	0.657	136.91643	[M-H]-	15.35	136.91643:1214071 137.91978:0 138.92314:846185	NA	1608267	1445910	1696499	1528689	1429569	1670405	1500468	1617222	1772406	1536304	1603030	1442136	1460865	1529054	1479362	1725185	1447694	1684213	1657857	1480488	1837068	1763907	1602181	1599263	1414952	1618800	1631179	1600757	1437048	0.806416985	0.39576696	t test	1	0.995
0.6_136.9388_[M-H]-	0.619	136.93875	[M-H]-	14.01	136.93875:1113754 137.9421:188474 138.94546:86554	NA	1178083	1167809	1353073	1143806	1223980	1350188	1228551	1130112	1132104	1321521	1361046	1087655	958211	1245273	1434187	1280389	2013247	1107655	1137678	873058	1692087	1730900	1727355	1799202	2009275	2059012	1786696	1770813	1611990	0.022186737	0.000520319	U test	1	0.739
3.9_136.9718_[M-H]-	3.869	136.97179	[M-H]-	3.31	136.97179:179915 137.97514:0 138.9785:0	NA	220742	379051	366633	296637	287180	255681	415809	438650	480940	510363	234162	441944	262982	269896	266371	242620	260711	343844	511353	331062	497681	501158	454506	454681	487124	432268	428634	439931	413575	0.499178669	0.206305994	t test	1.1	0.374
5.7_136.9723_[M-H]-	5.678	136.97229	[M-H]-	5.75	136.97229:379259 137.97564:0 138.979:0	NA	5855	15199	6652	507.1114746	507.1114746	507.1114746	1005831	5071	507.1114746	264416	507.1114746	9000	6589	507.1114746	507.1114746	507.1114746	5203	507.1114746	6654	5748	222461	268492	208531	243405	206230	229558	225888	230275	255975	3.24E-06	0.00669425	U test	33.2	0.481
1.2_136.9979_[M-H]-	1.19	136.99789	[M-H]-	9.8	136.99789:928952 138.00124:0 139.0046:564466	NA	3556209	2616194	2746518	1353541	1088723	2749870	1573262	2742262	2369337	3193535	1614881	2714924	2456285	1245699	1251267	1314149	1587875	2310054	3286829	1669831	3680512	2935211	3831526	3596774	4183934	3937678	4772689	4321155	2419834	0.278195545	0.464084572	t test	1.2	0.244
6_137.0231_[M-H]-	6.015	137.02306	[M-H]-	1.3	137.02306:701367 138.02641:193935 139.02977:0	NA	1150904	2786390	1860425	1353630	1728808	3122946	2093884	1226284	1423440	2705498	1348788	1897501	3671925	983507	1927330	1532633	1666328	780078	1678017	2337387	1689904	2576927	3205931	2433042	1422195	2727379	3240043	2384587	1378000	0.145759859	0.287913547	t test	1.1	0.778
3.9_137.0231_[M-H]-	3.871	137.02307	[M-H]-	532.15	137.02307:52907228 138.02642:4286916 139.02978:414014	NA	91712432	136276144	145319616	107214088	103843288	102139792	125139416	162453792	163931296	178181280	86667744	149785376	100859336	109784384	102150472	101530360	96748168	136169728	187381056	113207744	178088864	180739248	180449504	170809968	172616016	165768800	159774336	159023328	160908144	0.201045214	0.317529548	t test	1.1	0.468
0.5_137.0231_[M-H]-	0.515	137.02309	[M-H]-	2.26	137.02309:1123717 138.02644:640549 139.0298:59145	NA	4856596	1585016	6189641	2824383	1720196	5679841	1565864	1348965	3553551	1857753	1285668	1043831	6525351	2481236	3519311	3957510	5350464	2812707	5672308	1683026	4260316	2840286	2708241	1663447	1024340	6713678	4203658	2111810	3100719	0.063780919	0.26187712	t test	0.9	0.636
6.1_137.0231_[M-H]-	6.103	137.02309	[M-H]-	5.35	137.02309:728009 138.02644:0 139.0298:0	NA	3109340	839301	2217777	906169	1957784	826004	2596128	1725149	3268669	1242958	1691724	1273179	1589009	1872000	2664534	2117542	1730402	747239	3132664	1990904	4399468	1302294	1673034	1459028	3454684	4121320	2308280	820136	2123006	0.47172749	0.986382363	t test	1	0.891
4_137.0231_[M-H]-	4.035	137.0231	[M-H]-	266.14	137.0231:29976532 138.02645:2852372 139.02981:263226	NA	73690040	44131836	87817496	51739704	58479664	73879872	66296000	60145100	55338448	65545476	73198920	52823596	64727348	47594612	54646908	78349952	46762824	51124132	86678216	34723552	100188560	107481872	104862520	106182936	104822512	101410624	100725176	98149896	95111576	0.845430039	0.294612412	t test	1.1	0.524
5.6_137.0231_[M-H]-	5.569	137.0231	[M-H]-	63.24	137.0231:8359938 138.02645:1241696 139.02981:59239	NA	21207810	23997076	21863604	17106986	19608670	24862384	23956118	15361447	13246964	17985338	24620508	24086966	21399600	10187902	15229026	23654186	13845808	17109850	23351784	10361738	32416170	33982436	28697956	30488220	30887926	30803900	30622912	22725448	29443504	0.660882015	0.194645082	t test	1.1	0.528
5_137.0231_[M-H]-	5.006	137.02312	[M-H]-	5.7	137.02312:1139523 138.02647:325514 139.02983:38193	NA	3137759	3912214	5869547	4051706	3948918	4018106	4066426	5556446	4351738	3414007	2171256	4960490	5876533	3796454	5603603	3240552	3304650	5028516	3475719	2217744	6442680	8982964	11017689	5000960	5309400	5551260	5169042	4356657	2478524	0.064116681	0.84114566	t test	1.1	0.65
3.6_137.0232_[M-H]-	3.633	137.02316	[M-H]-	0.93	137.02316:698680 138.02651:697884 139.02987:25921	NA	773832	708916	910146	643345	926366	1166399	1718584	1943705	636161	641659	902613	710107	2345455	743853	950365	1241642	2547869	806941	1411040	1008077	974560	1574706	2847886	1038030	1432329	1705208	1063714	1693214	766206	0.005189775	0.008716051	U test	0.8	0.165
1_137.0343_[M-H]-	1.033	137.03427	[M-H]-	72.4	137.03427:10189925 138.03762:643661 139.04098:0	NA	1730913	6954460	11832766	1370010	6998168	1563982	1423580	6944033	6864172	8809438	17794350	9873964	9487725	5158422	8763128	11286813	8503798	1134616	12067559	6324581	17191886	20101756	18195946	18713556	16476341	18771178	15220072	17332026	14624181	0.085491939	0.856590285	t test	0.6	0.055
1.1_137.0343_[M-H]-	1.092	137.03432	[M-H]-	97.91	137.03432:13384195 138.03767:813176 139.04103:142961	NA	66383432	28904148	60725800	37534100	31679182	54004336	64650644	39302668	25909104	43275296	40688932	38110740	31912794	23649420	28454418	36582016	19495444	35246060	59573672	26420576	68894312	67494784	70618824	76990040	84839576	67384752	73568320	70424920	70566728	0.264571083	0.044569249	U test	1.3	0.075
12.4_137.0343_[M-H]-	12.376	137.03432	[M-H]-	1.23	137.03432:315862 138.03767:46073 139.04103:0	NA	979249	784822	1283303	875894	1165961	1245500	1064300	947248	1134573	568927	932953	852282	629297	632926	1330698	247550	965336	1592193	1634651	513651	336854	1122890	831769	971525	681592	1253586	1439914	650529	785534	0.835954281	0.707766568	t test	1.1	0.734
3.6_137.0344_[M-H]-	3.638	137.03436	[M-H]-	8.86	137.03436:1387565 138.03771:165862 139.04107:50091	NA	4401099	2538148	3024684	2523062	2741657	3625698	2396083	4347406	3324646	3106586	4191194	3193590	4032079	3093648	2394605	3249103	2875901	3054010	4000764	2305202	4691934	4458402	5264496	5928112	7170125	6292724	6613305	5846878	6297974	0.333043017	0.508167492	t test	1	0.799
0.8_137.0344_[M-H]-	0.772	137.03439	[M-H]-	84.33	137.03439:9987750 138.03774:808509 139.0411:0	NA	21135710	15094287	32261730	18625864	17915320	25481236	21693140	20282762	11607695	21982548	20425026	18980648	16921934	12670616	16534844	22720966	12966581	6158830	27748428	11599487	39366536	47987632	43877900	45538000	44542084	45766684	39542944	40520448	41244304	0.474596204	0.854025714	t test	1.2	0.171
13.3_137.8906_[M-H]-	13.284	137.89058	[M-H]-	4.42	137.89058:284379 138.89393:51616 139.89729:0	NA	638758	1121165	358000	594521	349485	833869	222058	911595	1086781	337688	1088416	380068	442374	569524	443340	1217620	524465	943876	1009848	67988	720056	271850	337444	533576	270988	768014	1479435	192858	795293	0.293501076	0.535670061	t test	1	0.925
0.8_138.0183_[M-H]-	0.835	138.01834	[M-H]-	22.94	138.01834:1037683 139.02169:0 140.02505:111069	NA	1434101	433644	728992	1259925	905456	2247845	1182029	1708652	540283	1578642	1042544	699064	1589789	1095793	577326	498539	850800	1141878	1550672	508376	3697326	3413083	3429512	3516598	3495696	3900441	2702711	2349114	2422831	0.886388587	0.27812925	t test	1.2	0.313
3.3_138.0184_[M-H]-	3.327	138.01836	[M-H]-	114.02	138.01836:4997178 139.02171:239748 140.02507:0	NA	15334385	12294490	18311330	11295876	12247996	16060987	9281655	17347808	15341935	14246605	16829808	12242772	15895771	12635560	12441891	18956506	11269664	18366888	16901712	10966549	30255084	27948416	29323798	28285334	24397920	25319498	23908362	25540098	23743478	0.724669015	0.134540624	t test	1	0.632
3.5_138.0184_[M-H]-	3.46	138.01836	[M-H]-	94.2	138.01836:3985443 139.02171:230829 140.02507:0	NA	20596888	12612146	19229258	15616103	17312370	14009307	13473838	19373180	17358386	15646773	23126216	13696330	20701584	15375018	14326375	20431084	14182730	24743272	13785996	13915463	22674868	21151726	23686662	22303436	21984650	21405416	19741390	20399548	23403466	0.220944988	0.31727577	t test	0.9	0.486
5.7_138.0184_[M-H]-	5.743	138.01836	[M-H]-	41.64	138.01836:2096346 139.02171:136569 140.02507:0	NA	4600996	4371016	8333618	5379992	6966840	8703851	6039592	5147378	4419268	4708891	5474166	5234345	7513828	5693122	5354155	7878362	5348182	5945834	6008231	3756127	8606578	8503208	9474653	7368820	6930111	5968186	6558266	5297854	5575116	0.062383627	0.362459389	t test	1	0.895
3.1_138.0184_[M-H]-	3.089	138.01836	[M-H]-	25.9	138.01836:1710158 139.02171:104284 140.02507:48155	NA	265306	852667	1091475	368961	520914	651185	899199	1336220	791767	402465	867902	493678	473756	307276	752106	797260	220407	1397015	1551240	362421	8819012	11313401	7419074	8013276	9338753	8660509	4586549	1504557	863514	0.57381383	0.097940695	t test	1	0.998
1.6_138.0184_[M-H]-	1.581	138.01836	[M-H]-	5.91	138.01836:396884 139.02171:0 140.02507:0	NA	540086	152336	623500	214830	703538	580079	375374	1152360	579564	252253	544623	530550	715646	552507	238082	906864	276825	888636	796619	326610	1042752	1704463	2085153	623432	1866591	1619612	1860481	868095	1859269	0.153203495	0.517767187	t test	0.9	0.613
1.1_138.0185_[M-H]-	1.065	138.01848	[M-H]-	37.16	138.01848:2323230 139.02183:0 140.02519:0	NA	5021372	2250816	3318378	2977386	1526356	4520462	4083320	2539246	1514181	2843881	5484721	2802501	4411929	1211377	2200838	3046352	1420078	2708799	2922402	2124153	6816525	7100808	7265958	8014656	9109677	6390448	7143076	6644516	5948712	0.949918799	0.419598426	t test	1.1	0.711
3.9_138.0547_[M-H]-	3.949	138.05473	[M-H]-	43.55	138.05473:1836170 139.05808:106848 140.06144:0	NA	3862536	2396584	3345302	2384496	3211493	3541942	3858910	2627032	2501090	2652850	3794840	2570433	3041420	2302515	2588467	2617183	2532982	1844142	3253194	1893771	4992241	4879740	4798243	4945624	4758498	4947200	4582064	4593734	4706011	0.460557461	0.924608014	t test	1.1	0.154
12.4_138.8588_[M-H]-	12.374	138.85883	[M-H]-	3.96	138.85883:316703 139.86218:0 140.86554:0	NA	724974	774651	209663	1191395	1658866	171652	1094569	274269	218270	336748	753815	763429	224618	468948	669853	301686	1226131	281761	273824	746942	196212	614728	354950	409945	331928	320940	565064	495287	1833947	0.152056386	0.134519987	t test	1.1	0.759
11.7_138.8588_[M-H]-	11.679	138.85883	[M-H]-	3.15	138.85883:145778 139.86218:0 140.86554:0	NA	336540	231137	250006	169938	335041	253079	363290	218179	301908	322637	321980	170256	260241	113863	201101	288239	391280	233905	242110	296401	222915	253130	318396	104289	317100	222944	314073	206150	286935	0.126197481	0.929567052	t test	1.1	0.632
0.6_138.8699_[M-H]-	0.595	138.86993	[M-H]-	5.38	138.86993:129845 139.87328:0 140.87664:0	NA	80518	85989	127225	47955	70938	130462	64971	43940	66282	69021	14731	30213	115936	122420	99646	55859	108640	14439	65014	27437	39120	94965	89254	45229	33547	42850	51726	120294	146710	0.121328941	0.16006108	t test	1.2	0.523
0.5_138.8905_[M-H]-	0.522	138.89047	[M-H]-	6.75	138.89047:137293 139.89382:12893 140.89718:51618	NA	162697	323229	3915	336477	124641	28444	472543	30416	13211	444139	53013	285785	29117	201482	431013	3861	238355	16090	12260	192814	7334	26600	17433	15910	4268	11416	21660	435468	241385	0.05696485	0.083128992	t test	1.3	0.588
3.5_138.9055_[M-H]-	3.471	138.90553	[M-H]-	1.38	138.90553:190586 139.90888:0 140.91224:0	NA	76313	223006	56811	461674	570448	77768	82661	140587	75376	474881	37613	322057	177317	494182	281951	60136	223913	25812	133476	497283	181366	47979	124418	42945	65836	60049	16924	250421	95546	0.005321184	0.296638814	U test	0.9	0.912
9.3_138.9056_[M-H]-	9.332	138.90555	[M-H]-	3.35	138.90555:142503 139.9089:0 140.91226:0	NA	29734	221316	62625	492157	188487	13917	42747	131989	54799	186752	24146	389164	73873	304086	215920	45998	29817	128915	106941	201581	33172	41007	37299	34329	244926	28494	63904	211498	136682	0.014144732	0.265594358	U test	0.9	0.684
3.9_138.9056_[M-H]-	3.878	138.90556	[M-H]-	1.11	138.90556:199929 139.90891:0 140.91227:0	NA	134343	147488	72868	465230	202135	47829	74816	199469	79814	177519	93888	420475	82953	237899	275751	91586	126076	48297	78954	487411	75421	71786	33366	102865	89846	33538	43958	164767	120770	0.008866197	0.023434784	U test	0.8	0.631
5.5_138.9056_[M-H]-	5.532	138.90558	[M-H]-	2.93	138.90558:196279 139.90893:0 140.91229:0	NA	117810	371233	131151	564390	389537	90756	30006	43422	96912	732188	178193	350465	103076	660077	295530	124146	60969	76600	103157	636078	217391	110938	71849	56895	132222	20150	83301	133964	191656	0.042127835	0.00726927	U test	1	0.853
6.2_138.9056_[M-H]-	6.173	138.90561	[M-H]-	2.29	138.90561:252500 139.90896:0 140.91232:0	NA	232413	710079	209255	502623	870120	61794	169117	173704	90116	443755	160906	360869	268430	571809	622740	246799	134157	107663	171812	1210391	166029	188793	114954	208259	89955	137269	213355	208752	285617	0.139768743	0.001731363	U test	0.8	0.853
6_138.9056_[M-H]-	5.998	138.90561	[M-H]-	3.14	138.90561:231821 139.90896:0 140.91232:0	NA	174953	491334	171428	358780	714538	142936	136453	112810	124404	849274	291419	279412	290786	370361	501841	90967	101293	188409	65376	470937	195563	209225	203151	165101	121404	163596	84953	465130	265919	0.010970778	0.61186057	U test	1.2	0.796
6.7_138.9056_[M-H]-	6.659	138.90562	[M-H]-	3.77	138.90562:226767 139.90897:0 140.91233:0	NA	128511	230005	199137	234467	381148	167650	99937	143198	139175	466066	181136	1092602	168701	336176	670947	264537	226129	42292	79190	668485	122918	197730	172027	73960	37194	153083	99918	161852	309985	0.089161181	0.076905595	t test	0.6	0.178
6.1_138.9056_[M-H]-	6.12	138.90562	[M-H]-	4.7	138.90562:217612 139.90897:0 140.91233:0	NA	221064	326840	119092	548014	870120	139443	96726	81958	117115	607543	328436	439013	128675	632777	704901	117243	268731	99100	98762	603157	291312	131147	167005	163635	98673	77172	185362	443053	92430	0.023745652	0.057949	U test	0.9	0.684
0.7_138.9196_[M-H]-	0.724	138.91956	[M-H]-	39.29	138.91956:1563766 139.92291:0 140.92627:1024354	NA	3659970	3941685	4657266	4258974	4570494	5205787	3799764	4598514	4742666	3604304	3618497	4425516	3632886	4036186	4014900	3447242	3463917	3697160	3528218	2846706	4847749	4670421	4968018	5271251	5849750	4882479	6250418	5085346	5284008	0.16273164	0.303888404	t test	1.2	0.019
0.6_138.9196_[M-H]-	0.568	138.91963	[M-H]-	42.16	138.91963:1486836 139.92298:181416 140.92634:1305437	NA	3667374	2653338	2663374	2690761	3308263	3807227	3232180	4158096	4104302	2735044	3930661	2642085	3628521	2652198	2642156	3746844	3500288	3975021	3942311	3435944	319402	2015101	2557197	2971448	3379101	3147176	3590302	2964165	2885703	0.058605346	0.029321619	U test	0.9	0.529
0.7_138.9197_[M-H]-	0.663	138.91968	[M-H]-	36.41	138.91968:1190056 139.92303:135781 140.92639:721260	NA	1451234	1574515	1788554	1754311	1919144	1841220	1643871	2356406	2012517	1965055	1501576	1647694	1669163	1847310	1926992	1628006	1629982	1617874	1788366	1281727	1898263	1959664	1768763	1903986	1782122	1593441	1765735	1778624	1596993	0.48808167	0.646349773	t test	1.1	0.201
12.4_138.9694_[M-H]-	12.374	138.96938	[M-H]-	2.9	138.96938:130145 139.97273:0 140.97609:0	NA	561918	353975	484892	358323	401800	501680	426541	586764	320634	179117	544042	357579	381616	55240	116284	335339	452111	562660	457353	226887	285225	320503	468149	639940	284901	270090	313940	296958	239689	0.85705852	0.35572595	t test	1.2	0.368
1.2_138.9998_[M-H]-	1.203	138.99977	[M-H]-	7.56	138.99977:305958 140.00312:69493 141.00648:0	NA	329057	632571	540693	560138	771168	972006	707466	298004	384731	526503	557197	646284	187615	221584	609224	757881	634276	234336	579836	164217	378411	296473	917581	842956	1054795	883992	354054	526827	813981	0.784689822	0.040479893	U test	1.2	0.393
1.2_139.0135_[M-H]-	1.184	139.01352	[M-H]-	13.4	139.01352:426513 140.01687:84870 141.02023:72074	NA	1194946	387685	344667	582593	485284	1317891	773520	1155061	1618724	1325563	337637	241519	501062	1187104	391424	406855	421218	1679082	719294	748592	1222218	1216237	1532568	1713379	1731994	1842237	1549404	1913784	1689540	0.289409826	0.064507022	t test	1.4	0.262
1.9_139.0387_[M-H]-	1.895	139.0387	[M-H]-	12.32	139.0387:389686 140.04205:0 141.04541:0	NA	106567	1111456	936850	81443	329095	909438	310225	440166	195388	465653	426793	987993	142782	463399	158904	330711	660673	1289344	231975	488928	417097	238371	391867	637912	357591	404426	376374	415238	165285	0.198549313	0.274704295	t test	0.9	0.774
4.3_139.0752_[M-H]-	4.328	139.07518	[M-H]-	9.15	139.07518:180055 140.07853:0 141.08189:0	NA	456234	332777	504648	341426	350190	448553	396871	295376	348427	329689	381795	345613	408873	315587	387959	343366	352626	416530	377880	416564	434365	429352	382000	355987	456955	478953	370223	381392	400201	0.12598956	0.230709598	t test	1	0.866
6.1_139.1115_[M-H]-	6.062	139.11147	[M-H]-	165.8	139.11147:6510868 140.11482:728783 141.11818:0	NA	298841	190106	142136	7723869	20956254	2604158	7351316	6916746	3760502	3263666	278220	452129	246934	12515442	8328516	228007	127142	1148958	4522508	2490185	6116698	6286454	6188370	5933686	6247871	6059468	5917164	5912636	5790927	0.016628419	0.003554618	U test	1.7	0.481
5_139.9924_[M-H]-	4.994	139.99242	[M-H]-	5.12	139.99242:49828 140.99577:27909 141.99913:0	NA	11490	4125	40335	50179	92789	102369	56178	61067	91745	53932	19935	35121	50921	49307	41888	83211	16049	68172	54727	78751	55012	26382	51702	20822	36305	18508	17341	29089	34037	0.428841994	0.775145502	t test	1.1	0.697
1_139.9976_[M-H]-	1.044	139.99759	[M-H]-	103.23	139.99759:1024035 141.00094:0 142.0043:0	NA	2326671	852160	529779	1793421	1488409	2106121	1301251	1194253	1184063	1676103	2587578	908993	2260124	916809	555068	1767541	513692	2354190	1421737	1353588	2089107	2472341	1770888	2026457	1788972	1424487	2326354	2064901	2723274	0.950657593	0.304941154	t test	1	0.896
0.8_139.9977_[M-H]-	0.779	139.99767	[M-H]-	88.33	139.99767:967748 141.00102:0 142.00438:0	NA	2051632	1214032	868036	2729311	969096	1893249	955898	2262368	1288314	1394568	2251808	1466507	1650729	1805644	843067	2141818	1335628	1866404	1177887	1329721	1187228	2854640	2222714	2328181	2110936	1768648	1738796	2436444	2648013	0.255569885	0.539331879	t test	1	0.877
1.3_140.0087_[M-H]-	1.264	140.00874	[M-H]-	26.84	140.00874:373883 141.01209:0 142.01545:0	NA	489782	332286	1263951	240438	115998	447294	170063	385724	226674	216365	527344	550175	65527	594181	440550	182000	626261	136490	368487	71877	822128	275926	650711	739230	540943	678069	1067346	1211893	1396141	0.001091901	0.395444112	U test	1.1	0.912
1.1_140.0341_[M-H]-	1.117	140.03406	[M-H]-	15.04	140.03406:162706 141.03741:0 142.04077:247137	NA	60165	12841	23249	31379	169662	280965	74039	162651	113196	280795	159443	120334	130494	33632	43155	51671	30695	86701	456220	101701	149025	292554	241070	488916	157847	281656	284597	163353	284224	0.219496417	0.000367701	U test	1	0.971
0.7_140.9167_[M-H]-	0.722	140.91669	[M-H]-	64.41	140.91669:1215385 141.92004:0 142.9234:415667	NA	3089328	3055647	3024218	2626411	3086861	3144354	2541784	2762834	3138113	2708725	2490742	2555906	3114114	3690768	2788459	2556166	1639072	3987542	2718454	1486763	3442864	3428704	3799884	3663686	3955178	3801156	3641135	3505666	3665993	0.592025385	0.453321717	t test	1.1	0.454
0.6_140.9167_[M-H]-	0.618	140.91673	[M-H]-	55.1	140.91673:998218 141.92008:97318 142.92344:215908	NA	2650052	1044132	883771	1079003	1068436	2635382	2192532	1349939	2936284	1130682	2657080	1860935	2388478	1739673	1132106	811448	2384786	902396	2657843	2345122	973389	1091346	1625708	1171417	2371056	1037573	985901	922119	2121227	0.071183436	0.089421089	t test	0.9	0.475
0.7_140.9849_[M-H]-	0.738	140.98494	[M-H]-	23.66	140.98494:308235 141.98829:0 142.99165:0	NA	655242	505227	406310	449073	762612	195048	174547	491787	303415	515622	580241	450686	450936	653299	471046	404659	622595	563982	407026	439296	740516	1149665	1031901	1300025	947733	877612	1088833	988595	1061003	0.629150568	0.226857238	t test	0.9	0.309
3.4_141.0115_[M-H]-	3.359	141.01146	[M-H]-	8.74	141.01146:157902 142.01481:0 143.01817:0	NA	232364	201605	236560	97184	106552	88682	96253	123465	42771	157420	124085	104285	216448	82929	152512	59531	175949	29521	125983	105244	474321	528252	494147	358402	421462	473395	491806	202575	255279	0.387549325	0.825964856	t test	1.1	0.543
1.7_141.0115_[M-H]-	1.657	141.01147	[M-H]-	9.24	141.01147:233819 142.01482:0 143.01818:179660	NA	342801	188845	264710	211098	426272	732384	830182	604009	300960	270444	431296	713985	943075	279229	896500	529123	297468	658735	420477	237399	534399	427916	454431	305396	693588	794220	1211209	460937	820752	0.073476253	0.313877531	t test	0.8	0.214
1.1_141.0116_[M-H]-	1.086	141.01155	[M-H]-	12.97	141.01155:212827 142.0149:0 143.01826:0	NA	30388	40144	39009	1320.287891	34325	15939	16789	1320.287891	1320.287891	49585	36177	26961	13203	30600	34589	1320.287891	17019	32358	1320.287891	14838	57207	1320.287891	29772	1320.287891	149078	427412	213143	459554	593152	0.228145813	0.079428722	t test	1.1	0.81
6.5_141.0446_[M-H]-	6.533	141.04456	[M-H]-	378.51	141.04456:8809198 142.04791:912330 143.05127:39501	NA	12270701	10960637	13748312	17033458	16956804	22219132	15713583	14499785	12464494	17611016	14509536	13898669	16830684	15856186	14593431	24976204	13656574	21746196	16323977	8267131	17199174	17683990	16403357	17445982	17261666	17733118	17035578	14711035	16708836	0.960437807	0.470028891	t test	0.9	0.559
5.2_141.0908_[M-H]-	5.218	141.09079	[M-H]-	15	141.09079:315216 142.09414:384177 143.0975:0	NA	811513	355555	304304	594350	595633	349752	1036500	555870	426527	569556	648836	536875	658071	478638	277683	505373	237824	590944	554901	382884	1031444	1057813	900080	854768	893743	785578	832875	945547	975130	0.396951823	0.143171863	t test	1.1	0.431
5.3_141.0908_[M-H]-	5.296	141.09082	[M-H]-	36.76	141.09082:1715855 142.09417:214571 143.09753:0	NA	1832052	1651163	431137	3130418	4100008	5300408	5871018	970870	876103	1189572	1920824	2759105	1831006	811165	1810325	1016189	804806	310508	963444	635676	1563152	1556857	1519657	1800628	1825209	1613716	1665082	1646546	1537171	0.164722398	0.285713047	t test	1.9	0.08
11.6_141.8668_[M-H]-	11.616	141.86681	[M-H]-	6.39	141.86681:186605 142.87016:0 143.87352:107634	NA	11074	61761	5532	93403	117118	10160	190138	15947	19610	667933	198103	388140	10672	161374	54760	29589	24866	12244	30236	140054	7177	4413	5324	13143	5368	13813	31161	104306	18661	5.35E-05	0.00812101	U test	1.1	0.529
3.2_141.9955_[M-H]-	3.2	141.99553	[M-H]-	3.53	141.99553:56781 142.99888:0 144.00224:0	NA	95658	13079	92271	9517	15845	46897	15200	13182	8450	50591	16005	47756	23303	5115	18595	22025	12456	13662	10474	25536	147217	115861	126481	130008	106888	111440	183542	219377	86556	0.004120093	0.128363505	U test	1.8	0.739
4.1_141.9956_[M-H]-	4.123	141.99561	[M-H]-	12.52	141.99561:228562 142.99896:0 144.00232:0	NA	570636	741877	472392	514152	497932	450560	546065	656638	607141	608368	472330	608269	460255	485106	499610	340496	475809	462517	662439	552013	587004	599208	569164	547085	580890	651750	553477	555190	647302	0.82343955	0.612910485	t test	1.1	0.281
6.4_142.0285_[M-H]-	6.404	142.02852	[M-H]-	9.6	142.02852:214535 143.03187:0 144.03523:3209542	NA	348638	276044	387426	196131	306443	298403	247811	387736	351897	298548	307890	286640	283831	298571	263660	359773	240745	452694	343434	198337	486576	559229	472470	406692	559925	466243	457933	435221	462436	0.788937576	0.159146035	t test	1	0.914
2_142.0497_[M-H]-	2.014	142.04965	[M-H]-	37.92	142.04965:5414400 143.053:324574 144.05636:1443529	NA	1670900	158633	150387	1472234	5241449	27599414	17742858	406175	155124	634220	1419469	246815	424464	159268	497705	567697	388466	91467	759212	248163	1581173	2232825	1643518	2397864	2272140	690541	2241094	3341955	2188543	0.000217145	0.083238143	U test	10.9	0.218
1.2_142.0497_[M-H]-	1.245	142.04965	[M-H]-	15.48	142.04965:462537 143.053:79710 144.05636:307923	NA	213935	168626	241188	90264	173992	457026	1288227	395307	292078	315322	485624	342747	435881	136313	51762	404983	74239	687632	333452	85417	1341018	1588787	1765817	1450479	2020852	2028781	760806	285502	145478	0.0006919	0.367817235	U test	1.2	1
5.9_142.0497_[M-H]-	5.858	142.04971	[M-H]-	4.88	142.04971:107959 143.05306:0 144.05642:4872804	NA	157077	99780	157071	137380	131119	219685	137680	152649	165717	167221	173891	86738	123961	144515	114021	179701	132893	177980	182555	124568	235384	259106	242086	227464	258949	221627	226081	218856	283401	0.994713265	0.527651664	t test	1	0.687
1.6_142.0497_[M-H]-	1.562	142.04973	[M-H]-	12.24	142.04973:570309 143.05308:0 144.05644:1012562	NA	499553	764796	893958	358074	780601	1418769	293915	1898943	735474	685929	1099970	1167776	456535	698308	307073	381018	558889	698878	1008862	360091	2849214	1200373	1061172	1403968	1096682	996525	1694515	1279344	856756	0.07282047	0.398765539	t test	1.2	0.426
3.5_142.065_[M-H]-	3.543	142.06496	[M-H]-	14.75	142.06496:308330 143.06831:85140 144.07167:135550	NA	420341	731315	625604	333151	414025	345925	409999	751402	603047	674094	417691	602835	262038	385017	562383	311404	376204	415287	621544	400086	849334	878145	1006219	805642	888181	802971	882370	830439	807594	0.110748746	0.779532043	t test	1.2	0.204
5.4_142.086_[M-H]-	5.41	142.08604	[M-H]-	8.34	142.08604:178141 143.08939:0 144.09275:0	NA	111010	42201	67018	37231	57782	67753	22553	157264	56195	128028	164939	50608	59534	80310	31344	186364	32859	150911	121757	44634	398888	483875	540723	443091	464548	440671	480033	529220	568318	0.203313045	0.171170593	t test	0.8	0.467
5.2_142.0861_[M-H]-	5.189	142.08609	[M-H]-	47.31	142.08609:1221083 143.08944:96461 144.0928:0	NA	1044026	633172	1007217	840091	1313826	1363229	969045	1096980	1021608	1519572	1279217	826737	833483	842718	770607	1224799	729180	864430	1524300	580521	3051140	3140778	2952957	3253996	3262058	3055661	3179786	3134283	3168178	0.991983313	0.022156084	U test	1.1	0.165
4_142.0861_[M-H]-	3.999	142.08611	[M-H]-	13.4	142.08611:514332 143.08946:43195 144.09282:29947	NA	1625917	935497	1219615	2242030	1855027	1952285	1847595	989015	657393	724955	1553078	1004825	1015699	1260309	941926	1352216	1767250	468002	725536	680400	957569	1033864	1156159	1152518	972620	991973	827691	1078528	979551	0.53339662	0.68333654	t test	1.3	0.205
5.1_142.0861_[M-H]-	5.132	142.08614	[M-H]-	15.64	142.08614:406658 143.08949:0 144.09285:0	NA	388542	199678	305931	207107	210334	380354	241311	362252	283435	387422	375932	225985	250764	305979	201708	349201	180128	300749	476637	202563	773694	867070	882344	807763	712046	720178	835410	988350	1012564	0.075650173	0.247255116	t test	1	0.87
4.7_142.0862_[M-H]-	4.723	142.08621	[M-H]-	13.45	142.08621:333813 143.08956:66439 144.09292:0	NA	555944	379801	379071	349131	587583	764688	480806	407746	552831	480277	476473	324425	614415	887193	452040	718884	838249	287586	444104	414125	2097698	1196230	995441	1147280	701681	1034293	1002083	1113080	1302735	0.441741081	0.229801812	t test	0.9	0.401
5.6_142.1224_[M-H]-	5.591	142.12244	[M-H]-	8.71	142.12244:166919 143.12579:0 144.12915:0	NA	24377	9239	823.9829102	90902	201984	413287	376162	823.9829102	823.9829102	823.9829102	46990	63344	27428	8240	60277	30303	18422	823.9829102	42303	823.9829102	93303	71228	80174	56875	46267	76510	31268	97612	73542	0.002170396	0.575062929	U test	3.6	0.971
0.6_142.9139_[M-H]-	0.569	142.91389	[M-H]-	11.5	142.91389:283065 143.91724:70029 144.9206:0	NA	575054	381938	380443	390600	499604	631991	468002	745770	679026	481802	653527	426624	641695	430265	375141	650134	539628	603356	593558	538548	33075	247761	312815	407050	475251	490713	573082	387484	366642	0.154704686	0.005252129	U test	0.9	0.353
0.7_142.9141_[M-H]-	0.719	142.91411	[M-H]-	25.52	142.91411:306788 143.91746:0 144.92082:0	NA	381776	482134	592370	529215	299868	483554	267938	408625	294027	558331	303210	529079	228410	197510	680580	195802	248188	312462	185448	290240	386468	458360	528867	759217	626679	559632	668208	721909	684328	0.604669209	0.023733992	U test	1.3	0.063
0.9_142.9738_[M-H]-	0.927	142.9738	[M-H]-	10	142.9738:107391 143.97715:0 144.98051:0	NA	70792	26109	35495	2393.731641	34959	34253	36000	23937	130725	45331	44549	25575	97269	25297	40919	45429	44271	59635	33762	36442	66724	118787	38306	141061	35659	55749	39399	39951	27983	0.004893814	0.023647277	U test	1	0.353
0.6_142.9738_[M-H]-	0.646	142.97382	[M-H]-	72.67	142.97382:1529459 143.97717:0 144.98053:0	NA	1144606	557869	1686183	463125	958375	1780411	1147918	1449146	1480060	676997	1379408	533246	1704578	509900	1034780	1861762	968469	1368779	1403117	735539	1790201	2107430	2066348	2084264	1771300	1968277	1614216	1570408	1344711	0.225556134	0.706228436	t test	1	0.895
5.6_142.9892_[M-H]-	5.596	142.9892	[M-H]-	14.61	142.9892:771900 143.99255:113442 144.99591:253280	NA	88244	1233845	93859	225927	1833456	2026166	53784	860234	76825	1307747	1464595	1352040	122469	1223549	1432807	619100	557691	2386812	416805	803717	234801	235225	257392	236980	257112	259764	205988	229784	208472	0.041482294	0.518052844	U test	0.7	0.247
2.8_143.0337_[M-H]-	2.804	143.03371	[M-H]-	10.96	143.03371:386943 144.03706:533294 145.04042:214626	NA	240181	272723	1682026	272256	177457	183321	2365133	92857	191992	79008	357690	455100	208435	138110	1092931	592140	152048	369384	231931	103714	211367	273405	1297870	706169	639381	442020	516860	332001	308942	9.42E-05	0.023809079	U test	1.5	0.529
3.6_143.0337_[M-H]-	3.604	143.03371	[M-H]-	8.53	143.03371:328382 144.03706:573850 145.04042:403978	NA	273595	713542	1572696	545350	256328	1117823	897543	243932	275250	420354	452430	585110	502670	562116	753627	669018	420832	560816	408096	323956	416025	750679	748537	389356	935211	443748	857160	857683	387158	0.063309816	0.809235436	t test	1.2	0.514
5.5_143.036_[M-H]-	5.493	143.03596	[M-H]-	4.67	143.03596:154737 144.03931:410992960 145.04267:38977756	NA	10750	103228	231564	127256	229170	145466	151975	33727	178159	171968	31581	241677	113353	103811	35254	290554	62318	120163	78119	66180	234259	256169	232900	62304	8257	153698	102834	115195	27202	0.625767464	0.04031772	U test	1.2	0.353
4.2_143.0698_[M-H]-	4.213	143.06981	[M-H]-	1.82	143.06981:137270 144.07316:0 145.07652:68289	NA	281759	279582	156162	56085	254495	148097	185642	153648	375039	100990	205950	325117	216702	126260	327689	235534	296193	268151	451139	310384	422693	282180	343429	315769	531952	333092	180189	190931	332878	0.725819164	0.987571483	t test	0.7	0.071
0.5_143.0699_[M-H]-	0.525	143.06993	[M-H]-	1.75	143.06993:109842 144.07328:10593 145.07664:119615	NA	271940	146909	162545	151090	155156	188245	205625	100263	387004	83525	171097	75210	142892	79370	134752	126213	228841	301073	151657	181269	212598	391316	302773	269925	244969	203129	130794	186714	104433	0.028081204	0.369655984	U test	1.1	0.481
3.5_143.07_[M-H]-	3.477	143.06999	[M-H]-	9.87	143.06999:329245 144.07334:72672 145.0767:145455	NA	1330776	906649	1369634	1128471	1135592	1255760	1047800	1083337	1091736	961890	1330998	962019	1490524	1188871	1150752	1215230	1227912	1253226	1195768	1182246	1526376	1612995	1412743	1449477	1258390	1154170	1261635	1226764	1173273	0.734453516	0.651325072	t test	0.9	0.104
2.8_143.0701_[M-H]-	2.753	143.07007	[M-H]-	8.83	143.07007:366412 144.07342:122008 145.07678:59963	NA	2859491	1629425	1996959	1345615	1311002	460345	2640046	857667	1869859	1084924	3075887	493082	426614	1349682	1838066	1978368	1471468	1476178	1312660	1526325	1284052	2174571	630544	1843231	2837844	1281764	1119584	1557055	1300036	0.978937963	0.362435175	t test	1.1	0.785
3.8_143.0701_[M-H]-	3.839	143.07011	[M-H]-	2.51	143.07011:156066 144.07346:114761 145.07682:119998	NA	172068	163614	529927	191695	295450	326978	64433	130490	326364	269792	99465	93914	184365	310723	202758	191404	93255	151075	204784	137733	345966	195550	317968	523892	216290	220621	250939	129218	146740	0.545337232	0.180487592	t test	1.5	0.125
3.9_143.0813_[M-H]-	3.853	143.08127	[M-H]-	5.46	143.08127:142917 144.08462:0 145.08798:54683	NA	94747	18470	52015	17840	14708	81950	11762	122062	40331	92484	160662	55478	37920	31226	7735	54105	35661	16995	137425	62027	349477	382649	365411	316473	323791	345497	286179	325401	188130	0.217075188	0.061200251	t test	0.9	0.781
5.5_143.1064_[M-H]-	5.48	143.1064	[M-H]-	13.27	143.1064:317141 144.10975:1385498 145.11311:0	NA	569761	133156	858623	336498	714130	460275	482501	192349	203892	250312	513422	296926	328781	201496	185657	173261	73851	144248	221021	164902	616890	829939	544888	485240	625148	488685	533250	526597	538274	0.548303354	0.306526781	t test	1.8	0.042
6.1_143.1064_[M-H]-	6.123	143.10645	[M-H]-	9.18	143.10645:240868 144.1098:79857 145.11316:0	NA	353948	452747	372519	305465	302915	330782	311717	304712	255647	290429	321182	429097	262844	295242	417990	323237	316363	392715	304785	238188	586794	557656	562893	565035	579684	582307	553110	516838	504717	0.060848046	0.408324326	t test	1	0.761
4.2_143.1178_[M-H]-	4.209	143.11781	[M-H]-	12.33	143.11781:158256 144.12116:0 145.12452:0	NA	30616	46627	68990	16854	56477	72068	16052	131543	123804	132152	51261	47354	8917	34831	64317	63968	15985	74803	115167	54416	354311	244440	321358	344022	345414	314433	350978	359286	321157	0.100492684	0.62766911	t test	1.3	0.368
3.8_143.9748_[M-H]-	3.848	143.97482	[M-H]-	8.02	143.97482:110546 144.97817:0 145.98153:0	NA	201156	39668	146116	75569	22875	139241	43323	88295	74781	10893	296381	11958	193487	75166	55291	134318	110439	160034	132973	29365	123474	180641	223276	82168	200327	195464	204120	79362	109228	0.586147976	0.77727985	t test	0.7	0.275
5.5_143.9874_[M-H]-	5.5	143.9874	[M-H]-	128.47	143.9874:1381028 144.99075:0 145.99411:0	NA	2938544	2238940	3529481	3136968	2715186	3528958	2846122	2795579	2805528	3366463	3013078	2422376	3322858	2638764	2830500	3369437	2982974	4046214	3267813	1996320	4552728	4580602	3862790	3852810	3967937	3919402	4061982	3782762	3686419	0.907564394	0.506181242	t test	1	0.822
5.5_143.989_[M-H]-	5.5	143.98903	[M-H]-	128.49	143.98903:1436318 144.99238:0 145.99574:0	NA	2938544	2238940	3529481	3136968	2715185	3528959	2846122	2795579	2805528	3366463	3013078	2422376	3322858	2638764	2830500	3369437	2982974	4046213	3267812	1996320	4552728	4580602	3862790	3852810	3967937	3919402	4061982	3782761	3686419	0.907563766	0.506181432	t test	1	0.822
5.5_144.0441_[M-H]-	5.5	144.0441	[M-H]-	3969.74	144.0441:430657344 145.04745:49056692 146.05081:2862198	NA	1018712192	805802432	1221861504	1073500160	982777024	1257748992	977796928	1006090880	926369600	1080204928	1067948928	880052672	1151615744	1028311296	980195264	1178081024	920131712	1469647744	1012011136	680351744	1446919808	1494087680	1467046016	1364587008	1306094720	1396844672	1331631360	1328887680	1300637056	0.983990466	0.336229814	t test	1	0.808
8.8_144.0441_[M-H]-	8.77	144.04413	[M-H]-	1.16	144.04413:1151121 145.04748:222532 146.05084:0	NA	1931921	1187938	1695569	2076976	2340399	5749434	3803507	2144768	1218784	2505588	3987168	1302521	1848986	2490694	1376974	1531112	4655280	2069466	3733218	1662095	1118452	3019804	1600548	891529	5786088	3424914	3652834	1613441	2802064	0.031626179	0.073483981	U test	1	0.971
9_144.0441_[M-H]-	9.029	144.04414	[M-H]-	1.23	144.04414:1008819 145.04749:137360 146.05085:0	NA	2781872	1650957	1502387	2123493	2633171	943461	4731322	1648321	2298935	2001411	2742250	1771428	1559408	1409729	1228906	1747909	1673612	2107387	2610412	1878428	1709635	1543129	2925618	938350	2716212	2648577	2048018	3560088	1526755	0.201259329	0.940371595	t test	1.2	0.383
4.6_144.0442_[M-H]-	4.647	144.04416	[M-H]-	4.86	144.04416:1257283 145.04751:230590 146.05087:0	NA	2956888	1376980	2924293	3746138	3065674	2610355	2546613	2822168	2507698	5539270	2593838	4429936	2606331	3570075	3918682	3167227	1966613	4336318	1381336	2221146	3135064	1855299	5310803	5842952	5429698	5703109	2885490	3641965	3299296	0.068789079	0.781979862	t test	1	0.937
0.5_144.0442_[M-H]-	0.523	144.04417	[M-H]-	4.76	144.04417:1104086 145.04752:208858 146.05088:31355	NA	1818293	4994154	3983234	5355540	5573082	5326959	2508294	1685468	992591	4525796	6354847	5913444	3980604	6451588	7067114	3707158	1318498	3746668	2244438	5855198	209010	3084255	3247613	1675322	1474644	5379641	5614874	2825406	4350864	0.090745615	0.215429602	t test	0.8	0.206
9.6_144.0442_[M-H]-	9.584	144.04417	[M-H]-	0.96	144.04417:725694 145.04752:88483 146.05088:0	NA	1431713	1147320	710514	1621726	905140	1055227	1540401	1683138	1089252	2746943	2752868	2407068	1225245	1784078	1099937	1956904	1122165	1089129	1626659	827744	1222954	807500	735055	1160738	1167097	1573162	3001940	2616962	1031498	0.177400904	0.180113495	t test	0.9	0.452
2.2_144.0442_[M-H]-	2.201	144.04419	[M-H]-	0.34	144.04419:745706 145.04754:148965 146.0509:0	NA	2093508	2041511	1187070	3692350	2525062	657027	3039568	924308	1111251	2405834	1017830	1464303	1429909	1492263	1152521	1654347	2641420	1345450	1291270	1584507	205629	677813	507632	1976310	1063806	2267906	1708494	638064	1364398	0.708553114	0.012743986	U test	1.3	0.481
9.8_144.0442_[M-H]-	9.8	144.04419	[M-H]-	0.92	144.04419:830954 145.04754:190120 146.0509:0	NA	1389426	752920	401041	1693098	896813	2023456	1876430	1201197	1183186	1998820	1536479	518528	1114308	3021138	982588	1460469	881463	2390252	872034	1878645	1285569	458690	890693	2389532	1670805	1448496	1121205	1966157	2298174	0.562448994	0.221569623	t test	0.9	0.597
1.1_144.0442_[M-H]-	1.129	144.0442	[M-H]-	2.26	144.0442:558711 145.04755:103798 146.05091:0	NA	1522290	739811	864034	1183844	1257858	923383	783474	1460019	600116	1087682	1035549	1777259	650981	849588	1356945	1138564	1126985	2813725	1556576	1488988	39474	333168	192104	474206	607530	722709	1343924	706222	589924	0.380183756	0.322340017	t test	0.7	0.116
1.5_144.0442_[M-H]-	1.472	144.04422	[M-H]-	1.18	144.04422:607427 145.04757:0 146.05093:71868	NA	1314082	1391426	535494	2804994	552741	1156736	1297309	2441279	2381710	1733189	832957	2418076	1842906	1197892	2577649	1503305	636446	1292331	1502118	1334869	40810	797196	930579	850519	1965501	1812485	1636090	1382218	1138835	0.323428991	0.430243896	t test	1	0.868
3.9_144.0442_[M-H]-	3.914	144.04424	[M-H]-	57.41	144.04424:7542261 145.04759:847911 146.05095:0	NA	21153326	15489151	18634946	26004262	23544486	25923578	18793282	14550060	14246647	17812142	20181978	16818074	19545102	22643428	24557474	19905118	17658622	21553644	19942408	15049338	26064974	28192808	25764304	27673370	28599056	27878690	26907892	32454364	28580060	0.351165215	0.761938445	t test	1	0.69
4.9_144.0442_[M-H]-	4.87	144.04424	[M-H]-	6.77	144.04424:1530802 145.04759:190583 146.05095:0	NA	5786810	4960901	5518590	5695700	6850525	4411877	6099754	5284936	5047101	4613719	5487624	6247934	4929678	5346120	8702123	5044700	5873377	5329884	5807931	3844448	3533319	4799528	4810374	8282414	6402203	6465228	5336024	6843324	7529232	0.726537967	0.157144076	t test	0.9	0.433
8.3_144.0442_[M-H]-	8.345	144.04424	[M-H]-	0.48	144.04424:1121949 145.04759:204153 146.05095:0	NA	2340446	1557892	1835776	1865794	3056192	3293072	2482388	2014042	1732365	3321720	2942404	1469790	2638324	1327124	3616692	1617751	3851759	2075024	2934687	2018099	1157934	2185448	2227594	3299020	4654956	3849531	2989211	1630986	4940631	0.416122574	0.57934652	t test	0.9	0.629
8_144.0443_[M-H]-	7.951	144.04425	[M-H]-	1.87	144.04425:1403822 145.0476:149031 146.05096:0	NA	2119354	2402251	1817018	2803205	1259346	4455302	1773328	3511671	2841110	2478142	5323039	2978604	2005722	1237816	3747262	1797144	1156111	2354512	2982345	3367597	2225594	2697818	3941407	3616086	5509769	2710082	5362467	5520808	4479623	0.928164801	0.641454777	t test	0.9	0.731
3.2_144.0443_[M-H]-	3.24	144.04428	[M-H]-	0.75	144.04428:768180 145.04763:176083 146.05099:0	NA	1864107	2421198	1541019	1713487	1611359	2080167	1520262	2577387	1292520	1430529	2122412	2898615	1451769	1224692	1328018	856878	1819633	1529516	1452963	1762364	103492	458973	1030771	1100831	1216302	910390	1998438	2137224	1129607	0.059904774	0.489827277	t test	1.1	0.623
0.9_144.0444_[M-H]-	0.895	144.04442	[M-H]-	2.54	144.04442:347778 145.04777:126915 146.05113:207011	NA	339514	600045	321802	391594	634038	293777	605580	476526	554688	823672	557489	567707	528122	348899	598514	533466	754020	858709	466172	925547	11245.55313	112456	494762	390498	951849	687095	977994	489738	392025	0.442542556	0.076982276	t test	0.8	0.164
2.2_144.0653_[M-H]-	2.173	144.06535	[M-H]-	54.94	144.06535:19881662 145.0687:1542024 146.07206:167348	NA	19629260	8282081	15025057	32897132	67143184	154667392	148452560	13403925	4773882	17873950	38155332	9312852	9815764	8944183	16873140	14030457	10349567	5163248	10174946	3650783	47624580	24719330	48355436	26693542	52593320	51336708	49761544	46297112	47905588	0.001867752	0.002604888	U test	3.7	0.052
3.2_144.0653_[M-H]-	3.237	144.06535	[M-H]-	10.35	144.06535:1248884 145.0687:0 146.07206:0	NA	3760970	1533120	2838460	1264316	3172105	4104908	3485284	2079796	1801057	1282567	4984806	2126312	3044304	2020896	1842634	3131670	1746541	1892309	3323984	1515325	5980160	6494458	6590094	6452922	6372266	5913657	5696180	5292170	6002114	0.313124333	0.038279566	U test	1	0.853
1.5_144.0653_[M-H]-	1.493	144.06535	[M-H]-	6.55	144.06535:670418 145.0687:0 146.07206:0	NA	1242551	434988	209908	429176	1167002	1077676	2025175	479813	109170	1396911	940161	913149	409167	322508	664239	577415	105466	486292	714033	231268	2076730	3900290	2739340	1846318	3912762	3198602	3132452	3631506	3581831	0.514741338	0.930100927	t test	1.6	0.157
1.1_144.0654_[M-H]-	1.146	144.06538	[M-H]-	8.34	144.06538:693526 145.06873:0 146.07209:0	NA	20375	31062	14869	404421	3143199	297874	140881	27771	57052	13696	18009	23264	38819	18686	16168	42610	12721	18487	23593	15171	30351	16697	105705	26593	21690	22600	57500	23816	47078	2.09E-06	0.010879789	U test	17.3	0.089
1_144.0766_[M-H]-	1.013	144.07658	[M-H]-	4.29	144.07658:565001 145.07993:0 146.08329:0	NA	101334	21592	141613	42901	25180	131544	19687	71478	25565	24585	113549	122152	81876	1968.691602	82597	157669	52592	65170	51355	1968.691602	479830	416993	567566	539707	635780	514714	696238	893852	797593	0.033413742	0.739023386	U test	0.8	0.529
9.8_144.1013_[M-H]-	9.777	144.10132	[M-H]-	12.59	144.10132:1323755 145.10467:82260 146.10803:0	NA	2893032	6141530	5207714	2263430	4957054	3350295	3921038	2880320	2520746	2772765	973448	6395096	2359630	2636618	2348460	1962195	2975639	3366866	3786063	3146658	1548890	1517074	1465670	1283889	1215790	869594	1029369	884566	722911	0.081010239	0.389931039	t test	1.2	0.365
8.3_144.1014_[M-H]-	8.276	144.10144	[M-H]-	12.24	144.10144:295632 145.10479:0 146.10815:0	NA	263818	283247	320616	272769	280227	228530	251830	676993	167684	306224	204004	279137	283270	264841	285663	543744	263862	275455	214276	200578	367807	375646	412218	768121	326615	148626	332439	322886	348959	0.000227314	0.001442302	U test	1.1	0.853
7.9_144.1015_[M-H]-	7.934	144.10146	[M-H]-	29.42	144.10146:358986 145.10481:0 146.10817:0	NA	572749	780641	685910	675817	692972	678935	571782	744292	714061	808032	532116	699644	535683	749556	743612	357756	457289	841954	648176	533044	972724	1092200	1033874	1045597	979417	830954	1036726	1006205	986306	0.549941365	0.87436227	t test	1.1	0.206
9.2_144.1015_[M-H]-	9.181	144.10147	[M-H]-	28.4	144.10147:694543 145.10482:0 146.10818:0	NA	432868	2861280	2193203	708058	868032	557247	646369	1026675	576669	749443	411351	683991	633228	790761	861610	2611116	614073	537141	1248285	1731671	412962	360972	303072	302992	446322	292136	234741	1145300	85516	0.002169312	0.012457543	U test	1	0.971
9.6_144.1015_[M-H]-	9.575	144.10149	[M-H]-	11.91	144.10149:1352607 145.10484:62086 146.1082:0	NA	2918906	8103530	3889006	4667794	4512308	3676732	4930248	5235412	4330943	5830255	3560118	5583596	4331568	5120594	5344552	4146024	4898024	3097570	4397342	6027328	1425901	1350862	1309019	1039652	1142763	1069789	854543	780485	647960	0.392010233	0.864020611	t test	1	0.966
7.1_144.1016_[M-H]-	7.08	144.10156	[M-H]-	9.42	144.10156:121220 145.10491:0 146.10827:0	NA	173628	250071	208194	211686	171414	193538	158339	157673	144129	229408	152823	154363	141266	223818	230955	185532	107347	243357	134840	108957	391122	309884	322591	267542	305647	269112	233854	274764	300755	0.255935884	0.067127542	t test	1.1	0.284
8.8_144.1016_[M-H]-	8.763	144.10161	[M-H]-	35.68	144.10161:1069523 145.10496:81732 146.10832:0	NA	2157698	3573584	2881677	2785789	2870696	2131944	2230203	2953382	2657765	3281557	1782363	2822962	2465163	3017528	2650498	2539164	2633982	2515969	2469157	2246201	2487951	2554678	2334350	2229022	2210522	2215417	2079089	1764229	1787318	0.446367655	0.120424789	t test	1.1	0.391
3.2_144.1016_[M-H]-	3.199	144.10162	[M-H]-	4.5	144.10162:50504 145.10497:0 146.10833:0	NA	19749	44616	19506	14514	15873	33133	8469	62390	21972	33500	8001	70813	6109	41911	52883	47690	19645	42207	43737	20766	172560	59118	147604	174830	127433	158283	72021	95699	86836	0.155296626	0.484840891	t test	0.8	0.349
5_144.1016_[M-H]-	4.951	144.10162	[M-H]-	4.87	144.10162:41542 145.10497:0 146.10833:0	NA	42718	75047	25314	553.9743164	11356	553.9743164	553.9743164	50166	5540	34955	7848	34680	27380	14900	26903	16169	6489	18483	20530	9703	69576	80294	78173	93203	48217	54088	11070	72031	111151	0.142604754	0.735369157	t test	1.4	0.467
5.5_144.1017_[M-H]-	5.499	144.1017	[M-H]-	127.4	144.1017:1324519 145.10505:0 146.10841:475674	NA	3092376	2271095	3193151	3115590	2977373	3889713	2979673	2822956	2660666	3302978	3164486	2477878	3405731	2723436	2935923	3239788	2890736	4075634	2934380	2138913	4327978	4469852	4522466	3963795	4043741	3906436	3775652	3996538	3622632	0.808713584	0.450274467	t test	1	0.906
7.5_144.1017_[M-H]-	7.518	144.1017	[M-H]-	5.57	144.1017:59463 145.10505:0 146.10841:0	NA	25382	104077	118249	71999	100703	41070	61884	90270	16911	88883	47312	101766	59336	80640	108612	62554	62442	59814	81369	50532	126750	119756	137638	110194	122577	136750	67622	108888	49597	0.418074782	0.259956116	t test	1	0.96
4_144.1017_[M-H]-	4.04	144.10172	[M-H]-	17.41	144.10172:1810565 145.10507:131074 146.10843:0	NA	4058692	3748594	3441866	3120610	3081316	3141776	2657889	3524858	3180198	3327540	3394564	3171508	2545210	3400833	3730857	2889292	2628718	3092880	3367594	2377057	5531633	5491530	5155976	5208712	5525758	5426265	5536024	4908088	5244004	0.872121526	0.595423298	t test	1.1	0.218
8.8_144.1042_[M-H]-	8.763	144.10422	[M-H]-	141.74	144.10422:910333 145.10757:41000 146.11093:0	NA	2157698	3573583	2885410	2785789	2870696	2131944	2230203	2953382	1835165	3281557	1782363	2822962	2465163	3017528	2650498	2539164	2633982	2515969	2469157	2246201	2487951	2554678	1973750	2229022	2210522	2144301	2079089	1764229	1787318	0.258084717	0.120424789	t test	1	0.665
0.6_144.8683_[M-H]-	0.61	144.8683	[M-H]-	7.87	144.8683:332864 145.87165:0 146.87501:264201	NA	264948	535000	732215	20800	22459	257301	210577	209827	260970	48456	322184	242437	53052	155158	281363	225195	257989	272036	308107	229017	3786	66070	60030	353797	225497	299675	320397	114003	93950	0.092321655	0.032797446	U test	1.1	0.436
1.7_144.8684_[M-H]-	1.705	144.86844	[M-H]-	4.41	144.86844:63838 145.87179:0 146.87515:46482	NA	68403	56611	160096	9500	19613	114972	104737	198901	63947	23198	13174	21304	234977	112350	92984	139517	85584	209667	100353	59344	108718	126625	17470	19709	137073	14517	26066	13129	29324	0.324488509	0.541964555	t test	0.8	0.401
1.4_144.8685_[M-H]-	1.421	144.8685	[M-H]-	3.56	144.8685:79428 145.87185:0 146.87521:58874	NA	245538	47010	215071	29872	105726	110545	110814	87902	156254	129656	187990	194646	175457	83679	31726	160862	105827	71259	88449	302515	155425	77377	59687	82750	12906	71887	26288	22826	48825	0.488928369	0.18979918	t test	0.8	0.542
11.6_144.9221_[M-H]-	11.618	144.92212	[M-H]-	3.7	144.92212:259525 145.92547:38703 146.92883:23146	NA	72802	9418	711096	4753	5570	359576	52804	236561	593906	475.2819336	67104	5721	903835	6006	20074	200454	21439	316957	402999	13177	596422	1177430	765281	737293	653662	396920	147495	15035	8542	0.007509133	0.001885422	U test	1.1	0.796
13_144.9221_[M-H]-	13.003	144.92213	[M-H]-	8.74	144.92213:1108285 145.92548:125818 146.92884:74240	NA	3710673	1877757	2233124	1249628	1342862	798635	2944423	5865731	2557392	1077437	1796995	4786266	2312591	686411	4179640	2719607	4118775	1544735	8031204	1133269	2426994	2404780	2258781	1692108	5262454	2340156	4543896	1007721	11757909	0.064850558	0.156904417	t test	0.7	0.38
14_144.9222_[M-H]-	13.96	144.92216	[M-H]-	9.15	144.92216:6047684 145.92551:706598 146.92887:301567	NA	27794960	10342012	12069082	6433072	14991014	6790165	17859626	10844548	8944042	18739312	9172789	8457321	11547709	13636271	9211935	10647524	6252139	21322638	10390455	11025842	10210292	5719384	10170392	7750192	11744893	12233173	25520238	14558134	35628908	0.285828595	0.04960081	U test	1.2	0.481
13.7_144.9222_[M-H]-	13.659	144.92216	[M-H]-	9.01	144.92216:4763834 145.92551:588084 146.92887:194617	NA	14371858	15015472	13892834	6607967	8305106	8478884	10943852	12824004	9555153	7623136	23564576	4465786	13933811	4415488	7356366	17838306	23551812	10949991	26702510	13229527	9990518	7524040	5118297	7855728	9833851	8768104	20276922	7582956	12254654	0.090333704	0.392482045	t test	0.7	0.168
13.5_144.9222_[M-H]-	13.493	144.92218	[M-H]-	10.85	144.92218:4172901 145.92553:589021 146.92889:208937	NA	11909694	7855486	3907285	7184244	6503456	12887052	11749597	5397174	15659879	4683087	17433404	6558229	9635628	12977469	8841748	10341456	11171735	4828264	13055912	9636693	7011613	6039588	7098842	3855212	9741517	7612163	9513836	8987524	9776182	0.426272355	0.962624335	t test	0.8	0.269
13.3_144.9222_[M-H]-	13.261	144.92218	[M-H]-	12.78	144.92218:2532910 145.92553:364986 146.92889:145604	NA	4378720	7418757	3285937	4314172	4993101	2419926	24681022	4503604	3323717	3343953	7138802	4096380	4429370	3350160	5353114	4344292	9890124	9612812	5240071	4413464	3172147	1140344	3778146	2906452	6316006	7957993	4377138	6627394	10861204	1.90E-05	0.025423541	U test	1	0.247
12.3_144.9222_[M-H]-	12.325	144.92218	[M-H]-	6.11	144.92218:422383 145.92553:34914 146.92889:21829	NA	603437	134026	1113014	174562	179633	1365678	98971	589054	1404851	137931	452950	156579	1303952	107502	121138	1635293	300142	838219	1575171	92066	2145512	1551151	1284418	1183655	1152211	1555514	681775	97240	130022	0.034230249	0.019748742	U test	0.9	0.912
0.5_144.9421_[M-H]-	0.528	144.94206	[M-H]-	5.71	144.94206:200658 145.94541:102608 146.94877:3128139	NA	217005	509556	153451	316540	202442	93380	391045	107522	197728	460099	185474	599608	198095	775006	504073	211735	217282	120511	78984	1074294	323027	300259	226350	216578	110546	50905	142743	340539	270633	0.356929966	0.028877641	U test	0.6	0.579
6.1_144.9421_[M-H]-	6.118	144.94214	[M-H]-	2.4	144.94214:150219 145.94549:76935 146.94885:2652602	NA	71763	142820	60664	369094	215596	49877	97842	82644	50743	232299	78614	302341	84662	407267	282924	35688	49712	17010	65429	645534	81954	61783	109018	24846	15048	24299	12642	198195	43088	0.02432949	0.0099729	U test	0.7	0.971
0.5_144.9581_[M-H]-	0.52	144.95807	[M-H]-	3.44	144.95807:252499 145.96142:0 146.96478:157107	NA	182438	715904	181312	430564	636393	178086	321912	162171	227312	452318	143177	520987	319693	510370	626699	210576	125816	178261	77623	531870	555459	250080	332079	321692	296657	248547	232366	204306	526482	0.070746474	0.08814414	t test	1	0.881
6.7_144.9581_[M-H]-	6.716	144.95808	[M-H]-	1.31	144.95808:68644 145.96143:0 146.96479:204292	NA	32228	135736	50892	173193	200695	15713	47347	11352	14065	246174	49918	117340	65707	229435	313919	22432	82082	13370	25531	257477	137857	250443	57686	16291	53500	12309	23159	174819	75504	0.044002394	0.035398108	U test	0.8	0.529
0.9_144.9664_[M-H]-	0.873	144.96637	[M-H]-	5.37	144.96637:233386 145.96972:0 146.97308:0	NA	27253	189782	25597	54526	22724	79260	49371	27618	30512	21636	32161	58842	53418	30514	91645	43176	36053	31087	67747	65699	253980	41248	36001	51750	444557	104293	25582	42080	64115	0.000165891	0.267188587	U test	1	0.19
5.6_144.9863_[M-H]-	5.599	144.98633	[M-H]-	6.87	144.98633:248307 145.98968:0 146.99304:86657	NA	11619	333086	77888	55780	593933	606019	7056	230780	6903	405159	439909	388899	87617	363593	440262	222763	170032	738740	159248	202212	149821	53408	49222	85514	26722	53043	11168	57680	66858	0.058613101	0.234117499	t test	0.7	0.322
2_144.9953_[M-H]-	1.966	144.9953	[M-H]-	6.54	144.9953:275112 145.99865:0 147.00201:335590	NA	548.5203613	6616	9698	548.5203613	548.5203613	7193	66352	14014	7095	2021231	548.5203613	5485	11455	548.5203613	7098	7670	11413	10731	14167	7717	402465	634667	395951	1163552	1095058	1038841	381323	530274	54286	1.67E-07	0.546388492	U test	27.1	0.912
6.1_145.0472_[M-H]-	6.09	145.04716	[M-H]-	1.68	145.04716:317474 146.05051:0 147.05387:0	NA	749871	478723	1400036	332098	882270	1401055	971292	658552	1300246	665445	613286	428908	1014732	624032	564349	777516	409856	996402	1251454	650136	1047541	947353	1684280	978127	1311094	335861	758906	455813	488187	0.315786278	0.409127255	t test	1.2	0.375
6.6_145.0475_[M-H]-	6.641	145.04747	[M-H]-	3.6	145.04747:306205 146.05082:0 147.05418:0	NA	741815	305927	346280	601821	358346	663277	670300	405704	605839	554836	870380	392627	1104716	616520	864217	499647	463707	592249	1262638	382493	811606	1330848	422133	926211	797243	517021	719337	477234	784195	0.128717441	0.169840299	t test	0.7	0.098
1.6_145.0493_[M-H]-	1.564	145.04927	[M-H]-	6.16	145.04927:675328 146.05262:0 147.05598:117755	NA	1652711	855262	753884	588231	1661003	1823531	672688	2900290	1514142	897582	1990720	1059611	1768342	423629	542818	1534884	433166	393195	1564852	817735	3519798	1231541	2599636	4382464	3279834	1180086	3094418	1263898	2077141	0.036918056	0.115653677	U test	1.3	0.436
3.3_145.0494_[M-H]-	3.334	145.04935	[M-H]-	65.2	145.04935:9360583 146.0527:649900 147.05606:88895	NA	11703725	7570430	10783958	14570484	23638278	27933752	36151836	8187068	7885886	8010161	12428542	8934450	12302230	9636621	10526909	11108014	8180960	9390080	10025875	7300352	14921936	16993482	15725297	14879249	14662795	14218975	13359286	13400042	13359984	0.026894291	0.531080642	U test	1.5	0.631
3.5_145.0494_[M-H]-	3.451	145.04939	[M-H]-	12.17	145.04939:1921872 146.05274:127409 147.0561:62732	NA	2850614	1809061	2805985	3448341	4463548	7138509	8232080	2565854	1314636	2179095	3052393	2181764	2869502	2193421	2026156	2441839	2437490	1286338	2700414	1859964	4211086	4609054	5445039	4197948	4062393	3834448	4057198	3603159	3969267	0.06813793	0.134057391	t test	1.5	0.094
6_145.0495_[M-H]-	5.998	145.04953	[M-H]-	0.61	145.04953:274384 146.05288:0 147.05624:0	NA	616417	650314	758742	448652	882270	1293374	534387	646293	451108	412294	514898	1207406	1362301	699723	405733	576726	439316	556880	691443	798181	1356447	983170	1759841	1362248	1016280	659278	1006060	553067	792280	0.11002771	0.119142991	t test	0.9	0.537
0.6_145.0497_[M-H]-	0.624	145.04968	[M-H]-	4.32	145.04968:236062 146.05303:37896 147.05639:0	NA	21191	15847	1463716	75270	21125	164926	108081	51459	123031	405016	27845	96120	814883	14649	65770	241990	777088	106086	74663	110387	60469	304831	327972	173656	319104	123274	40270	52487	986519	1.85E-05	0.00047151	U test	1	0.739
4.2_145.0499_[M-H]-	4.237	145.04987	[M-H]-	0.83	145.04987:170429 146.05322:70184 147.05658:0	NA	427015	266624	477486	485653	230240	730590	350767	481471	214370	249966	269140	146714	371859	252043	476712	857962	284710	173610	218515	328283	485242	583104	796949	525930	976024	291280	426931	393531	599414	0.295148686	0.027890223	U test	1.1	0.315
1.1_145.0606_[M-H]-	1.093	145.06064	[M-H]-	14.95	145.06064:1263208 146.06399:0 147.06735:0	NA	2169167	704967	1221917	685330	1479732	1763043	1236669	1464121	1230871	1358390	2396162	1102968	988347	1073097	770263	1873712	700701	899689	2146499	1060055	3310410	2882395	3737022	4717912	3623482	3777022	4423105	3502760	3850133	0.591903754	0.054658871	t test	1	0.961
0.8_145.0608_[M-H]-	0.82	145.06076	[M-H]-	3.94	145.06076:249190 146.06411:0 147.06747:0	NA	40642	89313	44735	26966	137490	29778	24777	153765	40300	258419	27911	252425	43533	28048	31273	115161	54942	31225	106712	62370	601014	706819	490664	180935	623639	405279	623804	440390	162406	0.012810213	0.002774766	U test	1.1	1
5_145.0857_[M-H]-	5.042	145.08572	[M-H]-	4.52	145.08572:295992 146.08907:0 147.09243:0	NA	999804	505809	667402	552694	515775	740675	560575	336656	637803	741486	882846	467775	760830	536041	513235	674096	635535	568939	955331	470904	1218278	1266850	1281287	1044573	1109487	1264762	871194	918818	914653	0.724962838	0.376999841	t test	0.9	0.66
8.3_145.1048_[M-H]-	8.343	145.10483	[M-H]-	3.69	145.10483:23089 146.10818:0 147.11154:0	NA	6426	520.6491211	7600	5260	520.6491211	11943	520.6491211	16624	5206	520.6491211	8770	520.6491211	520.6491211	17659	11603	6801	7564	7092	520.6491211	520.6491211	5230	32348	520.6491211	520.6491211	15166	520.6491211	18378	8757	11651	0.06611521	0.090849281	t test	0.9	0.821
9_145.105_[M-H]-	8.951	145.10497	[M-H]-	9.19	145.10497:60178 146.10832:0 147.11168:0	NA	65460	49508	47159	171626	18617	51634	57984	31235	12139	50121	19025	87792	10710	85768	73737	10946	123373	13743	53047	12258	59165	133942	19213	39822	25313	12164	119600	13672	8422	0.000798692	0.053513962	U test	1.1	0.853
1.1_145.9905_[M-H]-	1.123	145.99045	[M-H]-	21.87	145.99045:301880 146.9938:1847607 147.99716:0	NA	267162	60069	175774	61754	35544	194923	53971	115356	91992	164529	188509	118423	45198	34176	45587	226704	13798	20371	178856	48292	984302	829124	300979	529650	847318	785463	624917	644528	774725	0.422265827	0.052864896	t test	1.3	0.377
1.4_145.9905_[M-H]-	1.381	145.99049	[M-H]-	13.1	145.99049:307987 146.99384:420583 147.9972:0	NA	476812	230242	619225	133672	294926	223161	276187	422492	352437	378558	723756	227779	118210	253276	238494	236765	327124	165658	585057	200079	953932	890167	1132748	1460272	911607	725697	814206	759619	634437	0.796690024	0.020261517	U test	1.1	0.393
4.6_146.0235_[M-H]-	4.602	146.02347	[M-H]-	13.41	146.02347:636469 147.02682:40207 148.03018:0	NA	1661191	1458940	2772962	1253034	1826199	2034968	2002390	1901447	1478055	1396901	1811852	1364808	1634004	1412006	2618258	1861870	1457860	2612546	1101274	860282	2328588	2836229	2019228	2640716	1976913	2225537	2357846	1656188	1584992	0.083266893	0.281234702	t test	1.1	0.672
3.2_146.0235_[M-H]-	3.153	146.02348	[M-H]-	9.11	146.02348:346397 147.02683:70171 148.03019:0	NA	1009153	375917	500219	752667	995639	1524731	811762	460029	259334	880927	1202957	780301	658274	608597	477489	558444	423800	676810	247171	284084	1877620	1859083	1240689	1881803	1946705	1601436	1669007	1692711	1627216	0.694472478	0.634288439	t test	1.3	0.273
0.8_146.0446_[M-H]-	0.772	146.0446	[M-H]-	41.78	146.0446:2626474 147.04795:0 148.05131:266579	NA	1234632	3014573	1227536	1361300	1883617	2302275	1301126	2536220	925877	3621472	3512664	2818928	565416	2104705	1524426	2210632	1128188	547424	2508468	1389033	7935890	7972066	7120210	6698418	7621120	6789448	8189360	7780158	7845691	0.141415176	0.778293929	t test	1	0.826
1_146.0446_[M-H]-	0.981	146.0446	[M-H]-	16.35	146.0446:781201 147.04795:0 148.05131:0	NA	694696	907230	130029	243739	322206	623279	178325	479495	52464	1159497	736924	488298	79347	455730	498781	815685	325835	123053	936409	276814	271456	180259	1468665	329830	586230	311083	1942421	1035486	848776	0.451957657	0.817088474	t test	1	0.999
5_146.0598_[M-H]-	5.024	146.05981	[M-H]-	11.2	146.05981:407116 147.06316:0 148.06652:0	NA	736409	474532	894109	705995	709849	738788	502758	548946	440143	512288	711071	549896	738841	658562	672432	888093	562194	942969	605075	339482	1084498	1148543	1016960	1098373	1032532	1009223	1053096	902118	899738	0.256534971	0.743210183	t test	0.9	0.471
5.2_146.0599_[M-H]-	5.233	146.05986	[M-H]-	65.58	146.05986:2338534 147.06321:183142 148.06657:0	NA	4028907	3398916	4941976	3187733	3989186	3663347	3775585	4237050	4608726	4292216	3875346	3694746	4580288	3860914	4887370	4122577	3947253	4724436	4055292	3096860	6063320	5699007	5683884	5491916	5597544	5376598	5675549	5542552	5652214	0.205260637	0.145110157	t test	1	0.586
4_146.06_[M-H]-	4.009	146.05997	[M-H]-	7.53	146.05997:242368 147.06332:0 148.06668:0	NA	657702	397195	657377	445234	479537	534372	390810	780828	753807	502091	571836	531096	810343	575031	592430	619564	588158	747904	724489	564094	782525	788694	735422	835414	747482	847670	750463	685167	713705	0.246343401	0.388889114	t test	0.9	0.192
0.6_146.8655_[M-H]-	0.612	146.86548	[M-H]-	9.1	146.86548:332623 147.86883:0 148.87219:0	NA	251266	158304	561502	171528	149322	205107	186309	280145	220485	134689	274548	215012	212590	116617	234927	265814	244600	447864	247936	151771	41001	149809	110455	297278	260386	147967	226955	65464	125001	0.00147858	0.094903849	U test	1	0.315
9.7_146.9373_[M-H]-	9.681	146.9373	[M-H]-	3.28	146.9373:1356405 147.94065:83844 148.94401:0	NA	4134553	5569555	2688923	5683645	1259066	3681027	1141040	939746	2289491	5898231	990946	5940908	2229413	1165019	3754893	1976682	2750890	1951356	2091895	3559175	1753429	1194676	1504949	1072123	1362686	2377335	1554855	7550508	2884368	0.154000328	0.30814326	t test	1.2	0.451
9.2_146.9374_[M-H]-	9.247	146.93735	[M-H]-	3.77	146.93735:2268705 147.9407:58154 148.94406:0	NA	3179641	3906346	2942646	8063674	6269295	1047026	2094420	2537034	1574410	5546505	2497626	1724002	1372494	6888710	5564296	3356598	4528733	1483313	2442388	9295538	1852584	3274312	2823692	3438742	2684188	2328691	2520920	8438826	2222102	0.383667675	0.051950944	t test	0.9	0.747
8.8_146.9374_[M-H]-	8.813	146.93735	[M-H]-	3.45	146.93735:2280457 147.9407:103041 148.94406:50791	NA	3310799	5061300	2701135	11749304	8005164	2516660	1531939	2936833	2369350	12847451	1327341	8305006	3825939	8913288	8960016	2209294	3782664	1505343	1352707	13521945	3959341	5131270	3112953	3552082	1019217	2836020	3199649	9228103	3590624	0.012673022	0.064866421	U test	0.9	0.912
9.5_146.9374_[M-H]-	9.464	146.93735	[M-H]-	3.45	146.93735:1839286 147.9407:94922 148.94406:0	NA	2040337	5100273	1469362	4046742	5352903	3213549	2785477	1242264	1387141	7830038	1959431	8335024	1669284	1564614	7224597	2586906	4124480	588015	2002781	8396287	3720153	3635132	2762872	2460423	4405696	2563022	3337772	8186240	1928561	0.148584593	0.062070659	t test	0.9	0.638
4.6_146.9374_[M-H]-	4.592	146.93735	[M-H]-	2.53	146.93735:1471020 147.9407:44600 148.94406:0	NA	1874285	1824840	1415498	4683664	6209184	1588771	3185262	1595023	687180	5825878	2441454	3762494	3169312	4328544	2611950	1259977	1837495	1016942	1528528	3913349	2116376	2493999	1521978	1072088	1195053	616511	652132	4349160	1339684	0.0279761	0.47721903	U test	1.1	0.971
8_146.9374_[M-H]-	7.964	146.93735	[M-H]-	2.18	146.93735:664857 147.9407:0 148.94406:63216	NA	2155114	4732076	2098732	7590315	6253865	2687088	696916	1398275	1345957	7067317	1755266	4869335	1684042	7387954	6545904	1601592	2740234	1273874	549520	7160040	2456762	2332246	2782896	3761891	1843640	1739180	2620975	3103500	4949664	0.120988535	0.110273831	t test	1	0.934
5.5_146.9374_[M-H]-	5.506	146.93736	[M-H]-	1.8	146.93736:1960709 147.94071:115037 148.94407:100751	NA	3271226	4228095	1170624	5165684	6506811	1285359	2721351	2725570	972363	3100915	2268290	8396846	2343276	5131380	2847306	531127	1068841	1605731	2137670	3787444	3661844	759737	1705604	887455	1166270	1272466	1574650	1696371	1565511	0.387045873	0.07705909	t test	1	0.995
4.9_146.9374_[M-H]-	4.872	146.93736	[M-H]-	0.25	146.93736:471210 147.94071:0 148.94407:84861	NA	918928	2181151	813276	2703231	3095192	969102	705027	1740376	812030	3396430	1906845	9458918	1450208	1928325	4452119	1301248	843944	406303	1252263	4672954	1672358	2580113	845121	1373595	804626	588106	2070432	2745584	1676339	0.0661666	0.007043605	U test	0.6	0.436
1.5_146.9374_[M-H]-	1.486	146.93738	[M-H]-	1.95	146.93738:815648 147.94073:31168 148.94409:0	NA	522091	3020890	242888	3126280	4480375	543414	556007	544392	598962	2093861	713506	3059243	1062307	751074	3960273	833503	594640	332381	1133605	3132741	992805	575846	1086728	727227	292979	261829	785204	1228376	1006039	0.014252724	0.004760946	U test	1	0.353
10.4_146.9374_[M-H]-	10.407	146.93739	[M-H]-	6.05	146.93739:1841677 147.94074:109590 148.9441:0	NA	918964	2414592	744666	2886332	3333896	450267	1625116	703427	328062	5457084	1156279	1983162	1287391	11720607	1508413	533010	2538468	729354	541506	4183856	765004	583470	821324	1234608	921747	428726	972569	3203738	1265017	0.066067046	0.000328945	U test	0.7	0.853
3.5_146.9374_[M-H]-	3.523	146.93739	[M-H]-	2.67	146.93739:2049692 147.94074:120470 148.9441:58493	NA	545374	7192393	1811077	4472202	6003252	577356	2248006	1618936	1268848	6311938	1443280	5026454	1102370	3481884	3527886	1096268	1277070	812384	611973	7947040	1959748	1021690	2023348	1346134	1323346	1799135	832748	2198856	1588116	0.09549652	0.006534802	U test	1.1	0.579
6.6_146.9374_[M-H]-	6.647	146.93739	[M-H]-	2.75	146.93739:2560332 147.94074:110668 148.9441:61345	NA	2948461	4890176	657722	6296199	4962884	990770	1430804	2171704	1936974	5294696	3785984	10399241	3008282	6344023	5642266	580640	1393353	1461805	2613020	4333292	3360613	1934446	2467451	1881462	2485713	1007219	1658548	2495448	1431334	0.396403735	0.327301315	t test	0.8	0.461
1.8_146.9374_[M-H]-	1.758	146.93739	[M-H]-	2.07	146.93739:1330590 147.94074:76767 148.9441:44096	NA	940740	2386482	1077924	2799101	3456554	1117873	688011	803078	684119	3971123	946092	3358713	1225325	5285264	5326124	933388	1147037	823829	697399	9072628	972843	554623	496538	480278	471365	397134	644216	4603326	927792	0.032860112	0.004058369	U test	0.6	0.481
0.5_146.9374_[M-H]-	0.517	146.93741	[M-H]-	14.69	146.93741:4028354 147.94076:172469 148.94412:126343	NA	3066992	11988952	3935959	13231502	4266478	3914843	5170609	2881785	3228924	15447099	3631396	9621216	5808206	14013924	8902572	3654918	5896654	1829606	2593685	7567067	9552933	4962678	5441082	2214165	3608718	3061861	3523928	5521929	3694544	0.002070541	0.506042944	U test	1	0.971
9.9_146.9374_[M-H]-	9.943	146.93741	[M-H]-	1.85	146.93741:1212984 147.94076:39084 148.94412:45256	NA	1556210	2520050	3259815	4186618	1482410	1228130	2204880	1862698	938653	2811602	1733059	2092086	743612	6349746	5675728	604888	1522575	2592396	1112528	7889650	1065097	3110998	1118911	1613859	1029821	1426530	1922787	5444270	3124790	0.501726721	0.029059885	U test	0.7	0.912
6.1_146.9374_[M-H]-	6.128	146.93742	[M-H]-	2.3	146.93742:2573412 147.94077:89164 148.94413:97801	NA	3131017	1716691	942942	15497893	3968730	1285904	1768032	1982661	1136630	8644865	2505638	5219766	2076037	7053465	6484500	2049103	1532095	1276458	1780698	10856812	2424226	2609362	1405549	1057367	780249	1461497	1223171	5445105	2881160	0.000477508	0.009342137	U test	0.9	0.393
4.2_146.9375_[M-H]-	4.248	146.93745	[M-H]-	1.14	146.93745:1647365 147.9408:33043 148.94416:0	NA	838580	3048999	1347254	4533125	4633318	1363292	1978501	1981480	1371635	2667038	881373	5352096	1008295	4491758	3510818	604252	1474971	549009	839366	8862999	2045900	2487274	1648666	2328734	785701	356408	736962	2439827	1308226	0.21973185	0.007593888	U test	0.8	0.631
0.6_146.9599_[M-H]-	0.595	146.95993	[M-H]-	22.93	146.95993:2968368 147.96328:84379 148.96664:6682188	NA	4884398	7338052	10173410	5948995	4750300	6419026	6802398	4598216	6282702	5761508	5102832	6303153	6150800	3758406	8942574	7172385	6925410	6849949	5725120	5157687	7704742	6922157	6683672	5977438	6485214	6065814	6192521	5508666	5802102	0.074235373	0.860495531	t test	1	0.972
12.4_146.9647_[M-H]-	12.391	146.96468	[M-H]-	4.05	146.96468:1223624 147.96803:0 148.97139:0	NA	3489514	4968094	6057865	3259776	3961117	4633585	4620508	4811703	4790502	2525430	2113002	3997664	4532190	2934097	1966024	5165454	4983900	5463832	5443872	2795278	2796838	4193612	3681135	4309227	4236073	5323736	4986227	3036688	4457512	0.917689863	0.289582742	t test	1.1	0.636
11.7_146.9647_[M-H]-	11.68	146.96468	[M-H]-	5.96	146.96468:1077222 147.96803:0 148.97139:0	NA	4464394	2938376	6699534	2240366	3168912	5378043	5008120	3837720	5167156	688410	4838922	1945224	4797633	712445	2629084	3489213	3400128	6317659	3920854	104146	6866615	7392714	3426961	7738902	7403632	5355401	4188204	922044	3666127	0.983419144	0.906607372	t test	1.2	0.379
0.8_146.9817_[M-H]-	0.84	146.98172	[M-H]-	52.7	146.98172:10078833 147.98507:514270 148.98843:3913128	NA	20334108	5337145	8029156	8925542	12535087	25989854	15107102	10711788	15261652	16626377	31456050	11588477	8663524	4573356	7822986	23695590	2823373	11198250	40686460	10838025	41548896	41924376	45121256	44869800	29398298	28829932	41194292	40047852	39519880	0.969520249	0.069491309	t test	0.9	0.716
1.1_146.9818_[M-H]-	1.138	146.98178	[M-H]-	11.58	146.98178:4995139 147.98513:144801 148.98849:1912216	NA	5474288	865730	1592967	1775343	1641957	6129058	1897405	1765969	3400400	7226736	7744744	1385188	2364960	1534338	1151378	4343682	1618962	1232005	6112980	1006849	3260366	2840357	5385091	6096768	7380486	17859616	5924513	3405407	6112123	0.042068244	0.00630734	U test	1.1	0.579
1.5_146.9818_[M-H]-	1.47	146.98178	[M-H]-	4.78	146.98178:1033702 147.98513:42958 148.98849:333451	NA	3336479	1618148	2190263	2653278	630097	2473114	2895549	4618444	3510932	3611972	883730	1886416	3366154	3442978	3283822	1264810	1394590	2327614	8414964	2301790	2388647	4036357	2069773	2047580	1432720	1868670	2834838	4340042	3125095	0.992587952	0.005666042	U test	1	0.631
1.7_146.9818_[M-H]-	1.721	146.98178	[M-H]-	3.4	146.98178:757553 147.98513:42651 148.98849:251576	NA	1587173	937435	1853168	1013541	1155737	820597	1546170	1691729	3167710	2086323	3679034	1169464	760994	1781168	1169796	2116508	1817626	994506	1078897	1019530	2251096	1827444	2094232	1720054	2230251	3118234	1054829	1609147	1780386	0.136990592	0.037845933	U test	1	0.971
1_147.0286_[M-H]-	1.046	147.02856	[M-H]-	33.4	147.02856:4725334 148.03191:0 149.03527:0	NA	8564751	7553514	9743022	8940519	10176193	10065387	12804771	9815414	8534759	8121684	9368205	8220456	7725384	8494054	9840528	7651414	7924424	8370260	8965987	6955289	11273057	10337450	11315481	12646542	12595648	14481599	14690707	12502316	14645801	0.681796827	0.494405981	t test	1.1	0.064
0.8_147.0286_[M-H]-	0.782	147.02858	[M-H]-	59.33	147.02858:4398640 148.03193:332505 149.03529:686296	NA	8202583	11104943	11612653	10040726	9277216	11020521	11414659	8834348	8450974	10342553	7740140	8124722	5940780	9838696	10280149	7501449	8435622	10143024	7372330	6458488	12041610	12273154	16184917	12845865	14262272	14489705	11913955	14460383	13328746	0.802507325	0.25699378	t test	1.2	0.011
1.2_147.0287_[M-H]-	1.176	147.02867	[M-H]-	39.94	147.02867:1564324 148.03202:160160 149.03538:90975	NA	4600124	4209940	4553968	4880104	4972332	6157164	7067762	4524434	4904387	4653378	4915508	4633366	3684101	4471902	4605148	4365196	2409826	4620729	5023829	3566620	6691857	6201222	7312460	7623796	8456349	9010955	9163370	9888159	9016794	0.078296583	0.098204509	t test	1.2	0.026
4.9_147.0438_[M-H]-	4.885	147.04376	[M-H]-	9.29	147.04376:245328 148.04711:0 149.05047:0	NA	503337	270822	370788	453244	622207	295256	486191	208119	216689	249373	326831	210095	511369	320847	258792	187440	219062	293833	273057	129516	639614	695380	664972	623757	760789	692331	721930	742614	728248	0.169555682	0.162207925	t test	1.3	0.108
4.6_147.0438_[M-H]-	4.593	147.04382	[M-H]-	8.19	147.04382:193315 148.04717:0 149.05053:0	NA	302098	105089	126181	238916	308622	332648	242102	224448	124769	179905	431823	169090	210761	184577	118320	218962	177942	174230	131917	175355	413046	499393	400540	463071	458290	508436	396879	485638	459384	0.317013458	0.005749533	U test	1.1	0.481
2.1_147.0439_[M-H]-	2.082	147.04388	[M-H]-	7.01	147.04388:160213 148.04723:0 149.05059:0	NA	149636	725348	180939	174069	210309	215857	63788	105112	188567	185918	255237	791853	84570	170325	96691	381359	254886	269116	229098	386314	233644	626874	391185	620870	196936	457603	374892	267168	458831	4.86E-05	0.066907293	U test	0.7	0.165
4.3_147.0439_[M-H]-	4.308	147.04391	[M-H]-	11.11	147.04391:269865 148.04726:63854 149.05062:0	NA	633960	301054	496121	434808	598301	566074	500601	560566	510647	546716	587452	379511	600132	395853	485366	561370	265973	702974	557495	413122	857118	906613	815970	923195	899917	884003	839745	743817	849719	0.191760494	0.993703309	t test	1	0.768
5.4_147.044_[M-H]-	5.425	147.04402	[M-H]-	12.82	147.04402:415180 148.04737:63993 149.05073:0	NA	295842	825258	366349	399485	323900	341399	541925	568129	626069	628783	285386	1104272	261029	225655	323896	293479	216044	501935	761786	386159	689156	635317	664525	677446	742616	682112	626392	699864	566713	0.348562228	0.003858262	U test	1.1	0.143
1.7_147.065_[M-H]-	1.654	147.06499	[M-H]-	23.87	147.06499:949539 148.06834:87383 149.0717:0	NA	515706	236763	248047	915489	1688528	1941865	2906326	742050	247121	820808	2477679	668820	1933859	444893	369672	315770	295573	338737	1178956	370486	6651372	6327336	7508080	3730499	6977392	3800737	7837717	7720752	3651287	0.095001258	0.003225568	U test	1.2	0.853
4_147.065_[M-H]-	4.04	147.065	[M-H]-	19.76	147.065:485066 148.06835:0 149.07171:0	NA	913577	811604	846375	612780	691556	817212	657196	841087	778905	790924	841608	769793	698260	699794	819148	769992	627374	785169	920045	513897	1221023	1459933	1387065	1381814	1426104	1250378	1324276	1215092	1334732	0.144317284	0.204808226	t test	1	0.609
1.1_147.9851_[M-H]-	1.073	147.98506	[M-H]-	8.1	147.98506:151588 148.98841:1514487 149.99177:0	NA	78758	1003.620215	16235	10036	16170	92398	41173	28708	21919	67981	51797	56715	30539	30718	19096	69831	1003.620215	20305	247613	12613	28385	23853	113646	34250	261767	28883	34552	44273	22895	0.174549994	0.000135039	U test	0.7	0.853
3.9_148.0392_[M-H]-	3.854	148.03918	[M-H]-	23.94	148.03918:508986 149.04253:0 150.04589:249401	NA	702953	1187745	774320	636268	1062266	793124	223337	1050805	1134942	1077369	438281	1177464	527355	827122	1588588	605627	689974	832468	791200	634756	1080892	1109260	1160729	1120738	1025445	1232288	1117870	1046722	938169	0.218740103	0.261169028	t test	1.1	0.748
3.9_148.0425_[M-H]-	3.852	148.04247	[M-H]-	16.4	148.04247:198035 149.04582:0 150.04918:221545	NA	702953	1181555	782226	643665	1062266	795059	607472	1050805	1147197	1077369	437180	1177658	527355	833593	1588588	616828	702122	826262	791200	634756	1081231	1109260	1160729	1134748	1025445	1232288	1130163	1036454	938169	0.235244552	0.269368711	t test	1.1	0.522
2.4_148.0615_[M-H]-	2.44	148.06152	[M-H]-	10.91	148.06152:206878 149.06487:0 150.06823:0	NA	293753	320159	240433	226351	451071	514755	230589	626396	767135	516911	480158	263240	710670	278662	394600	185771	158826	331120	598700	321324	285643	364235	468455	573673	548536	583018	295934	290587	317821	0.212283975	0.32090124	t test	1.1	0.597
4.5_148.0755_[M-H]-	4.518	148.07552	[M-H]-	8.24	148.07552:141457 149.07887:0 150.08223:0	NA	167891	30819	57418	224198	353453	393123	350744	17047	35081	85871	144416	64592	74028	13768	72578	65110	34629	7329	65705	7716	231988	209091	233574	193214	230077	149698	241331	206894	208230	0.073225734	0.167106033	t test	3.1	0.034
0.6_148.9485_[M-H]-	0.578	148.94847	[M-H]-	262.23	148.94847:9673204 149.95182:1252800 150.95518:4223520	NA	27584750	19965948	19496444	22942156	26814036	29546160	24398422	32803418	31329542	23408148	26811692	20498812	27325448	21499276	19271372	30391632	25651850	29528006	30130682	24238978	10390632	21826676	23554362	25097064	26562794	26803312	27350752	25620736	25364996	0.330408376	0.127277764	t test	1	0.913
1.1_148.9788_[M-H]-	1.115	148.97876	[M-H]-	13.44	148.97876:1028346 149.98211:0 150.98547:0	NA	668995	300322	583901	441856	350973	790073	824002	820894	384509	1435503	3507814	740967	548679	277874	307079	2168572	268094	442918	2943651	1395463	1302343	2076710	694909	1456152	2074510	507682	944968	1474953	1493750	0.123104684	0.020077321	U test	0.5	0.739
0.8_148.9788_[M-H]-	0.841	148.97879	[M-H]-	65.71	148.97879:3143020 149.98214:0 150.9855:0	NA	5017388	1613048	1741331	2217732	1439294	3233863	4804756	4059164	2968722	6559622	9784243	2819564	2683533	1945353	1352410	7997779	1003596	2706311	7361420	2557154	13549803	9676697	10675615	9941357	10210067	15447461	9938805	9661655	12490195	0.49901869	0.018031494	U test	0.8	1
1.7_148.9788_[M-H]-	1.737	148.97885	[M-H]-	4.78	148.97885:142804 149.9822:0 150.98556:37277	NA	476224	454712	270639	184766	210852	365116	342686	385545	431376	318843	967487	319656	387935	170800	120678	667753	282380	231582	397068	386130	522808	496124	322329	418081	369121	597363	393333	371271	349194	0.26198336	0.316826644	t test	0.9	0.531
1.5_148.9789_[M-H]-	1.477	148.97888	[M-H]-	8.44	148.97888:307384 149.98223:0 150.98559:0	NA	725942	801604	465735	249668	242755	1164596	567335	588228	488750	452207	1616535	354356	1035156	269782	235730	760963	496260	655892	681611	427061	1325048	440835	347807	741723	1240928	894725	713703	480994	812443	0.681174849	0.231137451	t test	0.9	0.568
4.3_149.0232_[M-H]-	4.305	149.02316	[M-H]-	51.89	149.02316:2899326 150.02651:265292 151.02987:121990	NA	5770270	4360728	9967544	3812058	4145866	3487359	2793010	3362902	3834784	4020161	4528776	4320565	5728156	4884992	4793011	5358913	4499273	2480374	3567109	2726618	7132208	7430591	7357579	6497560	6573399	6341899	6655700	6358852	6004158	0.000963337	0.721849562	U test	1	0.529
1.2_149.0232_[M-H]-	1.163	149.02316	[M-H]-	2.87	149.02316:64693 150.02651:0 151.02987:13338097	NA	41469	19179	21807	28237	12102	35010	13268	23983	22545	11700	19184	47928	16237	12014	13433	33417	17841	36006	17366	12919	26722	82336	93149	17557	27537	14997	1169.954199	22785	23880	0.584012635	0.026447063	U test	1	0.912
2.9_149.0232_[M-H]-	2.904	149.02319	[M-H]-	8.95	149.02319:556753 150.02654:74160 151.0299:150293	NA	1925780	478174	947277	858296	1239202	400664	661602	522795	996688	558609	1124354	971509	1384049	1420229	1419195	903353	709220	879351	849314	645292	1895904	2492131	2060776	1682950	3907835	3684488	4080723	3822336	4243768	0.115913395	0.055575381	t test	0.8	0.283
1.6_149.0329_[M-H]-	1.57	149.03287	[M-H]-	6.74	149.03287:149648 150.03622:2811019 151.03958:137534	NA	53334	167846	81192	116981	100468	107777	89404	60748	112436	140333	175933	198089	58085	98586	106082	258322	21940	168582	100336	37513	135634	60556	226284	236156	315990	162313	43534	158197	336669	0.937998879	0.680933159	t test	0.9	0.488
4.7_149.0344_[M-H]-	4.745	149.03436	[M-H]-	9.83	149.03436:314052 150.03771:155464 151.04107:115746	NA	628838	471757	320351	389206	480482	577194	479457	836374	790964	738952	587343	476488	544616	469766	298537	440740	364932	670894	768937	489237	711141	740495	775802	867215	630200	666848	833318	698911	678861	0.335514224	0.952302886	t test	1.1	0.492
3.9_149.0344_[M-H]-	3.942	149.03439	[M-H]-	9.52	149.03439:302751 150.03774:232509 151.0411:257638	NA	720004	390988	395829	300936	406607	542652	356455	646084	591966	544368	730814	370783	644091	391616	284925	499910	442696	608372	747715	357509	955365	909492	840600	1095978	973401	1087960	916870	879788	940759	0.240191894	0.958037684	t test	1	0.721
5_149.0345_[M-H]-	4.962	149.03448	[M-H]-	7.07	149.03448:117470 150.03783:35542 151.04119:173672	NA	117798	138293	89034	112571	72256	111343	64048	292406	210010	226808	149715	151720	145558	120252	58921	120058	118441	203651	267138	165119	256708	216196	243598	289689	243166	240525	267316	244950	224528	0.116512346	0.594708452	t test	0.9	0.799
0.8_149.0443_[M-H]-	0.758	149.04428	[M-H]-	48.22	149.04428:1908549 150.04763:2638365 151.05099:0	NA	926338	373890	732508	536373	1195478	1263912	584749	915791	386793	966596	1612705	590842	446632	613281	554720	970210	430474	393635	684891	386386	3161057	3373423	3158561	3272350	3196467	3758109	3507732	3780093	4134056	0.380089982	0.005047662	U test	1.2	0.353
2.1_149.0457_[M-H]-	2.149	149.04567	[M-H]-	7.66	149.04567:255856 150.04902:495508 151.05238:53455	NA	516839	149640	226025	605938	304715	310643	237307	226877	462614	271409	253096	111986	155505	369640	173194	255465	163315	110040	177300	102244	1041369	1087357	493792	521084	481660	916658	538484	326356	1235709	0.082506288	0.079192294	t test	1.8	0.022
6.2_150.0007_[M-H]-	6.212	150.00069	[M-H]-	14.99	150.00069:562962 151.00404:0 152.0074:0	NA	812133	623720	1602278	701075	504255	562512	729082	487523	475727	517250	468151	568258	835118	392465	546667	765810	430525	224755	1041385	258049	866615	814134	788882	768859	740191	723136	731064	532632	644092	0.000198098	0.664749915	U test	1.3	0.247
1.4_150.0407_[M-H]-	1.35	150.04071	[M-H]-	48.46	150.04071:3198032 151.04406:161745 152.04742:99381	NA	7905528	20045534	18206444	10018278	7310356	21439916	8904497	18491618	8834585	18025100	7746743	19524788	15744972	11961776	20838488	18589106	8769165	22786984	12345403	9456686	11406265	23002350	24050066	24072774	10878375	8083122	26883516	19372768	19321012	0.01530908	0.783648201	U test	0.9	0.739
1.6_150.0408_[M-H]-	1.57	150.04077	[M-H]-	29.96	150.04077:2536762 151.04412:137534 152.04748:806179	NA	9275297	6871754	4875609	5950856	5317014	8341152	8207036	7365466	6426424	8603176	6098010	4159268	4393413	7466655	9000364	4054586	5144656	12560686	10495344	6853015	10063411	7984702	10028578	9368725	7084836	14024445	9203026	17187990	7677581	0.539189308	0.386927496	t test	1	0.961
1_150.0409_[M-H]-	1.038	150.04085	[M-H]-	222.05	150.04085:12407484 151.0442:901914 152.04756:0	NA	20955798	27870102	27890534	24479528	33698060	31577672	20668354	22913006	19548490	22665246	18924926	26958900	14633180	20555714	28039046	27331658	12778836	31267384	20600160	18565282	27606670	29616778	30927266	42603288	43355716	41870128	51555300	41634728	38501940	0.661402546	0.557719549	t test	1.1	0.204
6.2_150.0409_[M-H]-	6.206	150.04088	[M-H]-	1.43	150.04088:344869 151.04423:79960 152.04759:0	NA	660284	758850	401161	730546	669310	395064	696176	797548	712400	520022	923347	666286	147441	940348	646800	598310	618301	325640	430073	740153	109587	206180	97951	352584	632129	588937	869796	405208	893344	0.353452773	0.846317243	t test	1	0.857
4.8_150.0409_[M-H]-	4.836	150.04091	[M-H]-	1.72	150.04091:303041 151.04426:67531 152.04762:39167	NA	453768	903000	625324	898256	1056173	1039871	758908	755789	562717	1186888	742002	1367440	329459	1065427	785377	604065	705849	457766	1074300	780203	379537	241000	343229	843264	801182	444108	727621	1089979	837046	0.964248211	0.97083821	t test	1	0.941
0.8_150.0409_[M-H]-	0.774	150.04092	[M-H]-	116.3	150.04092:5055068 151.04427:304823 152.04763:0	NA	8255880	13669953	21371394	11844068	13207151	13085868	8600338	9579729	6665704	14031750	7650080	15120690	10463803	8873266	16661519	13322037	7394815	15620745	9703261	7569396	25904868	23755058	14782137	14902686	15116989	22811784	12403527	16137646	16757946	0.141981789	0.131450022	t test	1.1	0.695
3.3_150.041_[M-H]-	3.256	150.04097	[M-H]-	6.53	150.04097:495443 151.04432:116748 152.04768:230644	NA	1090788	789379	783441	1033965	1178860	2134238	2533942	855647	571122	726052	698135	900570	161142	1330823	1841160	569511	638584	613711	695130	828259	427078	296426	839882	1010847	510499	695772	518220	574598	1050463	0.009736111	0.49145743	U test	1.4	0.105
4.3_150.041_[M-H]-	4.303	150.041	[M-H]-	2.33	150.041:315079 151.04435:80378 152.04771:44991	NA	361193	1205736	311024	702119	847116	649435	920496	752769	806275	555050	816104	767267	409468	1073671	654518	721324	1155145	846078	320411	801633	277596	519030	536656	969106	1387647	1233654	578107	884933	953635	0.666230442	0.948336144	t test	0.9	0.587
4.8_150.0548_[M-H]-	4.835	150.05482	[M-H]-	13.51	150.05482:1014494 151.05817:57421 152.06153:0	NA	990514	498023	404362	1390037	1909868	2437350	2930505	528811	488341	557487	985124	882305	838350	369765	649361	647820	404017	294678	680887	261425	1293498	1539795	1308988	1284001	1152945	1154211	1218740	1283910	1255639	0.04833567	0.380838552	U test	2	0.165
1.5_150.8853_[M-H]-	1.457	150.88528	[M-H]-	33.13	150.88528:718341 151.88863:0 152.89199:786090	NA	3268724	1139165	4840207	2437350	1842000	1508755	2762820	1670637	2237550	1382290	1781587	1976516	4787696	753639	2404313	1718551	2254521	4036550	2366494	2992395	3058030	2464278	1821246	753555	1492714	936777	581886	811209	544746	0.098334186	0.722005143	t test	0.9	0.624
0.7_150.8853_[M-H]-	0.728	150.88533	[M-H]-	2253.7	150.88533:49339080 151.88868:0 152.89204:51400208	NA	143624384	128246832	151671392	120320216	133630040	156457296	140688912	150569312	144319440	120637440	136836720	126271472	150794048	124385728	135288432	151191232	144896448	141993760	139002544	121742672	138432128	140110240	148006688	149425936	143943040	144481120	155338944	132346816	136537216	0.302973729	0.125795516	t test	1	0.847
1.2_150.8853_[M-H]-	1.161	150.88535	[M-H]-	160.61	150.88535:4550825 151.8887:0 152.89206:3970326	NA	11839743	14184205	23103106	7452807	10085570	4859235	18125020	10752376	7095676	11464084	9047046	13390436	28701654	29168448	20932456	13026230	13977974	11044390	11829878	13173652	17244244	14061254	19050052	8046382	12411666	3947879	4336988	3904959	8130737	0.495987761	0.082046849	t test	0.7	0.107
0.8_150.8854_[M-H]-	0.783	150.88536	[M-H]-	1148.27	150.88536:28724332 151.88871:0 152.89207:28101706	NA	96095040	59335384	116083184	63279824	68494992	107564592	84989984	50335832	107480936	57234492	96639136	72790400	116849280	95600240	83030544	114218848	96657136	83691752	112370184	108289320	87513912	97427080	97619232	90029816	80329984	58652464	53253316	63972876	68871928	0.157893477	0.576850086	t test	0.8	0.058
0.7_150.8854_[M-H]-	0.669	150.88538	[M-H]-	677.22	150.88538:13235584 151.88873:0 152.89209:16873516	NA	15951724	16798370	19628298	15294728	18347810	19807418	17360518	21988902	21914882	17072096	16959428	14560064	20128144	15603552	18724226	19722278	21137212	18455360	20385408	16807210	17031012	15708328	15601582	16195986	16071896	16377397	15628110	15179258	14921220	0.032507365	0.854893151	U test	1	0.684
0.9_150.8854_[M-H]-	0.95	150.88538	[M-H]-	432.8	150.88538:12309091 151.88873:0 152.89209:12707159	NA	24140364	38438968	49308992	14263589	13382951	70446240	23557336	14954760	56373884	9655934	12576373	29628862	15546175	17676254	23660536	29630582	29738466	22768410	56334356	22586834	29081692	24080258	15021763	28205378	83232144	12274569	15880042	23158080	15815215	0.104210685	0.094954671	t test	1.2	0.561
12.4_150.8854_[M-H]-	12.373	150.88538	[M-H]-	12.39	150.88538:278736 151.88873:0 152.89209:220541	NA	440626	1068641	1263175	482187	663304	1487645	1118064	1362651	1486512	701365	653237	493612	821868	1145159	605824	1549417	659720	1789064	1493850	976528	1393693	672588	1264490	1545228	1367710	1255756	823012	1158911	770790	0.393936556	0.336609648	t test	1	0.882
0.4_150.8854_[M-H]-	0.41	150.88539	[M-H]-	21.01	150.88539:352467 151.88874:0 152.8921:1487906	NA	277.4908691	3675	3273	3087	3950	3134	3320	4276	6822	4373	3255	4350	2814	3768	277.4908691	4787	3906	3347	371213	3496	277.4908691	4072	3810	6201	2901	2775	3358	13289	4922	0.168013605	1.30E-07	U test	0.1	0.739
1.8_150.8854_[M-H]-	1.767	150.88541	[M-H]-	6.38	150.88541:198727 151.88876:0 152.89212:190279	NA	695975	132333	366723	209565	287439	418144	401833	420932	354649	173424	522028	232908	1195988	275785	282584	761477	194159	462337	271512	221317	437957	746318	733882	279497	252053	426340	370332	190404	115212	0.380456393	0.0022286	U test	0.8	0.579
6.1_150.8854_[M-H]-	6.116	150.88542	[M-H]-	23.57	150.88542:339225 151.88877:0 152.89213:1327540	NA	356516	7420	7812	579.8429199	579.8429199	79091	32460	6861	11306	579.8429199	579.8429199	39391	6641	6124	579.8429199	6053	579.8429199	10999	5798	579.8429199	7451	7443	9751	7893	5963	13945	6188	9071	29670	4.83E-06	0.000100665	U test	6.3	0.19
11.7_150.8855_[M-H]-	11.684	150.88547	[M-H]-	7.7	150.88547:170074 151.88882:0 152.89218:112266	NA	491561	318905	267812	367095	398784	258446	379079	410281	717920	258378	410244	453176	503221	169538	252573	689453	486577	394671	810536	315194	408457	466144	495715	602425	541432	369466	222868	184319	404929	0.030707246	0.871893939	U test	0.9	0.315
0.6_150.9457_[M-H]-	0.577	150.94568	[M-H]-	129.03	150.94568:4389754 151.94903:324915 152.95239:615103	NA	12347835	8779145	8894464	10498192	12296542	13419305	11004030	15051616	14585456	10896055	12580796	9039865	12443305	9760286	8794609	14024724	11552050	13200801	13789094	10802626	4479679	9725469	10853038	11695717	12372565	11902363	12704019	11526295	11532533	0.286815956	0.173244691	t test	1	0.962
1.8_151.0247_[M-H]-	1.764	151.02469	[M-H]-	13.84	151.02469:836226 152.02804:157136 153.0314:219971	NA	3196104	1360030	2023776	641365	1545275	1572852	926150	822919	1265428	1575440	507294	691206	335426	603978	1253168	600357	581614	1227185	309415	1287477	3708453	2810044	2116862	4101539	6787980	4303096	5939850	6913122	2880598	0.090727815	0.157045696	t test	1.9	0.014
0.8_151.0249_[M-H]-	0.8	151.02487	[M-H]-	18.07	151.02487:1199204 152.02822:0 153.03158:0	NA	2413576	294716	483898	1842822	1563859	876696	1490698	1823280	331777	2270491	1465112	349406	1186738	1270481	117025	606688	1369787	526198	1375745	482127	1354136	1571454	1264952	4209029	2093466	1747004	4729784	3172901	4952873	0.232487389	0.19699751	t test	1.5	0.166
1.1_151.0249_[M-H]-	1.12	151.0249	[M-H]-	455.63	151.0249:19788162 152.02825:1921714 153.03161:661205	NA	63921656	28678182	21121836	39739764	30904696	37238268	48430516	31665970	25042900	36432448	70494144	23593220	26736216	31835460	16178123	42576540	41448940	24225196	45212148	18922824	65007952	65917144	71164808	79192872	76743728	68513816	74612040	68198352	75845624	0.288330426	0.38378875	t test	1	0.804
6.4_151.0387_[M-H]-	6.435	151.03874	[M-H]-	6.84	151.03874:274396 152.04209:196411 153.04545:0	NA	792953	654725	1034944	599027	645375	608787	807409	311305	610432	298154	672474	824271	740377	334988	643664	822571	363206	269226	920591	161721	1064055	1129088	1301024	965401	1166586	996500	835522	1038638	1101468	0.488003144	0.630188334	t test	1.1	0.601
3.9_151.0388_[M-H]-	3.85	151.03877	[M-H]-	23.74	151.03877:1092258 152.04212:290354 153.04548:350235	NA	3823546	2460892	3345774	2420468	3242106	3709723	3323116	1879441	1881196	2288329	4035506	2501024	3333445	1796903	2290918	2938203	2065502	2434214	2777950	1806924	4836462	4961992	4864140	4728592	4681344	4711896	4077770	4058264	4363593	0.423273385	0.563095938	t test	1.1	0.498
4.6_151.0388_[M-H]-	4.613	151.03879	[M-H]-	60.49	151.03879:4270228 152.04214:469710 153.0455:105764	NA	4717680	3524575	3181278	6462487	11314849	10405002	12168701	2447379	1903160	2753290	5502090	5105184	5266446	2168808	3752329	3154037	2583240	2585186	3357294	1587749	6559632	6374432	6542071	6534168	6430335	5928337	6217312	5849722	5988957	0.054173487	0.150812683	t test	1.6	0.095
5.9_151.0388_[M-H]-	5.888	151.03879	[M-H]-	9.13	151.03879:523702 152.04214:214633 153.0455:0	NA	1122654	906109	1178357	1032469	1229310	1342888	1530078	1282819	1631025	1907514	1014754	1055758	1186903	846882	987019	1458705	1091968	1281009	1091235	862252	2105402	1883485	2031355	2288471	2233312	1783010	2492106	2335479	2304321	0.390551637	0.860952741	t test	1.2	0.084
5.7_151.0388_[M-H]-	5.682	151.0388	[M-H]-	182.99	151.0388:11048014 152.04215:1332050 153.04551:47370	NA	4450403	4384858	5121766	9654815	7694885	9045280	22146758	7808484	6560823	26842644	5057052	4966129	5795077	5490604	4487917	6293770	4441789	7524280	6922884	4391406	30439116	32188108	31767372	30121874	30650556	28236808	29740248	29039944	29053966	0.003647921	0.568184281	U test	1.8	0.089
4.2_151.0388_[M-H]-	4.246	151.0388	[M-H]-	11.4	151.0388:530670 152.04215:176256 153.04551:71145	NA	1095988	1015880	1155075	1189177	1513332	1831817	1563034	1204225	932887	1303374	1256223	1249077	1119335	968012	892692	1214875	932056	1126621	1582785	766752	1462358	1845165	1911810	1627442	1773076	1585377	1490012	1670284	1603938	0.726505344	0.251780842	t test	1.1	0.162
6_151.0388_[M-H]-	6.038	151.03882	[M-H]-	52.02	151.03882:2801801 152.04217:379228 153.04553:45976	NA	654513	5992700	663225	574520	274786	778001	1082788	7175073	4928263	7617766	529054	5627452	653176	240252	504791	676337	421917	5671902	9482378	3034291	6096996	6417781	6298480	6194558	6131563	6365364	5969359	5104254	5541925	0.004562477	0.006468131	U test	1.1	0.436
4.1_151.0388_[M-H]-	4.136	151.03882	[M-H]-	21.39	151.03882:986166 152.04217:572083 153.04553:60339	NA	1845347	1486292	2849554	1156872	1547931	1892401	2036098	1396467	1283033	1712135	1700167	1471468	1583006	1024215	1527043	1651596	1265409	802178	1984441	1039746	2846046	2745866	2927497	2959184	2580348	2544658	2666107	2611748	2592696	0.021895102	0.582401344	U test	1.2	0.218
4.9_151.0388_[M-H]-	4.935	151.03882	[M-H]-	8.25	151.03882:377312 152.04217:167048 153.04553:90586	NA	513677	809015	1149003	896245	703708	648934	469779	808386	876990	798407	525444	655918	418254	581741	752220	756097	605222	853240	889195	626675	1476432	1536764	1636223	1330863	1456041	1307804	1401193	1250442	1523157	0.871853841	0.870683406	t test	1.1	0.287
3.6_151.0388_[M-H]-	3.649	151.03883	[M-H]-	202.98	151.03883:8190986 152.04218:882026 153.04554:213785	NA	17183536	18717498	28319198	17018072	16202049	18414200	15272733	14229594	11094163	16934970	19454768	19261742	16057514	18320628	17830912	23910764	17736070	18770792	15914969	15984012	22764280	22858348	23179132	22606794	23217192	20920490	22162776	21235268	21756912	0.012028692	0.486234343	U test	0.9	0.089
5.4_151.0389_[M-H]-	5.352	151.03888	[M-H]-	7.31	151.03888:340899 152.04223:82671 153.04559:32632	NA	126687	137609	233143	601304	1148007	216421	1270022	94178	309577	849131	169377	123421	208363	202607	240220	239841	66347	109962	758050	259772	942942	1261564	987250	959646	1212417	1037756	961593	993317	1056670	0.043580712	0.000748333	U test	2	0.247
2_151.05_[M-H]-	2.042	151.05005	[M-H]-	9.34	151.05005:365645 152.0534:89020 153.05676:0	NA	449284	339339	2298108	455762	935391	1575350	1998208	600610	555757	412976	697801	222898	981115	530588	431565	1587625	400550	421809	945747	459127	1519738	1468216	823412	1463478	1661651	607919	24630	1422183	1579899	0.021461337	0.110615064	U test	1.4	0.529
6.2_151.1116_[M-H]-	6.239	151.11157	[M-H]-	14.51	151.11157:84500 152.11492:0 153.11828:0	NA	257893	238162	259248	221282	191198	247906	223747	203311	282059	138670	268503	258582	263264	182744	226926	266635	229616	242688	184475	186068	247353	299515	276295	257207	274861	245487	242462	207016	230059	0.914475151	0.057027653	t test	1	0.631
2.2_151.9833_[M-H]-	2.16	151.98332	[M-H]-	3.71	151.98332:35658 152.98667:0 153.99003:0	NA	17070	28950	27524	7166	17144	7408	7612	11286	11778	6475	17546	5712	14674	12675	15443	24885	14988	6344	4717	7381	24549	59864	7564	29192	58976	8016	54356	18729	15530	0.037429048	0.491745176	U test	1.1	0.739
0.6_152.0012_[M-H]-	0.639	152.00124	[M-H]-	13.83	152.00124:157784 153.00459:0 154.00795:0	NA	80660	79543	14670	104679	74707	58597	20345	43082	34044	22873	125232	36457	14618	19329	43466	48206	3257	22689	17091	16282	137628	219523	122475	138862	188062	148154	102242	224825	233061	0.61383191	0.003040192	U test	1.6	0.143
1.6_152.034_[M-H]-	1.594	152.03398	[M-H]-	20.1	152.03398:848714 153.03733:349395 154.04069:163268	NA	2024435	524575	1554332	3543492	1280073	1684415	2011783	1065270	1399607	2950663	741135	1073254	1051189	2245997	527865	2071334	788267	2262390	1628105	1292016	3032245	2566088	3862490	3377009	2062428	3068123	5434328	2383796	5171026	0.310573431	0.524392601	t test	1.3	0.269
3.4_152.034_[M-H]-	3.376	152.03403	[M-H]-	25.9	152.03403:887463 153.03738:14313345 154.04074:1526323	NA	3797196	1458771	3880318	2844831	2995936	2203731	2725059	3306775	2749802	2550935	3900142	2409816	4057748	2671420	3056910	3799546	2581067	2997308	3563790	2094739	3229038	4668078	3671104	4875886	2834981	4661230	4399116	4257760	2377796	0.82461451	0.269279369	t test	0.9	0.337
4.7_152.0341_[M-H]-	4.729	152.03406	[M-H]-	30.37	152.03406:907929 153.03741:86971 154.04077:0	NA	2374844	3049424	3672252	2127072	2073094	2423288	1983504	2759856	2454242	2503662	1770496	2667057	2281248	2155443	2754946	2333159	2171244	3134330	2540869	1904274	4087234	3879093	4107830	3867478	3386619	3247207	3520556	3396566	3331309	0.514450279	0.565920073	t test	1.1	0.538
6.7_152.0341_[M-H]-	6.663	152.03406	[M-H]-	22.68	152.03406:714965 153.03741:57103 154.04077:25292	NA	1439737	1473435	1795209	1899843	2565826	2280524	2003598	1509773	1530614	1307983	1665615	1513906	2181361	1740040	1346680	2077471	1476506	1820922	1743427	1113461	2172709	2288121	1914594	1989037	2303832	1710127	1833534	1326821	1543744	0.7980657	0.847874121	t test	1	0.598
4.5_152.0341_[M-H]-	4.481	152.03407	[M-H]-	70.94	152.03407:1846082 153.03742:173965 154.04078:0	NA	4729060	1861481	3047732	3081384	3507499	4517587	3252242	3357300	2917831	3021638	4978226	2187980	4737389	3135980	3099197	4122122	2304991	4283260	3563891	2364202	5372439	5408036	5661036	5186008	5601159	5042549	5005327	4990291	4678430	0.205076722	0.637848081	t test	0.9	0.605
4_152.0341_[M-H]-	4.016	152.03407	[M-H]-	30.19	152.03407:940852 153.03742:59070 154.04078:0	NA	2713860	1590468	2106029	2001043	2209758	2913212	2121215	2532411	2756848	2177256	2991937	1919942	3088698	2016554	1898935	2916302	1524643	2758700	2625365	1736110	3199118	3498018	3246686	3338676	3038256	3011273	2927486	2898038	2674875	0.392658203	0.133760579	t test	1	0.77
5.5_152.0341_[M-H]-	5.476	152.03407	[M-H]-	7.13	152.03407:147507 153.03742:0 154.04078:0	NA	29775	62804	405595	27348	67438	157032	74271	106265	121922	91565	80376	43369	226730	49807	115167	166745	42238	84044	131420	20667	217464	229160	263068	287822	150135	112928	60867	65216	90363	0.000902729	0.300807018	U test	1.2	0.912
3.5_152.0341_[M-H]-	3.522	152.03409	[M-H]-	27.26	152.03409:904659 153.03744:1092689 154.0408:53777	NA	2368363	1614500	2535340	2277160	1961925	2609409	2033344	2481920	2671143	2431567	2511054	1603238	3122220	2391852	1569734	2734312	1741730	2763745	2612823	1689706	4054223	3452433	3407443	3408081	3412329	3463832	3241075	3502627	3154685	0.490462911	0.764463836	t test	1	0.983
4.5_152.0341_[M-H]-	4.546	152.03409	[M-H]-	20.61	152.03409:810989 153.03744:53042 154.0408:0	NA	1580523	1748094	2306418	1214730	1349589	1696158	1409639	1753027	1811470	1590322	1594105	1627476	1501021	1470207	1861014	1705501	1428421	1980993	1565693	1229560	2227236	2520572	2102231	2531102	2083072	2047496	1990700	1905819	2064303	0.457847194	0.121665665	t test	1	0.807
0.5_152.0341_[M-H]-	0.533	152.0341	[M-H]-	4.71	152.0341:168673 153.03745:14092 154.04081:0	NA	93425	74949	383578	106207	158747	223457	77291	104895	272895	70100	156441	67279	280699	114929	73070	672886	199599	226600	225624	54896	353336	749126	736503	264415	160015	168865	141246	98642	110460	0.018273183	0.005261888	U test	0.8	0.796
6.1_152.0341_[M-H]-	6.129	152.03412	[M-H]-	2.4	152.03412:158837 153.03747:26307 154.04083:0	NA	154119	61099	178922	95530	40601	97257	53966	102414	99541	63414	131274	68878	198583	25429	85416	230729	72191	106485	143470	112955	390849	469655	187876	139755	233827	316846	144099	169624	70793	0.539291845	0.879807166	t test	0.8	0.331
2.8_152.0453_[M-H]-	2.776	152.04529	[M-H]-	9.92	152.04529:393838 153.04864:0 154.052:25755	NA	207571	266793	150414	393946	226356	425456	286479	367388	492507	667593	867817	233119	729376	210076	181134	272940	206798	182544	992767	194537	1620687	1453417	1777794	1137486	2304828	2016970	1974358	1267130	1154313	0.447915344	0.002046053	U test	0.9	0.853
1.5_152.0453_[M-H]-	1.457	152.04532	[M-H]-	17.68	152.04532:432298 153.04867:0 154.05203:50112	NA	567706	524440	127349	248884	1029799	1017022	360328	1940331	1603145	248203	2197915	995184	724425	556420	444658	344704	373436	246363	537087	584786	2537500	1858931	1536517	2004627	2595013	2645900	2935585	823508	1354617	0.071248135	0.003685075	U test	1.1	0.912
3_152.0453_[M-H]-	2.992	152.04532	[M-H]-	11.44	152.04532:305728 153.04867:34101 154.05203:21956	NA	120272	16040	108442	298060	268446	412339	73332	255168	536063	431758	297436	316017	454737	159459	59162	302661	394493	272557	362205	321750	1224900	1140816	641269	1027265	121098	2075624	1682024	1033303	787751	0.782118274	0.501067315	t test	0.8	0.479
1_152.8824_[M-H]-	0.96	152.88237	[M-H]-	276.71	152.88237:13536441 153.88572:0 154.88908:5088246	NA	33876368	21231284	26957236	8085606	40709180	30198650	35316828	25432354	67190192	35250308	32069722	48015664	49424420	17437050	46857476	34174596	19677102	50448500	48653392	10371088	30267812	23457254	20793762	36481896	76903184	28977792	14675963	12328669	16737655	0.05480895	0.08697054	t test	0.9	0.637
0.7_152.8824_[M-H]-	0.728	152.88239	[M-H]-	2032.52	152.88239:50642980 153.88574:0 154.8891:18969326	NA	144539888	131647264	153412240	120277008	143228160	158530912	142046752	147512544	147546064	117474360	139650832	132747840	155440112	125413008	133213880	153232016	145273056	143546832	141089136	124502368	143433296	146992000	148530496	151604080	146372368	145104896	147860224	133400120	145852624	0.433503724	0.734592496	t test	1	0.757
0.8_152.8824_[M-H]-	0.784	152.88239	[M-H]-	959.15	152.88239:29906740 153.88574:0 154.8891:11405259	NA	100081608	55649432	115131024	69234808	76107112	112150744	81153048	56557792	106085648	66015132	94534416	67640960	118199016	65206200	85889288	115074200	89694848	107196032	113617504	88445464	84943096	84633608	101547608	86072672	66828488	69865328	59904472	64311688	62450604	0.19624981	0.164144763	t test	0.9	0.184
7.7_152.8824_[M-H]-	7.745	152.88239	[M-H]-	12.62	152.88239:248732 153.88574:0 154.8891:579554	NA	6003	5718	26996	11292	7284	14445	32909	9392	41382	6697	5963	7180	25274	6929	7634	35004	12735	62317	22560	19471	12678	10493	11241	61611	27428	320557	17683	8906	6779	0.015028626	0.028424643	U test	0.8	0.529
11.7_152.8824_[M-H]-	11.68	152.88239	[M-H]-	4.22	152.88239:138001 153.88574:0 154.8891:84941	NA	667122	254453	369583	340337	329308	345506	487944	396321	540864	315081	548355	366649	356831	296964	512993	342033	575073	383575	649446	227726	163752	285448	285958	342276	322767	656482	681235	443746	87455	0.210228795	0.127326658	t test	0.9	0.642
1.2_152.8824_[M-H]-	1.153	152.88242	[M-H]-	181.49	152.88242:4350394 153.88577:0 154.88913:1205187	NA	11182672	11077704	28902588	7141286	15492332	5360388	13050071	17962938	14186973	9622433	10436426	8625112	26745594	9559180	13066822	6310448	13661685	10530166	14772116	12565868	10981449	37898796	12181000	18273568	4350215	4138672	7065736	4797355	9806769	0.199155961	0.074235191	t test	1	0.858
0.7_152.8824_[M-H]-	0.669	152.88243	[M-H]-	801.66	152.88243:13471222 153.88578:0 154.88914:6122378	NA	16353898	14461455	19655404	15436026	18173250	19860646	17737210	22494192	22445876	17426124	16964894	15032402	20263724	15949115	18086670	20073202	21944922	18699606	20497844	17223804	17331892	16039547	16046995	17069772	16595023	16767693	16264450	15041772	14987599	0.102192449	0.542756237	t test	1	0.735
0.4_152.8824_[M-H]-	0.41	152.88243	[M-H]-	20.19	152.88243:374774 153.88578:0 154.88914:789968	NA	4347	3102	4266	4729	3839	3604	4003	3670	6433	301.2073486	3619	3518	301.2073486	3436	301.2073486	3218	301.2073486	3964	402059	301.2073486	301.2073486	301.2073486	3966	3599	3469	3012	3492	3574	4461	0.205970247	1.32E-07	U test	0.1	0.105
2.5_152.8825_[M-H]-	2.516	152.88245	[M-H]-	2.96	152.88245:40470 153.8858:0 154.88916:104857	NA	57230	26894	150242	6019	7399	55056	18534	50899	97754	8491	59381	4318	83077	37750	24264	65521	31496	109536	85327	23260	19024	93827	47763	15070	32377	23063	17429	7498	8174	0.048528804	0.887172907	U test	0.9	0.529
12.4_152.8825_[M-H]-	12.373	152.88246	[M-H]-	7.04	152.88246:271292 153.88581:0 154.88917:42303	NA	788168	622966	1183688	949092	1211731	1410612	1130422	676816	424809	1118376	1228859	1195988	819853	789513	694754	1323820	534000	1293299	887951	792848	992057	1070674	690210	1318665	1136967	1320276	602575	818082	1147184	0.584383554	0.311524979	t test	1	0.839
1.4_152.8825_[M-H]-	1.441	152.88248	[M-H]-	37.05	152.88248:2086120 153.88583:0 154.88919:836411	NA	2383948	1401027	3929819	1104192	828633	1594272	3909735	2086922	1739811	1435500	1901572	1430646	4084607	10835053	626837	1052087	1631666	1591228	1771207	2610313	2572768	2038265	2187980	649163	1613659	1334752	621470	367258	955578	0.136752343	0.000206962	U test	0.7	0.853
6.1_152.8825_[M-H]-	6.116	152.88248	[M-H]-	20.84	152.88248:331885 153.88583:0 154.88919:764485	NA	348802	7379	19342	506.2629395	506.2629395	5101	38951	5063	5449	506.2629395	5473	6058	6252	506.2629395	506.2629395	12087	6940	6877	11526	506.2629395	19849	11109	10814	10434	8917	9876	8262	6964	42081	8.60E-07	0.182058252	U test	7.4	0.912
1.8_152.8825_[M-H]-	1.75	152.88251	[M-H]-	10.41	152.88251:182766 153.88586:0 154.88922:239488	NA	679528	517099	381505	312931	286635	432589	356620	495012	447823	421675	391334	310551	424043	303991	169270	926340	476855	881148	525137	682550	515310	273458	412347	410970	510935	500880	421757	86607	132866	0.841447213	0.297987224	t test	0.8	0.335
0.6_152.9163_[M-H]-	0.619	152.91632	[M-H]-	8.85	152.91632:240036 153.91967:0 154.92303:745370	NA	91624	303360	370521	140556	93840	163237	159423	53339	99055	164273	127920	196957	104341	116011	359889	140692	168885	119956	126188	78493	252506	276858	241911	234628	222125	271681	210660	200108	154814	0.040506207	0.003450598	U test	1.1	0.971
0.6_152.9432_[M-H]-	0.578	152.94316	[M-H]-	16.47	152.94316:513875 153.94651:0 154.94987:0	NA	1290033	850406	872952	1069610	1223744	1349555	1067138	1674252	1586874	963396	1208546	846825	1308329	1037355	508787	1535099	1274051	1317564	1268967	708665	257314	1015183	726831	1107885	1162605	1145180	1303496	1186264	1116493	0.140530943	0.309793781	t test	1.1	0.598
11.7_152.9769_[M-H]-	11.68	152.97691	[M-H]-	4.43	152.97691:145314 153.98026:0 154.98362:41042	NA	160055	143131	400871	270670	237058	573398	145079	598988	460073	86419	491126	197171	193064	123965	181348	623160	620429	510086	293320	51393	263727	481607	346565	644809	406863	357480	467102	116105	125321	0.255368103	0.353656051	t test	0.9	0.809
1_152.977_[M-H]-	0.964	152.97696	[M-H]-	24.76	152.97696:981066 153.98031:0 154.98367:1188945	NA	1674658	1511948	1115702	2549418	3969167	1441531	1771205	1615732	2291839	2964144	3672905	1273648	977709	1529546	1283119	2307457	3758579	1782838	1767346	1971015	1088977	1023205	712951	561813	843600	1246814	1106194	2402470	2223423	0.229750824	0.128498202	t test	1	0.989
12.4_152.985_[M-H]-	12.375	152.98503	[M-H]-	4.43	152.98503:218880 153.98838:0 154.99174:28457	NA	893628	374162	925005	845190	410392	842579	630772	804334	881140	284003	406930	935420	386362	435640	358080	550502	788452	547968	771519	181940	553347	896349	806201	455610	1054961	725583	1079915	279441	485495	0.032596507	0.275712072	U test	1.3	0.353
11.7_152.985_[M-H]-	11.673	152.98505	[M-H]-	4.38	152.98505:124260 153.9884:0 154.99176:0	NA	245994	143131	400871	270670	237058	573398	310897	598988	460073	86419	491126	197171	259205	185500	164945	623160	620429	510086	293320	51393	337073	481607	346565	640264	406863	357480	467102	116105	125321	0.774763595	0.562267847	t test	1	0.91
0.8_152.9852_[M-H]-	0.769	152.98517	[M-H]-	13.67	152.98517:313841 153.98852:0 154.99188:277838	NA	124293	310318	155238	495859	512479	189463	417291	435739	269885	740481	433274	187606	104165	384517	209904	130382	96603	158401	216879	137350	722442	302748	201092	597328	402063	699946	247148	157209	581815	0.627398971	0.017670852	U test	1.8	0.063
5.1_153.0002_[M-H]-	5.117	153.00021	[M-H]-	1.33	153.00021:23761 154.00356:41437 155.00692:27501	NA	7460	12842	6480	493.5455566	7575	8827	7521	7342	5356	6545	493.5455566	37658	5831	4935	38054	6711	5033	7039	493.5455566	493.5455566	31945	37645	16745	19312	493.5455566	8266	11882	493.5455566	16965	0.05605975	0.000372457	U test	0.7	0.19
4.2_153.018_[M-H]-	4.184	153.01805	[M-H]-	242.96	153.01805:14068957 154.0214:966404 155.02476:86591	NA	19895042	25562734	11494459	39284276	40607992	45591596	59579208	9736931	7709932	15024584	19334686	37831216	21195068	9657029	19710186	10899508	9586583	8598840	14931873	6590360	24665074	23769972	25929246	24802658	24745670	23916766	23646606	22926924	23146670	0.279619292	0.01738103	U test	1.7	0.123
3.2_153.0181_[M-H]-	3.243	153.01808	[M-H]-	441.32	153.01808:14369682 154.02143:1557800 155.02479:67560	NA	33354848	29058410	53206252	33063766	27514630	32813152	35459096	33595276	37260576	32756962	33229238	31711790	32526098	34841788	30699576	41096716	32155674	34756548	38028136	22405306	59622468	61995856	61265952	59862984	58930500	56393588	57799188	55483028	54583000	0.027910747	0.908648672	U test	1	1
2.7_153.0181_[M-H]-	2.732	153.01813	[M-H]-	10.33	153.01813:386897 154.02148:277533 155.02484:0	NA	1270276	579176	782594	1158441	615506	808281	156624	935502	474174	823793	1358172	619609	675296	906866	278505	731731	580631	844575	784515	250090	647153	1297410	1806983	992580	1460737	2528907	1337379	1027385	882423	0.832755404	0.570551432	t test	1.1	0.688
3.9_153.0182_[M-H]-	3.933	153.01823	[M-H]-	10.12	153.01823:261904 154.02158:45504 155.02494:0	NA	378794	1202247	785460	652579	716768	552361	1400552	483888	246212	598850	207218	1275824	197042	408544	818613	249898	250868	339327	671497	289329	525168	554570	669261	708715	756069	736634	708174	713693	396848	0.248857088	0.014501649	U test	1.5	0.105
7.2_153.0293_[M-H]-	7.189	153.02927	[M-H]-	1.65	153.02927:25014 154.03262:0 155.03598:0	NA	26228	18344	25911	44029	23224	23065	37433	16869	66921	22433	20076	19830	16498	9564	50305	44409	33935	21542	30362	34813	15214	57760	13878	28827	57300	10353	57007	55205	53611	0.003912139	0.339875283	U test	1.1	0.796
1.9_153.0293_[M-H]-	1.928	153.02928	[M-H]-	21.41	153.02928:969592 154.03263:0 155.03599:1306332	NA	2146346	871456	1639465	1388399	1531272	1112882	1010326	3041161	2320011	2667564	2534402	1689033	2281373	1962397	1551722	1496771	485442	832719	3406334	1665213	4298123	4681728	4904720	6048164	3290700	7083052	3852916	3707172	5879273	0.415419116	0.802975423	t test	1	0.957
3.4_153.0293_[M-H]-	3.351	153.0293	[M-H]-	492.11	153.0293:17260504 154.03265:1048877 155.03601:166093	NA	103543880	49365772	53660044	58018352	66277956	87810048	63490416	88852232	78075432	80671128	117118880	54921140	96208072	62607204	48940044	80669512	59703076	88661232	94295176	62537032	132506520	128334416	136404384	132982936	89410752	129509784	130467264	125824856	129123536	0.363964839	0.971631451	t test	0.9	0.588
2.9_153.0293_[M-H]-	2.926	153.02931	[M-H]-	52.93	153.02931:2212412 154.03266:196253 155.03602:34715	NA	122999	60904	59037	96360	75190	82901	89304	102459	74369	67602	98967	99209	93891	64427	76171	486238	34746	66065	122788	40378	3594832	9802726	2282255	2115363	6603015	5518380	211520	169787	83355	0.355988659	1.85E-05	U test	0.7	1
3.6_153.0294_[M-H]-	3.558	153.02936	[M-H]-	40.25	153.02936:954543 154.03271:61355 155.03607:69801	NA	3911705	1259346	1731719	3476815	3509770	2359932	2451568	3853915	3472702	2814538	4358316	790812	3470154	2113968	1998916	2576134	1478430	1706979	3809208	2492204	4352035	4305436	6069803	4196891	4747935	4068910	4262852	3925917	3979174	0.490894557	0.721959291	t test	1.2	0.413
2.1_153.0294_[M-H]-	2.098	153.02937	[M-H]-	29.71	153.02937:1923788 154.03272:130937 155.03608:372322	NA	4276631	1904172	2027918	3185543	5701580	4568552	1240271	1398644	3010554	7993221	2483791	1188864	1504684	3765105	2341180	3988163	1169736	1664419	2803624	1790328	7783196	8648539	15659250	6352326	14203719	14847063	13116404	7049347	13027132	0.278045056	0.163414721	t test	1.5	0.123
3.9_153.0294_[M-H]-	3.874	153.02937	[M-H]-	9.12	153.02937:265810 154.03272:0 155.03608:0	NA	481789	613138	196787	203398	120198	732736	225440	661527	938326	634103	1364907	229998	243998	394512	277064	228972	344268	549995	448052	223881	633213	1095380	464202	795099	1074295	397900	930453	683710	814331	0.295392136	0.000365269	U test	1.1	0.853
1.1_153.0405_[M-H]-	1.054	153.04054	[M-H]-	8.59	153.04054:212431 154.04389:80379 155.04725:0	NA	150078	149954	279655	448560	723620	757655	425153	40903	193033	439693	350994	149199	30631	360523	704982	419061	159041	745372	466110	278146	751000	511822	114148	564689	23712	604884	249594	481584	590755	0.512083386	0.84545903	t test	1	0.888
4.3_153.0546_[M-H]-	4.331	153.05455	[M-H]-	15.74	153.05455:416233 154.0579:50734 155.06126:0	NA	732464	888145	979975	908446	845556	934875	968255	1035284	1171269	1034938	767709	921767	955870	836593	817190	817874	744173	1137530	934060	869839	989546	996380	968950	978261	949100	972596	946709	893693	857223	0.976065832	0.941403434	t test	1.1	0.402
9.7_153.0909_[M-H]-	9.689	153.09087	[M-H]-	4.16	153.09087:145301 154.09422:0 155.09758:0	NA	297849	179129	153468	125221	99531	199286	128966	161318	229979	326399	175615	255361	274690	79230	144889	196693	258474	175649	312623	193335	470194	290720	290400	207388	214869	284951	179350	210189	146612	0.441848304	0.913818079	t test	0.9	0.531
5.5_153.0909_[M-H]-	5.527	153.09088	[M-H]-	6.72	153.09088:213252 154.09423:0 155.09759:0	NA	111062	99373	39974	36148	268701	456962	361869	52619	104599	122186	72524	297237	75341	77600	73418	83334	76405	61020	36487	95436	215518	89079	212440	107109	313353	269220	130388	105080	117437	0.033399427	8.60E-05	U test	1.6	0.28
5.2_153.0909_[M-H]-	5.231	153.0909	[M-H]-	8.11	153.0909:219963 154.09425:0 155.09761:0	NA	73001	15041	51602	36165	21927	469442	636890	37097	30081	19972	18825	23939	22421	14283	7548	10946	24554	87775	23923	8150	80610	23640	19718	63660	13349	80088	52955	133918	99759	7.02E-05	0.000309428	U test	5.4	0.029
6.6_153.1272_[M-H]-	6.604	153.1272	[M-H]-	18.95	153.1272:464745 154.13055:0 155.13391:0	NA	888390	343571	478650	474834	889354	812672	973877	490581	490360	582961	1185780	426479	976284	636877	543842	445598	201200	531856	557628	345082	944834	871876	860438	777048	852117	852455	905508	733572	768998	0.273221148	0.159610208	t test	1.1	0.64
11.7_153.8673_[M-H]-	11.679	153.86731	[M-H]-	23.27	153.86731:463787 154.87066:65214 155.87402:305368	NA	882134	190652	1671016	91730	130316	1993706	210057	1248214	1221259	34095	531948	29100	1784747	42063	69394	1351446	579433	673116	1706774	14129	1998712	1981608	1211306	2105054	1404826	1519460	1162008	18933	261925	0.048661927	0.044355738	U test	1.1	0.579
11.3_153.8673_[M-H]-	11.295	153.86731	[M-H]-	11.04	153.86731:174105 154.87066:0 155.87402:169910	NA	90933	20624	295849	6469	7892	573031	28017	713288	677175	9365	114243	6470	828463	490.9714844	14367	470136	96161	511297	642054	6777	185431	224814	342272	227886	177866	152691	226453	6037	19829	0.005553811	0.025912113	U test	0.9	0.971
13.2_153.8674_[M-H]-	13.179	153.86736	[M-H]-	15.88	153.86736:725336 154.87071:77994 155.87407:511284	NA	1234419	2172190	485680	1315518	2883334	789150	1475379	903331	836184	2522757	1379418	1100539	578108	2105024	1110528	443151	1822831	835493	608915	2857382	487608	449343	359931	755921	1089743	771169	710820	1314147	1127197	0.245095961	0.089124784	t test	1.1	0.808
12.4_153.8674_[M-H]-	12.373	153.86736	[M-H]-	13.91	153.86736:364365 154.87071:106232 155.87407:263854	NA	685912	296358	872336	555328	347210	1039081	749470	990997	1689275	436558	981060	370306	775562	265760	466141	1326730	205448	1247934	1520656	189612	1616074	442447	417969	1465699	883538	1172186	1218300	783988	332725	0.157421144	0.146729288	t test	1.1	0.843
4.7_154.0133_[M-H]-	4.697	154.01329	[M-H]-	12.41	154.01329:271356 155.01664:0 156.02:0	NA	479641	184797	180699	287598	279003	785467	497558	474599	514692	237546	798951	195414	815470	248548	215568	596110	75332	860017	381986	150708	865108	726654	966483	1240178	830948	1099705	1240834	410584	929681	0.312790333	0.106135097	t test	0.9	0.719
1.3_154.0133_[M-H]-	1.254	154.01332	[M-H]-	530.42	154.01332:14287359 155.01667:938607 156.02003:0	NA	31860040	21772378	39552068	13008663	33861480	52034988	30354360	35405852	29860082	39248208	48953664	20078502	39929676	26129066	26311358	29156476	22468578	23523720	41207368	17581630	78000864	87878288	72014304	68971096	83631896	82924560	56744976	37682804	39793	0.867439441	0.056455121	t test	1.1	0.532
2_154.0133_[M-H]-	1.963	154.01334	[M-H]-	729.01	154.01334:21898910 155.01669:1305972 156.02005:283312	NA	139681968	32996830	111376320	41877748	97407176	67793104	91750448	41511304	71845968	74729792	38908112	25221130	47966508	22680636	115502456	42907812	35489132	118293432	73715144	18896980	196417632	60438088	64734884	168362752	179580208	193598896	144775632	168134256	140531248	0.781923777	0.026555252	U test	1.4	0.089
5_154.0133_[M-H]-	4.975	154.01334	[M-H]-	15.56	154.01334:299911 155.01669:29992 156.02005:0	NA	549971	346166	503910	849495	750147	1265753	846947	697107	755368	647645	454409	474552	659159	578102	685126	836136	525786	830249	759378	470220	790856	681416	800575	787941	631395	743173	737755	681477	781547	0.872744406	0.602541918	t test	1.1	0.356
2.9_154.0133_[M-H]-	2.905	154.01334	[M-H]-	2.33	154.01334:195221 155.01669:0 156.02005:0	NA	334302	73935	296667	252584	144602	176157	230163	80231	157360	179461	345396	138366	186872	214089	346104	236861	140314	299448	337098	95495	465754	366042	572973	579391	343002	331941	435004	439477	399725	0.73196933	0.3957625	t test	0.8	0.281
2.4_154.0134_[M-H]-	2.424	154.01335	[M-H]-	20.23	154.01335:1094773 155.0167:0 156.02006:0	NA	4823240	873686	4165725	1417105	842005	1105296	1755257	1728351	3648794	1503633	3018506	2537818	1437351	2708749	2760095	1639950	1348473	4476260	1936059	1581599	2499015	2347679	3889599	6603997	2642169	7087980	3839958	1079942	6920178	0.022317817	0.088695614	U test	0.9	0.315
1.5_154.0134_[M-H]-	1.52	154.01337	[M-H]-	157.19	154.01337:6275630 155.01672:434437 156.02008:46300	NA	27416026	19195962	28493612	13310812	9159198	10710573	7352940	18386652	12898866	17867956	19157382	13103651	8195590	14898935	10885135	11903501	2160284	7679124	8450503	11313540	36141028	16263292	34668940	35617652	37347300	38994808	41498628	16790898	15554561	0.557380627	0.975291625	t test	1.5	0.053
3.6_154.0134_[M-H]-	3.589	154.01337	[M-H]-	74.24	154.01337:1548067 155.01672:55847 156.02008:33976	NA	4405792	2625589	4056176	2795354	3227473	4515673	4703248	3308755	2758766	2727287	4420881	2776210	3965719	2512376	3131021	3559932	2267600	3502354	3458381	2001290	6758448	6509874	6650056	6701512	6426771	6340180	6355170	6103509	6085620	0.078074747	0.477909866	t test	1.1	0.317
0.9_154.0245_[M-H]-	0.863	154.02448	[M-H]-	7.38	154.02448:174506 155.02783:0 156.03119:0	NA	37953	22259	1620.476074	60764	42273	118760	34003	67349	34071	34506	16205	18128	33026	96793	1620.476074	44203	31497	29503	26223	24804	45426	224234	222554	107413	182169	68387	39015	52295	315106	0.249973529	0.012904541	U test	1.4	0.165
1.2_154.0245_[M-H]-	1.154	154.02454	[M-H]-	76.59	154.02454:1084079 155.02789:0 156.03125:0	NA	3185130	1124509	1019769	1489892	1271026	1661204	1065184	1761400	992760	2534294	3566432	1807640	2971856	1349380	1246929	1217819	733480	2247333	3563938	1237172	5274850	1915124	2275089	5010246	5021310	3827598	4679471	4555918	4671980	0.025806402	0.213296425	U test	0.8	0.393
1.5_154.0246_[M-H]-	1.478	154.02455	[M-H]-	126.85	154.02455:1719172 155.0279:204153 156.03126:0	NA	10092636	2109882	3082268	2578491	6941949	5046338	5551747	5447689	4582970	12615249	11946188	3387915	10336910	4002876	3817989	7321879	4671193	11403103	12263632	7804600	15274717	14743277	15070660	15042505	15857214	15684637	15889316	15323737	15237916	0.163810839	0.186580611	t test	0.7	0.199
4.9_154.0862_[M-H]-	4.865	154.08621	[M-H]-	20.98	154.08621:405947 155.08956:0 156.09292:0	NA	217006	152110	214354	151624	232179	315189	219760	300491	267303	314399	290840	196596	185320	213287	163858	302256	99789	344584	465383	129298	1142042	1232831	1081284	983883	1114744	1086903	986978	1053159	1078761	0.206717971	0.297391202	t test	1	0.955
1_154.8795_[M-H]-	0.977	154.87946	[M-H]-	72.4	154.87946:4573016 155.88281:0 156.88617:393997	NA	8606847	5015954	10966596	3576539	4345218	23888574	6913108	7708287	3643508	1887521	7786955	5058862	16487417	1891303	2157323	5859137	11815960	15599028	7311222	9701480	9596474	7610402	8035260	12555720	16902676	5678124	7928016	4531736	5216210	0.010780797	0.381069731	U test	0.9	0.481
0.7_154.8795_[M-H]-	0.728	154.87947	[M-H]-	363.16	154.87947:17736006 155.88282:0 156.88618:1999337	NA	49890812	44008384	51914396	41496604	46148384	54645428	47471572	49858980	46103836	38721120	46970516	44576344	50359172	41676508	46295280	52024800	48150396	48209308	46499344	41265544	47627836	49948576	51144348	50630236	50193860	49126032	49626004	44570200	45426440	0.498335998	0.413083623	t test	1	0.76
0.8_154.8795_[M-H]-	0.783	154.87947	[M-H]-	171.19	154.87947:10312978 155.88282:0 156.88618:1184202	NA	32525358	19943744	39752504	21221978	25263370	29957530	33297738	18257198	38701528	18291562	25989162	21811620	37072412	16015056	27567630	37788676	34553468	30145444	37736100	28474588	29131036	23471706	28908106	27635870	21986610	18516548	23276238	21531886	19035990	0.193112599	0.409072165	t test	0.9	0.46
1.2_154.8795_[M-H]-	1.222	154.87952	[M-H]-	12.76	154.87952:773563 155.88287:0 156.88623:147040	NA	4324471	1667135	2632571	2305281	2387130	1362402	3174808	4239368	1160586	1946110	1003341	1725228	6231180	1740636	2107053	2018399	3916239	1527040	3383002	2896016	1411849	1733262	1720627	989335	1823603	1599473	1239480	774765	534139	0.267308928	0.113615065	t test	0.9	0.717
5.5_154.897_[M-H]-	5.534	154.897	[M-H]-	4.31	154.897:220570 155.90035:0 156.90371:86978	NA	482238	500433	371112	391184	154066	202605	302988	369673	372235	314134	417471	129880	473288	172568	133121	398416	508880	218045	788206	237585	29838	390930	465889	335411	534900	228317	587593	359812	342490	0.549380417	0.321654384	t test	1	0.917
6.5_154.8972_[M-H]-	6.547	154.89717	[M-H]-	2.16	154.89717:186601 155.90052:0 156.90388:144339	NA	342923	462050	908516	527637	586447	576216	334104	327763	395619	560744	377986	330181	385064	252386	301117	1010552	356986	288242	974582	242908	208421	557110	470371	556483	601231	458953	219653	802653	518978	0.051471122	0.000280475	U test	1.1	0.143
6_154.8972_[M-H]-	6.027	154.89723	[M-H]-	4.88	154.89723:252247 155.90058:0 156.90394:137432	NA	601442	370869	636864	237779	239004	1044933	412081	1023012	962594	652963	820174	413807	575013	317624	355820	356096	571737	374532	458605	273767	460944	572624	373088	1074627	452908	873092	488668	262298	404992	0.272242218	0.04302349	U test	1.4	0.28
6.1_154.8973_[M-H]-	6.134	154.89725	[M-H]-	4.4	154.89725:246074 155.9006:0 156.90396:178993	NA	374821	496091	363782	524676	487768	521187	648592	1267001	422988	547107	255473	433971	661805	243299	605115	778917	376966	850751	878456	250474	450564	288850	682231	614827	679381	664275	601572	649052	651145	0.000117459	0.415151827	U test	1.1	0.912
1.5_154.8973_[M-H]-	1.492	154.89725	[M-H]-	7.8	154.89725:182149 155.9006:0 156.90396:203484	NA	772484	598945	204633	398613	765744	534548	328616	610507	461703	534007	211238	163695	1367093	369781	1160846	770500	701244	512465	159933	868624	608159	470114	446231	327570	769281	186870	349660	236273	323624	0.894246213	0.363888002	t test	0.8	0.408
8_154.8973_[M-H]-	8.01	154.89726	[M-H]-	3	154.89726:262735 155.90061:0 156.90397:126592	NA	247341	463186	394196	347303	282727	376347	451200	289419	461504	301149	315674	171263	341686	475351	362112	876164	751749	502649	526073	224240	324512	208024	595942	555006	802485	381759	376738	234066	646465	0.83850201	0.16932581	t test	0.8	0.215
1.7_154.8973_[M-H]-	1.737	154.89729	[M-H]-	3.79	154.89729:165001 155.90064:0 156.904:148674	NA	448684	436447	480140	662024	205798	1465104	773194	311934	1190032	263218	690650	334981	368246	584950	676584	729674	926911	548350	686979	712474	420699	305340	241675	256887	340558	390522	274679	131554	407483	0.067580615	0.667519858	t test	1	0.871
6.7_154.8973_[M-H]-	6.675	154.89732	[M-H]-	4.07	154.89732:229975 155.90067:0 156.90403:110204	NA	338392	425434	439348	193602	228753	1237614	657536	678902	444698	191709	627185	315865	773138	595421	395381	750051	320105	304600	639323	309082	398619	694658	606581	637742	391107	651259	803503	589822	400468	0.09156515	0.100587076	t test	0.9	0.796
1.7_154.927_[M-H]-	1.745	154.92696	[M-H]-	11.39	154.92696:1125502 155.93031:0 156.93367:383070	NA	4129008	1952092	5845392	2601229	1077060	5819202	6437461	3368482	6611380	1474467	5122544	3177333	2625511	2349655	3009252	2183404	1182244	3946048	5474124	3484521	2407269	5877834	4393693	1563820	3274012	3494695	3000760	1659591	1311330	0.552194555	0.948335751	t test	1.2	0.436
0.4_154.927_[M-H]-	0.41	154.92699	[M-H]-	8.43	154.92699:323266 155.93034:0 156.9337:323031	NA	124965	321492	204318	120767	115309	417741	129380	233194	381848	236994	259599	215416	264397	406502	298581	305911	178498	193816	506847	115955	146406	260535	268458	368785	160233	228016	487025	370772	371754	0.127470924	0.178190377	t test	0.8	0.357
6.4_154.927_[M-H]-	6.44	154.92699	[M-H]-	6.67	154.92699:189917 155.93034:0 156.9337:109600	NA	79372	180944	232636	92122	120377	136493	171015	96843	152670	58244	102833	46662	161462	78505	134906	145108	80731	101001	112840	116735	123885	183306	266936	64445	303745	67778	119366	79861	67557	0.822908876	0.946354389	t test	1.2	0.29
1_154.927_[M-H]-	0.956	154.927	[M-H]-	66.8	154.927:5864832 155.93035:0 156.93371:2077714	NA	9750516	13323649	15132676	10456365	13480950	9092602	25980420	19945564	15415551	16527875	13052439	11458831	10254633	10647048	10534748	10665084	15639410	10233367	14028751	11169864	14903623	9648734	15165627	27541414	11474529	10772533	19389854	15603995	11328854	0.662486205	0.033340029	U test	1.2	0.247
1.5_154.927_[M-H]-	1.456	154.927	[M-H]-	35.43	154.927:1943522 155.93035:0 156.93371:519779	NA	6721764	4139858	14502905	4102057	3970983	7139438	4309805	10626337	10365534	7449441	5730588	6453678	13278914	4252380	3935131	11115847	4609288	9430662	7899787	8312548	11266317	4216028	8348736	7727000	3836530	6513442	6250130	3696106	2689649	0.101648439	0.661238987	t test	1	0.875
1.1_154.927_[M-H]-	1.14	154.92702	[M-H]-	77.43	154.92702:3570159 155.93037:0 156.93373:1450444	NA	8593968	9462076	10683822	11748254	10170194	10441077	8732631	8778799	8723320	6508275	2893010	7804463	9437184	17933062	12465361	10281137	13439377	9343170	7710374	10650375	9928168	17813004	9330887	2679988	11402468	3440264	5852486	3684272	8748338	0.737592705	0.860107545	t test	0.9	0.444
6.1_154.927_[M-H]-	6.116	154.92702	[M-H]-	8.45	154.92702:301246 155.93037:0 156.93373:350825	NA	388092	44534	151790	68983	19935	159199	44556	153132	162251	162937	102956	70480	224670	36317	49216	137790	53694	112782	106728	151996	184984	148990	30584	172931	85669	84034	108062	84198	142103	0.046567598	0.448677723	U test	1.3	0.684
1.2_154.927_[M-H]-	1.206	154.92703	[M-H]-	37.41	154.92703:3496548 155.93038:0 156.93374:988323	NA	5710522	8315668	14647175	6612016	5090314	12988432	5267857	11389754	6696284	7896556	5337749	8055832	8815851	17933062	9678732	9042404	6363225	13482131	5265346	14214294	10008370	5910024	6054700	8117346	5577570	10486189	7966622	6819631	7874922	0.189066695	0.114068087	t test	0.8	0.38
3.1_154.927_[M-H]-	3.068	154.92703	[M-H]-	7.95	154.92703:278746 155.93038:0 156.93374:287051	NA	317800	85563	355953	133550	135247	491780	276718	447980	144582	172255	200057	228270	206464	239886	101408	456464	306251	221349	276380	281405	379907	210228	196939	194774	215782	139828	121353	220719	595662	0.237777045	0.943021481	t test	1	0.936
7.8_154.927_[M-H]-	7.767	154.92703	[M-H]-	3.77	154.92703:218511 155.93038:0 156.93374:226966	NA	119717	115830	131750	104659	70313	68561	248713	112249	155012	76945	79048	58945	117086	94176	89908	167888	200874	132480	126535	176038	196309	128532	99005	65920	57394	316399	111142	75123	146922	0.14823114	0.458036492	t test	0.9	0.71
0.7_154.9271_[M-H]-	0.656	154.92705	[M-H]-	760.24	154.92705:32263450 155.9304:0 156.93376:13058253	NA	40941668	38013544	43822928	37934820	42718976	44762456	43158808	43260756	45173000	37861136	41329232	37264496	42484992	37869424	39127180	44378580	41828344	44569916	42291056	41213796	45783164	47248320	45136024	46108316	45374240	45806740	43412376	43528440	41329004	0.207016251	0.462117275	t test	1	0.805
3.6_154.9271_[M-H]-	3.572	154.92705	[M-H]-	10.76	154.92705:545899 155.9304:0 156.93376:712427	NA	59903	37155	57856	20856	9486	43750	211962	58962	93418	44101	25521	15743	142678	30589	61535	66002	40128	64747	185244	56196	13857	9888	11874	23450	22660	627290	10548	7923	17438	0.009037948	0.026715797	U test	0.9	0.631
8.3_154.9271_[M-H]-	8.288	154.92709	[M-H]-	2.81	154.92709:155580 155.93044:0 156.9338:96868	NA	79781	112792	128586	145361	107386	188768	34649	79184	184891	82060	200255	131548	124096	140286	110710	293730	68066	107342	69144	62072	93841	269985	126682	55337	65700	206582	103912	207307	70938	0.904780815	0.042345936	U test	0.9	0.912
1.7_155.0086_[M-H]-	1.697	155.00862	[M-H]-	30.48	155.00862:1181868 156.01197:61420 157.01533:365463	NA	3486566	3449234	5523194	3370260	5039215	6582678	4719300	1897382	1647423	2503722	3305042	2066180	1277399	3779160	1059437	5734588	1395494	1948701	3695466	651045	7877995	7995540	8884600	8479452	8338990	4965120	4834017	8864048	5023046	0.739863375	0.339627448	t test	1.5	0.075
1.2_155.0088_[M-H]-	1.161	155.00879	[M-H]-	21.89	155.00879:377344 156.01214:0 157.0155:1038780	NA	549241	115147	804923	425976	487690	506993	501835	2579490	429344	1437856	1296408	198753	2799258	705772	694202	1926709	147920	1172404	592067	136892	317272	948124	1033937	920616	833136	936380	995476	1104601	510917	0.000842125	0.092678191	U test	0.8	0.529
3.4_155.0599_[M-H]-	3.436	155.05989	[M-H]-	13.55	155.05989:423406 156.06324:0 157.0666:0	NA	230282	487876	398005	691913	761692	593090	362604	1169201	1204739	915675	152755	428014	569852	786887	761532	672625	477575	829848	622153	583289	1472104	1030559	1001150	1564659	1619982	1655340	1630176	1623561	1519244	0.39224166	0.157189197	t test	1.1	0.511
3.4_155.0602_[M-H]-	3.362	155.06017	[M-H]-	11.92	155.06017:404672 156.06352:0 157.06688:49820	NA	275358	336432	264872	299253	393446	400145	199445	381973	737717	792982	483450	452100	176873	329625	187192	429643	456385	623716	163958	175542	1497936	1365045	731525	597596	395858	1456385	1350051	381543	1459376	0.009160569	0.204422677	U test	1.2	0.796
9.7_155.0702_[M-H]-	9.705	155.07016	[M-H]-	4.07	155.07016:107901 156.07351:0 157.07687:0	NA	165868	204685	180460	180490	128583	181243	139991	136580	108934	221232	95346	138649	146121	125355	99522	267474	180542	322529	201352	86738	229260	236926	137151	145687	183668	183038	160330	136121	77611	0.831367382	0.235963276	t test	1	0.87
6.1_155.0702_[M-H]-	6.148	155.07021	[M-H]-	5.68	155.07021:167323 156.07356:0 157.07692:69478	NA	310528	288033	344859	391638	344444	536086	458096	304000	289399	264877	439239	369287	375766	254052	250420	416687	298355	391197	308539	258807	451612	458984	427201	366174	318378	457817	351266	455929	329332	0.176226208	0.389469651	t test	1	0.746
9.8_155.0702_[M-H]-	9.774	155.07025	[M-H]-	4.52	155.07025:117561 156.0736:0 157.07696:0	NA	134609	153644	135461	21048	41503	47371	83616	185656	170248	104997	116662	138976	251586	83529	92280	44505	62187	153851	206361	24322	217360	222332	179636	132437	229887	164988	60299	161835	46511	0.613281579	0.550278809	t test	0.9	0.773
5.3_155.1065_[M-H]-	5.304	155.10649	[M-H]-	11.42	155.10649:127969 156.10984:177468 157.1132:25389	NA	372362	329217	429893	345810	175758	314764	348631	237338	375137	189519	380561	322634	292518	396432	332176	332927	317080	342084	352141	334687	470250	449371	360766	364127	403822	346814	296290	232618	331219	0.70588966	0.838906112	t test	0.9	0.26
5.7_155.1065_[M-H]-	5.731	155.10651	[M-H]-	45.6	155.10651:1670233 156.10986:226021 157.11322:0	NA	1611961	1537616	402344	2939117	4011564	3563378	4907874	961025	958668	1167100	1854960	2201040	1521650	718481	1357023	926459	699222	690639	1256065	699672	1931809	1710389	1660257	1699743	1663057	1838589	1622470	1538425	1765978	0.233781153	0.17400394	t test	1.8	0.07
5.9_155.1065_[M-H]-	5.872	155.10654	[M-H]-	33.78	155.10654:974934 156.10989:138087 157.11325:0	NA	1101221	1059565	696571	1579844	2494882	2141469	2929109	882402	973690	996152	1331913	1380159	1140729	871073	1017522	903729	718453	958831	1080152	726451	1552738	1499131	1494268	1447867	1559995	1469440	1431212	1439792	1349553	0.077141659	0.199620371	t test	1.4	0.084
11.7_155.8644_[M-H]-	11.679	155.86444	[M-H]-	9.08	155.86444:321393 156.86779:0 157.87115:71780	NA	407598	432361	1383454	329662	415349	1356703	394678	421121	1177575	475787	468997	332452	703144	316776	318238	1219665	434078	454522	1497086	224373	1769419	716649	1081052	1211730	534273	1497603	771304	359938	900741	0.000882454	0.005959764	U test	1.1	0.579
13.1_155.8645_[M-H]-	13.127	155.86446	[M-H]-	5.08	155.86446:456652 156.86781:36885 157.87117:84407	NA	457947	681412	643253	1271488	1901761	537049	1548729	577823	344039	700502	603463	1337313	260134	1274481	2068027	800496	689028	345964	213619	1770975	276219	304001	312444	518632	293314	581744	400396	1279428	414112	0.041356551	0.221979357	U test	0.9	0.912
6.7_155.8728_[M-H]-	6.734	155.8728	[M-H]-	4.1	155.8728:123467 156.87615:0 157.87951:146938	NA	299064	981089	439405	142479	246655	231287	308553	128236	136170	545374	197994	347625	256438	291712	277428	263904	409345	43640	451238	280188	242184	350640	338636	186286	343932	96895	77947	272123	368805	0.008849915	0.619839848	U test	1.2	0.739
9.6_155.8729_[M-H]-	9.564	155.87288	[M-H]-	5.37	155.87288:288290 156.87623:0 157.87959:148986	NA	358471	613762	1195747	167765	210379	36166	47745	33527	99244	440485	330250	197177	62635	314792	126705	587418	154001	18975	55573	628705	390848	713978	731880	277842	441317	273948	377789	487540	868988	0.012310909	0.113498747	U test	1.2	1
10.9_155.8729_[M-H]-	10.893	155.87291	[M-H]-	8.05	155.87291:261273 156.87626:0 157.87962:105090	NA	786513	725574	863276	930976	1100140	169151	505155	229599	336523	584225	518806	959693	116858	762630	803638	276290	543045	238039	316032	614212	220419	386407	140039	326095	331818	334177	310221	868948	310032	0.724067777	0.614720843	t test	1.2	0.497
8.9_155.8729_[M-H]-	8.91	155.87292	[M-H]-	8.58	155.87292:226489 156.87627:0 157.87963:172946	NA	610021	972092	874968	278515	266296	183152	1133920	424928	551696	578677	379765	294459	242818	263567	376416	318302	498361	160287	759898	174955	333645	424865	375644	807808	730192	213754	323083	477512	856840	0.501266502	0.037594571	U test	1.7	0.089
9.9_155.873_[M-H]-	9.858	155.873	[M-H]-	7.35	155.873:242491 156.87635:0 157.87971:155314	NA	268604	885683	692436	267684	211603	453236	487543	118011	291310	1017151	280539	616994	262064	327208	430739	136841	219186	24853	290514	592592	186407	365367	259673	260965	375957	204201	183806	413398	433035	0.17873659	0.45531051	t test	1.4	0.254
1.2_155.9748_[M-H]-	1.178	155.97482	[M-H]-	22.22	155.97482:656020 156.97817:99558 157.98153:0	NA	911695	1953014	1222781	1994519	562249	1102112	3498111	1208458	643996	1288926	653411	2005199	1540719	755024	1039276	1330289	571349	328130	1571872	384080	150516	91127	337520	324596	262257	297351	247099	152802	91543	0.122590949	0.557180883	t test	1.4	0.218
2.7_156.0113_[M-H]-	2.676	156.01132	[M-H]-	9.67	156.01132:147438 157.01467:325460 158.01803:0	NA	321676	20056	120946	185213	639208	801576	599734	44199	35576	29540	184879	101579	276335	26860	91105	139818	37552	63351	142706	8373	274535	355183	731396	676914	696479	654301	618280	314385	640944	0.041800775	0.526879099	U test	2.5	0.353
5_156.0442_[M-H]-	5.024	156.04419	[M-H]-	14.71	156.04419:221165 157.04754:62275 158.0509:0	NA	347276	143253	431823	290615	244714	306680	195296	210399	158943	221108	284151	159579	280327	233914	285603	335683	278337	388414	250156	101228	448991	372966	470455	501975	427483	412201	460198	403490	365020	0.530684246	0.668965654	t test	1	0.838
5.9_156.0555_[M-H]-	5.933	156.05551	[M-H]-	12.49	156.05551:169775 157.05886:45495 158.06222:0	NA	180739	152120	181047	237088	283573	454328	323031	352999	325038	270880	245028	165085	297645	238607	109275	245399	120079	344481	364679	163734	313824	388574	334553	323055	430572	364832	314298	321969	426806	0.804255395	0.939918469	t test	1.2	0.292
6.2_156.0653_[M-H]-	6.233	156.06528	[M-H]-	12.29	156.06528:181141 157.06863:0 158.07199:110394	NA	204652	159992	262539	290376	365828	393337	361727	285977	273135	255364	249619	180793	240222	237471	204612	283028	173989	304812	264425	196859	396612	389993	455135	405683	351603	444210	438492	374991	491836	0.605957574	0.742841756	t test	1.2	0.07
6.3_156.0653_[M-H]-	6.307	156.06529	[M-H]-	8.41	156.06529:120309 157.06864:0 158.072:97203	NA	176791	107067	158196	197914	210914	276167	247074	223194	172401	171530	207112	129841	200686	185184	168228	168339	101441	222407	234995	170489	314885	273543	327161	324983	364160	326601	280765	333818	363463	0.865797169	0.816348366	t test	1.1	0.541
3.6_156.0654_[M-H]-	3.622	156.06538	[M-H]-	129.8	156.06538:6168203 157.06873:478797 158.07209:8633545	NA	5200344	1534004	2286160	6213266	10554028	22385344	21959922	1906434	1501181	2648839	6062166	3208025	4473696	2059794	3320032	2755948	1727716	574788	3542026	1172788	6213254	6268982	6463158	6380629	6482648	6592548	6630040	5968118	6254430	0.003630098	0.992914298	U test	2.5	0.28
3.6_156.0654_[M-H]-	3.552	156.06538	[M-H]-	109.48	156.06538:6545548 157.06873:491465 158.07209:4371827	NA	2868558	927085	1138167	3525866	6519922	21704612	22653254	966838	808751	1505861	3750804	1932832	2378190	1182978	1920894	1776633	1130298	271095	1800828	721623	3973991	3716665	3440317	3576988	3966406	3674441	3228042	3847144	3735624	0.000341753	0.782869467	U test	3.6	0.436
4.2_156.0655_[M-H]-	4.192	156.06552	[M-H]-	5.06	156.06552:72327 157.06887:0 158.07223:272375	NA	52313	22081	48662	43576	66441	159727	131962	31775	23236	12499	144134	69401	72709	53428	43709	33615	51086	22531	47789	8053	40583	141953	142196	144104	112312	113466	190887	154157	69781	0.032947003	0.259074799	U test	1.1	0.853
5.5_156.1019_[M-H]-	5.537	156.10185	[M-H]-	71.42	156.10185:1387298 157.1052:156750 158.10856:0	NA	1787067	1091221	1002390	3668401	4398288	4288434	3350426	1511758	3756612	3050036	2265328	1187725	3503418	4344702	1041969	5200616	3631713	2007664	1467554	917024	5576610	3208576	5002875	3508845	3931778	2876771	3614104	4479354	4625216	0.065059161	0.112732659	t test	1.1	0.795
3.2_156.1019_[M-H]-	3.156	156.10187	[M-H]-	7.06	156.10187:122553 157.10522:48509 158.10858:0	NA	60506	8149	73033	45054	18857	41643	36064	42592	36295	18379	158909	9408	18316	95746	15594	53809	59260	34164	45967	47040	258040	327196	401416	168575	165716	335442	210911	424277	498978	0.892373123	0.184585437	t test	0.7	0.289
4.6_156.1019_[M-H]-	4.588	156.10188	[M-H]-	5.29	156.10188:91419 157.10523:87926 158.10859:0	NA	64757	7223	8789	26765	10196	10958	17016	34371	14954	25544	25886	9296	20578	12949	23019	27696	10299	14290	7054	10275	40230	104072	62888	37731	42386	174269	13973	186300	66115	0.021316399	0.443702823	U test	1.4	0.631
5.8_156.1019_[M-H]-	5.775	156.1019	[M-H]-	73.54	156.1019:1264123 157.10525:151085 158.10861:30737	NA	1037890	559245	837436	932616	1336107	1456802	576224	1310714	1144063	1344875	1462983	824865	906388	842986	699803	1251596	733380	882203	1518750	664195	4169117	3594410	4472906	4548845	3639582	4095132	4424173	3176672	4355508	0.138978793	0.052541355	t test	1.1	0.644
6.9_156.138_[M-H]-	6.94	156.13805	[M-H]-	6.7	156.13805:39933 157.1414:0 158.14476:0	NA	6758	4657	39288	7102	7418	5957	13790	8868	7086	6865	10303	19494	10204	24574	11876	21083	6089	59047	6710	5617	51665	73372	21797	61535	9150	14797	16695	21278	23609	1.53E-05	0.00116324	U test	0.6	0.123
7_156.1382_[M-H]-	7.008	156.13818	[M-H]-	7.31	156.13818:107490 157.14153:0 158.14489:0	NA	59809	13891	39288	35664	48975	58294	7782	65999	31943	29456	66853	19494	45960	24574	11876	74566	14675	59047	44039	17014	236824	264499	236718	241984	243054	281100	229517	220026	222001	0.961872583	0.260058731	t test	1	0.876
0.8_156.8766_[M-H]-	0.779	156.87662	[M-H]-	30.49	156.87662:1185134 157.87997:0 158.88333:0	NA	2377698	1809000	2616873	1626370	3023639	3040282	2531300	1339836	4601081	1730009	3224030	2455208	2690728	2158139	1823324	3264448	2677792	2904856	3162604	3407592	1856607	2912052	2663956	2586824	1651739	1194934	2019730	1820130	5953908	0.032745872	0.907383509	U test	0.9	0.089
1_156.8767_[M-H]-	0.997	156.87669	[M-H]-	18.48	156.87669:358764 157.88004:0 158.8834:0	NA	445372	575906	1773615	264416	748749	457035	1034525	441950	1261998	158966	502840	665199	811584	535342	539924	1384677	317424	562925	380154	529817	1141296	830076	745781	727376	674614	282049	296836	450320	675982	0.132630912	0.013632238	U test	1.1	1
1.6_156.8942_[M-H]-	1.566	156.89423	[M-H]-	3.64	156.89423:118291 157.89758:0 158.90094:0	NA	106357	29680	37526	41617	24589	52969	521328	15512	72682	180099	34074	34309	46617	45093	228730	66195	38280	22961	15940	68401	151509	179333	91454	234780	21002	112299	221571	74108	111319	0.000154561	0.000407733	U test	1.8	0.684
6.6_156.8944_[M-H]-	6.566	156.89436	[M-H]-	5.06	156.89436:161297 157.89771:0 158.90107:0	NA	512323	210039	418594	153391	213925	431669	420342	342848	453916	324044	205278	172301	467724	261153	428258	456185	388272	369006	443432	333277	318835	472352	333630	673463	784051	393770	236830	268131	299310	0.365264015	0.042315653	U test	1	0.912
6.1_156.8945_[M-H]-	6.074	156.89445	[M-H]-	4.5	156.89445:165722 157.8978:0 158.90116:0	NA	489951	300781	216557	234181	340050	239248	180644	684818	368814	276354	329566	162361	552880	222787	238102	270956	315685	126602	420893	256689	340099	37045	32286	467404	650970	618644	362168	238127	25726	0.040764062	0.765590998	U test	1.1	0.796
7.9_156.8945_[M-H]-	7.894	156.89445	[M-H]-	3.59	156.89445:96801 157.8978:0 158.90116:0	NA	223459	270321	748980	266313	552388	353802	536110	436412	497260	305603	347180	209626	153173	215990	174140	320358	202469	608836	262182	480040	403901	233288	273937	682868	485230	421289	440350	195473	181662	0.280145942	0.021926993	U test	1.4	0.123
1.5_156.924_[M-H]-	1.464	156.92398	[M-H]-	14.55	156.92398:657452 157.92733:0 158.93069:0	NA	1076963	1452929	4782556	2162059	2193294	1667975	1193795	1587919	2940066	1234231	1594374	1333521	4259437	2311047	2867223	2525248	2082222	1708304	2191439	1341838	2257938	715227	1780911	2404304	1267132	1057843	1174628	651314	1552683	0.014822752	0.060154323	U test	0.9	0.28
1.2_156.924_[M-H]-	1.227	156.92403	[M-H]-	15.63	156.92403:1122988 157.92738:0 158.93074:0	NA	1564148	2560399	4747124	1590852	3331054	1448988	2571994	1169748	3457994	1323117	4365609	2161947	5110842	1641584	3418108	3097628	2919381	2582279	1956211	1830983	2953538	2619456	1497377	2087822	1806423	2248857	2245494	1243931	2269473	0.115884017	0.399090768	t test	0.8	0.281
1_156.924_[M-H]-	0.981	156.92404	[M-H]-	37.11	156.92404:1783559 157.92739:0 158.93075:0	NA	3292376	2997127	4135814	3322505	2848776	1422049	2714908	7228254	2224853	2173793	4623752	4748518	3191809	5181388	3244031	6256242	3332125	3665849	3624200	3014639	5231344	3510804	8029230	7230086	4426369	3297060	2431622	4336233	3429093	0.011842341	0.255549026	U test	0.8	0.023
1.1_156.924_[M-H]-	1.123	156.92404	[M-H]-	25.72	156.92404:1204531 157.92739:0 158.93075:0	NA	3166505	1652800	3209160	2604919	3359099	2040763	2088742	3549093	2317319	6126440	3345872	2095820	6175676	2289295	4797350	3989734	4425300	5248446	1584346	2948543	2854779	2347216	2791071	3565806	2440187	1980658	1476716	2250612	1791815	0.046119802	0.881105788	U test	0.8	0.28
0.8_156.9241_[M-H]-	0.813	156.92406	[M-H]-	22.01	156.92406:2442785 157.92741:0 158.93077:0	NA	3928194	3006036	4649250	5748752	7869908	6918944	2857115	8015023	6857824	5641442	6628511	2571926	5559380	4105749	2283341	3021542	4629584	4809597	5667018	6770550	5250541	6579810	3686622	4340600	3755566	8752712	1882174	8710968	8757234	0.766227967	0.780336371	t test	1.2	0.35
0.7_156.9241_[M-H]-	0.74	156.92409	[M-H]-	110.28	156.92409:4188061 157.92744:0 158.9308:0	NA	10559669	9553426	11347179	9707515	9402662	10227769	11962804	11376382	9798549	7671629	9310462	10036661	12686606	11533239	14270930	10929202	11359554	10377270	10631299	10401713	10831936	11479153	12361998	12174665	10583558	9779002	12289718	10080746	12593059	0.9571291	0.708111444	t test	0.9	0.066
0.7_156.9241_[M-H]-	0.656	156.92412	[M-H]-	351.63	156.92412:10629558 157.92747:0 158.93083:115389	NA	13665156	12348308	14381463	12676951	14049198	14974734	14469836	14640385	15011664	12897178	13880693	12209317	14150919	12723298	13573808	14829216	13544101	14217928	13725271	13093129	15780658	15794432	14389592	15085473	15325353	15344797	13873036	14272176	13831646	0.319909165	0.413545544	t test	1	0.964
1.7_156.9241_[M-H]-	1.748	156.92415	[M-H]-	4.85	156.92415:351072 157.9275:0 158.93086:0	NA	753128	292860	1444343	306244	456936	600683	1554209	576721	974840	629941	606333	506809	339009	434578	458040	1209545	632723	776317	852502	629268	1392562	1644439	1230660	498954	360466	1067450	177068	452017	374347	0.093722767	0.57270214	t test	1.1	0.541
6.1_157.0105_[M-H]-	6.102	157.01053	[M-H]-	1.65	157.01053:237275 158.01388:0 159.01724:0	NA	248978	301876	488551	218026	108485	477272	403513	218819	497072	229124	215003	173723	820157	193315	452590	402989	258074	339750	374300	162861	544011	436644	349763	447498	286833	437249	498056	496875	252037	0.464259483	0.010411558	U test	0.9	0.796
0.6_157.0106_[M-H]-	0.623	157.01059	[M-H]-	10.59	157.01059:480883 158.01394:0 159.0173:0	NA	708118	484706	528908	514086	584789	712463	583233	681692	901752	548343	722212	600777	1087159	501134	532065	704707	855951	703263	610367	886293	514135	379435	493385	595543	338389	308718	447989	306651	321380	0.021727735	0.060983639	U test	0.8	0.28
5.6_157.0106_[M-H]-	5.57	157.01059	[M-H]-	1.35	157.01059:214398 158.01394:0 159.0173:0	NA	644223	190226	200812	174544	405090	475310	229486	397316	133580	479440	265564	180452	517157	290741	229711	209141	342289	291329	278755	286125	624713	510957	485528	424254	393869	285867	594179	335135	239589	0.197954821	0.308844814	t test	1.1	0.595
0.9_157.0106_[M-H]-	0.859	157.01062	[M-H]-	25.46	157.01062:1275292 158.01397:0 159.01733:0	NA	1453338	417501	297556	836907	922250	2259046	1379125	507135	1346576	881726	1742376	421278	1059083	610869	443692	1582312	463252	562465	1275661	553290	2525834	3434816	4651582	3208293	2670572	3687062	2933561	3004155	3377070	0.560705567	0.053745401	t test	1.2	0.54
1.1_157.0106_[M-H]-	1.106	157.01064	[M-H]-	16.66	157.01064:1976938 158.01399:0 159.01735:0	NA	1651891	373874	1496818	1093231	686228	4721630	1042297	1106846	1628062	3844603	4202170	806209	938739	553396	735558	2812764	625119	1567309	5520534	753962	963917	1130522	1932220	8232481	3705943	3809672	2939581	1704376	2262550	0.019386184	0.004527332	U test	0.9	0.684
2_157.0106_[M-H]-	1.979	157.01064	[M-H]-	2.19	157.01064:574490 158.01399:0 159.01735:0	NA	1536183	1319087	875675	842466	1600008	976552	954924	419316	1499435	622039	924577	665083	547889	709666	655566	776164	525729	1025788	1936630	731534	1069786	3270314	1283737	1375814	799932	1028405	1625817	1383875	1237273	0.248921001	0.00057654	U test	1.2	0.123
1.4_157.0106_[M-H]-	1.445	157.01065	[M-H]-	7.31	157.01065:935908 158.014:30484 159.01736:0	NA	2852372	1622645	1348323	2467848	1499162	1196345	1117805	2350918	3414284	3241616	751202	1749263	2216332	1107548	2052805	1646875	707697	1504605	3569447	801679	4261160	2555744	3880174	2062670	2781586	2193911	3052894	2513828	2060982	0.26062649	0.129525033	t test	1.3	0.222
3.1_157.0106_[M-H]-	3.099	157.01065	[M-H]-	1.29	157.01065:202678 158.014:0 159.01736:0	NA	322162	313371	589548	206223	397471	752069	261462	631574	348633	363837	937942	245180	747982	580272	197544	430538	486754	340475	589167	440165	643314	437080	282455	581456	213497	540727	235981	611205	456674	0.08360281	0.927825013	t test	0.8	0.314
6.4_157.0106_[M-H]-	6.37	157.01065	[M-H]-	1.01	157.01065:246589 158.014:0 159.01736:0	NA	313125	175460	204800	396335	173429	259652	363924	416084	366429	301024	358271	184198	468947	246106	328312	502640	339358	613124	764405	340093	485838	453098	411107	379712	315718	265097	657392	344412	182673	0.584986273	0.711037888	t test	0.7	0.074
1.7_157.0107_[M-H]-	1.739	157.01067	[M-H]-	5.55	157.01067:543374 158.01402:0 159.01738:0	NA	1379971	464280	779170	403312	927594	736324	960491	2250712	1590039	744110	2578999	482628	1222972	984526	855164	2174734	742883	2119032	1543138	1335204	1325526	1598842	682215	1547698	1636045	2321745	4953041	1602318	2253458	0.066377352	0.651872653	t test	0.7	0.192
0.7_157.0354_[M-H]-	0.746	157.03545	[M-H]-	63.98	157.03545:4244054 158.0388:305257 159.04216:0	NA	4044492	5094456	3060248	2076801	2947299	3787171	3360215	3374994	2584970	5249114	5315740	4679850	2102812	2241127	1451115	3307630	2412805	1542484	4196383	1808080	8151362	8523575	8795365	8614631	8228227	8863395	8529175	9164842	9198460	0.359609996	0.239531125	t test	1.2	0.261
6.4_157.0395_[M-H]-	6.375	157.03951	[M-H]-	5.23	157.03951:308151 158.04286:0 159.04622:83193	NA	534724	377554	390056	356501	486226	624417	585800	733884	660682	608338	518925	417543	734591	516450	393254	574384	488309	667865	643425	530964	904654	918596	855387	986778	991608	755571	776034	733909	701558	0.571732058	0.890908534	t test	1	0.675
4.3_157.0494_[M-H]-	4.259	157.04939	[M-H]-	8.7	157.04939:576452 158.05274:0 159.0561:946784	NA	1240050	1061404	767510	820622	1144433	1375339	1663498	1152595	1089473	1163074	1086958	1382386	1161332	585880	946056	907702	698829	1096468	1348623	853506	1747620	1986938	2197816	2117382	2121869	2060786	1919813	1652117	1986032	0.654031272	0.800167514	t test	1.1	0.274
3.5_157.0494_[M-H]-	3.548	157.04941	[M-H]-	9.52	157.04941:1438530 158.05276:85712 159.05612:100205	NA	881755	587096	821614	955252	1382236	3450440	4970827	903237	514438	504825	802578	849396	543112	457003	730801	603174	384899	1205745	363552	208603	1714336	2051736	1715595	1909448	1663125	1723953	1337373	1500876	1565840	0.000685364	0.673497869	U test	2.4	0.023
3.8_157.0494_[M-H]-	3.83	157.04944	[M-H]-	7.6	157.04944:809026 158.05279:65230 159.05615:95810	NA	1379198	1197039	1356349	1183118	1410537	2324542	2853238	578811	1200139	474415	1484446	1246734	1602626	669580	1258969	1417638	1102773	1459485	1408754	1312846	1865005	1872372	1762060	1003220	1708918	1078682	1655944	798797	1585796	0.142455095	0.045103591	U test	1	0.529
2_157.0607_[M-H]-	1.96	157.0607	[M-H]-	10.79	157.0607:501149 158.06405:0 159.06741:0	NA	1383768	802324	1282587	151970	407043	1001349	692889	1293965	756668	474639	970067	275699	780498	873354	1096792	1173811	532754	664563	1007282	288094	2735170	1966272	1309850	2475873	1734199	1652923	2308998	634143	2816534	0.525708041	0.413702207	t test	1.1	0.724
4.1_157.0858_[M-H]-	4.073	157.0858	[M-H]-	8.3	157.0858:851965 158.08915:706152 159.09251:45972	NA	787987	796420	647401	1213904	1359306	1817215	2745906	918890	846199	1166958	908977	1089234	877197	824240	792571	996873	508037	812716	1648214	544598	1130480	798168	831955	860728	874621	885513	768760	762832	704314	0.034300727	0.01949679	U test	1.3	0.143
4.7_157.097_[M-H]-	4.736	157.09698	[M-H]-	8.77	157.09698:430015 158.10033:0 159.10369:46423	NA	469984	253351	226535	157193	251817	360883	293698	486467	434945	497138	520479	240861	373261	244620	187181	369886	281748	272263	521894	276217	1154451	994485	1013765	1099385	962637	960971	1036323	1129371	1058950	0.177753801	0.649724832	t test	1	0.852
6.1_157.1221_[M-H]-	6.056	157.12213	[M-H]-	28.38	157.12213:614458 158.12548:0 159.12884:0	NA	43876	9716	487.4783691	547804	1804237	203684	614961	416052	280029	266879	5142	60825	4875	668206	580785	10558	16269	78302	361518	140659	513288	278021	505102	390610	508855	573122	497788	450371	379435	0.004129798	0.008814472	U test	2.1	0.353
6.5_157.1222_[M-H]-	6.496	157.12224	[M-H]-	7.36	157.12224:62909 158.12559:0 159.12895:0	NA	79844	80875	18361	13313	47781	77605	16740	42803	39956	78291	67959	24628	30871	53176	86972	42882	28649	62143	38929	23095	96027	142579	81840	91879	108105	90382	91428	83900	71559	0.081563809	0.340500599	t test	1.1	0.75
2.8_157.1335_[M-H]-	2.76	157.13348	[M-H]-	16.83	157.13348:146007 158.13683:0 159.14019:0	NA	125654	182914	399495	111632	127192	269972	129593	240787	143605	308112	402233	220221	30001	317274	152562	356343	303289	398094	269637	226277	687862	567936	373146	671731	683361	420472	641603	608790	590886	0.069560136	0.171688602	t test	0.7	0.167
0.1_157.8616_[M-H]-	0.103	157.86157	[M-H]-	4.58	157.86157:174862 158.86492:0 159.86828:149043	NA	363871	295089	422295	255804	332754	327679	319059	455865	889431	379077	656272	249559	606175	248644	404978	198176	341789	163690	703188	313659	78947	321759	154892	421472	347823	547214	487191	709142	379018	0.000321773	0.302359364	U test	1	0.796
0.6_157.8617_[M-H]-	0.574	157.86171	[M-H]-	6.73	157.86171:280523 158.86506:0 159.86842:239744	NA	757547	198291	316877	363205	567650	303092	722458	463446	324656	403878	479947	392059	229335	314435	397048	339816	640719	495133	290972	452629	90086	199288	174354	265748	311852	340498	415341	644051	742635	0.643645031	0.439532095	t test	1.1	0.752
6.6_157.8618_[M-H]-	6.558	157.86179	[M-H]-	6.56	157.86179:165234 158.86514:0 159.8685:106590	NA	320914	470817	516290	195132	137490	233243	330573	117401	59792	427684	231200	333180	303252	127443	192834	303653	544006	141514	304840	155801	173774	169218	138886	194860	214174	212015	211227	338278	309547	0.576298896	0.029086438	U test	1	0.971
0.6_158.0015_[M-H]-	0.568	158.00146	[M-H]-	3.6	158.00146:84299 159.00481:85651 160.00817:0	NA	101738	69499	111517	88092	96439	116655	63569	55035	114312	56206	169337	51233	211430	69501	100812	68413	62937	63171	173152	54740	211076	129787	143914	130927	171544	162207	94397	105019	95460	0.246789907	0.012815754	U test	0.8	0.853
5.7_158.0599_[M-H]-	5.738	158.05992	[M-H]-	23.81	158.05992:703274 159.06327:369098 160.06663:27513	NA	1129727	768856	1326952	1192208	1206069	1528268	1295344	1180772	938424	1226993	1206773	909033	1272228	1103701	1167278	1634368	720542	1844735	1334382	721128	1878616	1868608	1698820	1827996	1709888	1712197	1683845	1776423	1639864	0.402852194	0.488552571	t test	1	0.831
4.1_158.06_[M-H]-	4.075	158.06	[M-H]-	13.46	158.06:372093 159.06335:190097 160.06671:21361	NA	1103035	39957	583129	807298	1079441	597106	906709	23819	10648	16572	631305	30089	508558	338937	482280	524758	608559	174462	6242	7755	731309	664710	649204	596964	692077	597540	578543	637035	692356	0.047844147	0.194060995	U test	1.5	0.247
3.7_158.081_[M-H]-	3.662	158.08101	[M-H]-	740.31	158.08101:50394764 159.08436:3996626 160.08772:412996	NA	60156312	19153794	22154922	71550000	122223464	181800576	193416736	23376702	19824826	29450254	70041856	38704452	49713128	22604310	35065424	31106352	19869130	10347932	36840348	15808385	78095816	77855272	79300608	78144976	79596576	80756792	79500816	74641824	74913328	0.018014902	0.818832977	U test	2.2	0.353
4.5_158.081_[M-H]-	4.454	158.08101	[M-H]-	110.01	158.08101:4301070 159.08436:388775 160.08772:56557	NA	8241882	4211882	5502002	4853744	6858661	8109586	6506979	3954667	3272369	3964038	9405799	5322462	5476152	4438956	4456942	6333373	4864287	3847134	5198119	3559177	11345288	12065761	11587482	11847931	11821954	11944683	11003789	10436009	11642074	0.520370687	0.044448348	U test	1	0.912
3.2_158.081_[M-H]-	3.168	158.08102	[M-H]-	5.75	158.08102:261542 159.08437:0 160.08773:0	NA	1260218	614972	806693	1011791	736608	1023422	679886	805212	782569	899671	1260750	671764	832334	414884	731920	890625	344407	465929	469555	856004	670376	491480	375993	844142	801420	438500	767421	683236	884260	0.72943093	0.398142546	t test	1.2	0.143
3.9_158.0811_[M-H]-	3.901	158.08105	[M-H]-	391.09	158.08105:25869224 159.0844:1980698 160.08776:127755	NA	31963716	10763989	15694676	38480044	65901360	91212912	91563296	14216714	12427332	17764914	37162560	21507228	25853586	13316670	20813270	19996770	13536956	7703600	22061138	9239441	41339036	42606244	41756924	43669904	43142344	42726776	41036616	40994412	41981428	0.022318525	0.930568361	U test	2	0.353
3.5_158.0811_[M-H]-	3.531	158.08107	[M-H]-	91.11	158.08107:6286386 159.08442:551883 160.08778:0	NA	8503551	2146184	2957191	8721386	14546918	21274454	23805568	3126677	2487274	3945587	10596436	4853334	7277372	3024566	4431876	5226629	3222278	867776	4846635	2195218	9027268	9259876	9335142	9217781	9454373	9312665	8718465	8825005	8895202	0.039203476	0.600298906	U test	1.9	0.481
2.7_158.0811_[M-H]-	2.741	158.08109	[M-H]-	21.27	158.08109:979093 159.08444:63734 160.0878:0	NA	2185588	314500	858362	624654	2185316	2996632	3964342	851500	847190	2604400	4280132	771789	1230645	405810	1003722	901403	450231	1108983	1353522	349293	7031965	4851488	7624334	7480116	4144636	4760219	6942119	6822756	7183860	0.309362486	0.000343764	U test	1.5	0.393
4.3_158.0811_[M-H]-	4.309	158.0811	[M-H]-	41	158.0811:1567348 159.08445:146223 160.08781:0	NA	3930158	1720409	2499594	2491860	3161038	3644412	3513282	1907110	1449107	1883059	3950970	2430898	2846906	1940306	1914080	2611894	2050554	1556063	2598069	1584554	4506314	5145310	5205817	5386881	4850596	4738191	5036576	4412548	4755734	0.663902131	0.6366504	t test	1.1	0.507
3.8_158.0811_[M-H]-	3.838	158.0811	[M-H]-	16.45	158.0811:1187991 159.08445:72194 160.08781:0	NA	32064026	1239600	523327	38944784	66319164	91212904	91551056	1840594	1327102	2108338	4588330	2600939	25831614	1682464	2145352	2332810	1757448	2001431	1326892	1393730	41325784	3890779	41756924	2893935	3991547	42707960	3892271	41211368	4395522	0.01549223	9.70E-07	U test	6.9	0.481
3.7_158.1434_[M-H]-	3.664	158.1434	[M-H]-	15.59	158.1434:145670 159.14675:0 160.15011:0	NA	116382	493.6724121	4937	128770	334842	469834	523339	493.6724121	5106	30331	152559	5839	83054	493.6724121	50191	493.6724121	6684	493.6724121	30058	493.6724121	132860	172014	190755	135272	142356	154386	212393	128986	181427	0.012198482	0.002632965	U test	4.8	0.218
3.7_158.1451_[M-H]-	3.698	158.14513	[M-H]-	12.26	158.14513:145827 159.14848:0 160.15184:0	NA	116382	457.1651367	4937	4572	110994	469834	242207	457.1651367	5106	30331	152559	17586	83054	457.1651367	50191	457.1651367	6684	457.1651367	30058	457.1651367	132860	172014	190755	135272	142356	154386	212393	128986	181427	0.001616594	0.004975888	U test	2.8	0.436
9.5_158.8454_[M-H]-	9.452	158.84541	[M-H]-	9.45	158.84541:614344 159.84876:0 160.85212:8590370	NA	1143712	2199638	1370318	2310811	2662396	2210807	1896959	1678194	1860545	1977562	954907	1634281	1691885	2564633	2274036	2090684	673887	2090525	1593566	2309848	1726734	1947330	1113625	2240210	2132274	1695272	1702732	1881315	1851894	0.735507936	0.518259277	t test	1.1	0.69
6.1_158.8455_[M-H]-	6.09	158.84549	[M-H]-	5.81	158.84549:521031 159.84884:0 160.8522:5300142	NA	239116	581413	296512	530165	1269072	288696	256834	270127	325050	1151538	706523	384966	377524	787900	721972	374001	113185	281540	888037	824807	463588	714021	375505	486442	577061	320913	232171	812378	583172	0.002913625	0.524342992	U test	0.9	0.436
10.5_158.8455_[M-H]-	10.499	158.8455	[M-H]-	6.17	158.8455:552129 159.84885:0 160.85221:9778348	NA	640281	652820	507168	489206	2437278	229064	433747	1082403	515258	1088079	473557	615191	434462	1325400	1067324	167147	431311	1329599	750317	603148	464250	730575	486553	781690	249009	316772	736474	864116	791842	0.007924228	0.526967482	U test	1.1	1
11.3_158.8455_[M-H]-	11.32	158.84552	[M-H]-	4.46	158.84552:279211 159.84887:0 160.85223:4614334	NA	463580	1073875	139861	258155	262017	212882	310171	366263	292728	1158175	660581	782406	386452	571759	1507983	162838	444754	266060	1188251	1709796	171276	161960	155408	228233	226206	190953	130180	880832	260067	0.002710427	0.197553203	U test	0.6	0.105
1.1_158.8455_[M-H]-	1.096	158.84554	[M-H]-	8.71	158.84554:858945 159.84889:0 160.85225:12780612	NA	523218	1010162	587429	1772620	1530958	390883	388337	453551	364741	1868859	413082	1515778	469837	1853670	1694083	168477	724717	286933	446039	1592628	1088616	1004132	479699	456810	638218	268719	416493	757285	897397	0.014243642	0.052738965	U test	0.9	1
3.5_158.8455_[M-H]-	3.484	158.84554	[M-H]-	3.93	158.84554:226619 159.84889:0 160.85225:3534827	NA	213245	345772	203712	332097	358467	176866	102281	115265	175780	516144	98866	382164	199644	336233	426694	47045	183509	56679	107673	1330142	23452	120612	69029	22096	19464	12909	16375	150749	36666	0.284185483	0.000140123	U test	0.7	0.912
5.5_158.8455_[M-H]-	5.544	158.84554	[M-H]-	3.84	158.84554:265794 159.84889:0 160.85225:4129436	NA	368060	947936	271213	516817	598859	503917	299397	286999	220968	836129	273768	258640	471745	1063841	473096	219413	383591	119809	302935	592912	426340	266035	245958	388037	444165	399477	217650	242744	392792	0.094616211	0.073699112	t test	1.1	0.674
7.8_158.8456_[M-H]-	7.843	158.84555	[M-H]-	4.98	158.84555:273020 159.8489:0 160.85226:3950141	NA	660595	1016100	640764	1309884	1395035	839033	498956	1022899	1223785	1352562	838776	1132266	959503	1211956	1483634	914491	383887	706295	1153677	1928196	1000100	916855	639772	979150	802743	588846	711566	1040486	505707	0.147469605	0.194048597	t test	0.9	0.605
9.8_158.8456_[M-H]-	9.796	158.84557	[M-H]-	6.17	158.84557:499964 159.84892:0 160.85228:7891131	NA	465383	804982	763267	1184969	3802614	405255	1190491	413310	218509	803055	843921	3106937	1062341	614093	2393708	870885	757418	231388	203466	829781	1126338	1188146	845538	2004262	611416	1352102	248475	346190	328878	0.000481395	0.019388651	U test	0.9	0.739
0.9_158.8456_[M-H]-	0.943	158.8456	[M-H]-	7.89	158.8456:618218 159.84895:0 160.85231:10053773	NA	40772	965808	38257	664025	1263816	121787	195936	201949	98810	1641815	78397	1492584	117731	927528	1367414	427385	176502	167154	143583	1103773	244275	386257	279457	87721	184900	222031	281211	612909	166628	0.026385626	0.019485564	U test	0.8	0.529
0.6_158.8456_[M-H]-	0.571	158.8456	[M-H]-	8.12	158.8456:405271 159.84895:69562 160.85231:7647555	NA	473846	678766	537767	822636	890618	493643	458231	726253	559258	932308	212588	564855	671370	739669	834616	612189	690018	616226	587514	1153862	293077	377923	734421	483674	579849	479837	718805	362798	522915	0.349955251	0.059526088	t test	0.9	0.746
11_158.8456_[M-H]-	10.964	158.84561	[M-H]-	7	158.84561:658942 159.84896:53163 160.85232:11509405	NA	710697	2771471	331739	2508322	2990828	680187	1254392	699785	431457	2562416	1122231	3242365	674487	4030067	2721698	636883	743026	502354	294572	2956724	206488	302485	444225	171562	630491	492623	472847	439089	342324	0.012774116	0.037928049	U test	0.8	0.853
11.7_158.8456_[M-H]-	11.679	158.84561	[M-H]-	7.38	158.84561:1170524 159.84896:91596 160.85232:19036854	NA	1515428	1794430	584453	2356106	2696014	645263	1835931	525211	859402	4110664	1262333	2737415	400012	3366096	3324640	621283	1575275	1042128	811290	5900063	471535	515578	382352	777661	560623	804516	891368	4386948	2255104	0.151306927	0.030084274	U test	0.8	0.631
12.4_158.8456_[M-H]-	12.373	158.84563	[M-H]-	6.89	158.84563:784577 159.84898:190588 160.85234:14189106	NA	368824	687631	205871	1013275	1474202	170604	631043	154249	261528	2961914	1150057	940797	119585	3461302	3587684	134609	854999	360054	361434	4968224	112549	91315	74874	189445	166693	272964	224771	3827925	614766	0.003215062	0.01121403	U test	0.5	0.436
3.3_158.8456_[M-H]-	3.318	158.84563	[M-H]-	3.74	158.84563:220498 159.84898:0 160.85234:3106994	NA	542555	409884	101437	504991	327139	32161	153905	58266	439484	104901	23992	581983	54234	673279	183425	26903	97863	233647	101880	860288	40560	16316	11293	18724	19867	52020	14178	15911	14278	0.090375995	0.015834938	U test	0.9	0.912
3.4_158.9772_[M-H]-	3.449	158.9772	[M-H]-	1.62	158.9772:172041 159.98055:0 160.98391:42468	NA	355216	367969	338398	179630	249856	275984	159544	443421	343706	205262	192682	194877	377957	299439	462855	340570	461768	425991	180364	231139	248947	619938	296651	116758	226738	304886	241142	280819	360100	0.663979656	0.587422741	t test	0.9	0.549
5.5_158.9772_[M-H]-	5.521	158.97725	[M-H]-	3.3	158.97725:262973 159.9806:0 160.98396:0	NA	540133	355624	627194	387657	440623	280543	833789	663296	757456	638705	709774	446317	448972	500491	449562	908547	349246	698109	775220	294334	512364	379812	242417	345520	665873	239918	310817	508183	199051	0.573082597	0.233856649	t test	1	0.939
0.6_158.9773_[M-H]-	0.595	158.97731	[M-H]-	1518.39	158.97731:86789216 159.98066:12449918 160.98402:13443820	NA	189718672	162371024	166518864	182524496	205031520	237373808	190002256	241575120	231701632	195920416	179034080	155612192	214006912	183923232	152817120	232848064	181694816	221281440	223097008	162700256	284232576	260852608	231901200	215774272	226470224	226582384	210679552	216102928	212267984	0.247577084	0.344023637	t test	1	0.673
6.2_158.9773_[M-H]-	6.151	158.97733	[M-H]-	5.08	158.97733:187567 159.98068:0 160.98404:0	NA	212121	394251	283615	697070	674315	331300	394276	755779	1102873	447348	418486	664486	433825	730548	354788	500336	211644	429343	443227	329412	622079	737361	465813	697435	288576	452934	531242	648559	295565	0.219853644	0.253277106	t test	1.2	0.47
2.8_158.9773_[M-H]-	2.849	158.97734	[M-H]-	1.02	158.97734:202729 159.98069:30916 160.98405:45227	NA	227324	381092	714531	240966	663454	325085	512724	181986	846890	339590	418577	361039	812072	604131	259293	166260	572926	511080	440419	264518	355056	143549	355732	297746	623034	154198	155645	234533	257744	0.236210432	0.95779774	t test	1	0.929
0.6_159.0409_[M-H]-	0.597	159.04089	[M-H]-	6.91	159.04089:227443 160.04424:0 161.0476:0	NA	511506	452058	397580	509159	674079	689535	561397	670727	661258	601882	563298	450719	615351	454772	454494	619800	540760	581423	710280	470909	797846	792622	679566	586235	632832	660980	614062	595586	635513	0.69280394	0.784128527	t test	1	0.732
0.6_159.0428_[M-H]-	0.596	159.0428	[M-H]-	7	159.0428:246777 160.04615:0 161.04951:0	NA	511506	452058	397580	509159	674079	689535	561397	670727	661258	601882	563298	450719	615351	454772	454494	619800	540760	581423	710280	470909	797846	792622	679566	607102	632832	660980	614062	595586	635513	0.69280394	0.784128527	t test	1	0.732
5.2_159.0552_[M-H]-	5.23	159.05518	[M-H]-	41.78	159.05518:3012256 160.05853:229578 161.06189:0	NA	3923942	2743560	2480040	2844128	3993631	5285108	2393421	6075574	6928156	5953578	4320225	3249829	4882621	3745608	2391201	3909892	2495435	7487749	6146277	4577900	9319145	9048187	9954727	9119538	9321161	8976305	8307749	8132273	8272632	0.274076386	0.757832789	t test	1	0.88
4.5_159.0552_[M-H]-	4.47	159.05518	[M-H]-	31.53	159.05518:2094024 160.05853:126014 161.06189:45610	NA	4939298	3454988	5126066	3985733	4099931	6901694	4710738	5896746	5408524	6309864	5354374	3544218	6769894	3799381	3656204	5282423	4123748	6092495	7528872	3967898	6570321	6871056	6259648	6536071	6150994	6631504	6486350	5854390	6232932	0.400731029	0.483769673	t test	1	0.98
5.7_159.0552_[M-H]-	5.708	159.05518	[M-H]-	16.5	159.05518:1037378 160.05853:109389 161.06189:319370	NA	1899169	1137106	2168886	2980368	2939941	3078858	2952911	1305707	1255926	1296079	1622050	1161198	1787291	1822407	2002280	1752627	1682334	1852823	1361629	1333677	1937947	2224577	2413058	2009537	1934795	1949816	1851562	1978752	1998890	0.103903331	0.263387596	t test	1.2	0.133
5.4_159.0552_[M-H]-	5.435	159.05522	[M-H]-	17.14	159.05522:1009405 160.05857:83080 161.06193:77639	NA	2506450	1504796	1623126	2990523	2793262	3294248	2599969	2820515	2547989	2427542	2929686	1860555	2838957	1940270	2032884	2580005	1748859	3180393	2938898	2021449	3305479	3512539	3306466	3465487	3346976	3291812	2687632	2932520	3044630	0.103872806	0.240136523	t test	1	0.781
2.3_159.065_[M-H]-	2.315	159.06502	[M-H]-	6.08	159.06502:575283 160.06837:47472 161.07173:107174	NA	1490742	1321709	658617	438694	1259753	1448422	1221312	1534378	1430492	444331	2032335	1313475	1325609	1437346	836829	1086024	930375	940026	610020	909180	3093643	833181	2681390	3307957	2718399	3470350	2763453	2629046	2970060	0.09707101	0.821352538	t test	1	0.848
5.6_159.065_[M-H]-	5.555	159.06502	[M-H]-	3.46	159.06502:299291 160.06837:0 161.07173:0	NA	460404	289359	573662	696943	1352205	650548	533612	1300578	1277912	605943	572456	765590	435101	614759	352783	589762	265845	1151109	1474384	709866	536394	942282	996054	778719	1308972	407142	1299794	1458554	1461616	0.040212629	0.231475069	U test	1.1	0.796
4.2_159.065_[M-H]-	4.19	159.06503	[M-H]-	131.82	159.06503:13534402 160.06838:1377255 161.07174:0	NA	21049490	10508461	13847964	19349178	28885802	36235852	55161140	14446593	12696431	13272125	21151426	12403011	20013816	15493350	14262543	14566203	10264774	12229448	15338181	10257941	23125484	23735568	25108722	24162614	25032150	23566092	21957792	21796344	22517756	0.021434558	0.05732112	U test	1.5	0.143
4.6_159.0651_[M-H]-	4.629	159.06506	[M-H]-	19.28	159.06506:2149257 160.06841:147392 161.07177:0	NA	3214247	2313766	2194307	3566258	5002350	6474974	7400100	2656956	3122810	3112169	3073134	2645057	3563690	1974123	2370122	2077920	1998901	2603054	3492794	2256918	4569964	4581486	5004898	4446251	4577125	4416944	4531302	4068571	4504296	0.093680596	0.185387175	t test	1.5	0.046
4.1_159.0651_[M-H]-	4.137	159.06508	[M-H]-	40.54	159.06508:8420942 160.06843:697652 161.07179:29434	NA	3160968	1888689	1749535	4607328	6940532	15205439	20281010	2667095	2322304	2206513	2931570	3445712	2599498	15493350	2457166	2381919	1873801	2462256	2381853	1595772	4293290	4763098	4164574	4058477	4223000	3661835	4107808	3959758	3701338	0.001634975	9.80E-07	U test	1.5	0.436
12.4_159.0651_[M-H]-	12.369	159.06512	[M-H]-	2.09	159.06512:188721 160.06847:37041 161.07183:0	NA	370671	545748	483232	314453	375826	815734	392102	440643	366245	470486	136837	292342	631379	108161	335527	469443	382125	149062	294195	400083	305455	362666	378609	255062	345653	495463	301194	263260	542379	0.043405141	0.513244783	U test	1.4	0.075
2.9_159.0763_[M-H]-	2.896	159.07629	[M-H]-	15.08	159.07629:1117399 160.07964:99187 161.083:35313	NA	3917972	1282494	825319	2195036	1440178	5264677	4422336	2709090	1342918	2292044	4899973	965237	2049310	1785916	1703752	1456770	1512043	1565194	3991391	1847010	4111586	6738148	6818766	7239480	6997930	6996944	6697026	6316155	6187234	0.388469451	0.011655467	U test	1.2	0.739
1.7_159.0763_[M-H]-	1.668	159.07629	[M-H]-	5.02	159.07629:257559 160.07964:0 161.083:0	NA	165104	45176	22811	108202	322149	1002976	953519	66428	108862	259007	311621	204460	111396	34270	63345	92485	34744	26977	112872	22424	720475	929519	224262	825186	318435	1442865	1072471	544264	403076	0.002107459	0.030863267	U test	2.9	0.123
5.9_159.1015_[M-H]-	5.882	159.10146	[M-H]-	20.13	159.10146:1538207 160.10481:154840 161.10817:0	NA	2887202	1425289	2048047	2193444	2487575	3675161	2456197	1511679	1660738	2037784	3264248	1939916	2368430	1702680	1757967	3102198	1794954	1609584	2538796	1331756	4927680	4698734	4892646	4442068	4858702	4254735	4448052	3925785	4435512	0.568601382	0.12986077	t test	1	0.833
5.5_159.1015_[M-H]-	5.538	159.10147	[M-H]-	2.28	159.10147:163356 160.10482:0 161.10818:0	NA	30694	295635	249461	144222	125518	267836	237558	122573	406189	270217	411004	173074	309622	107935	125170	462551	183615	160238	127114	136788	312290	85375	414053	350404	178169	317645	162818	569196	151769	0.878309646	0.045558803	U test	1	0.912
6.3_159.1015_[M-H]-	6.32	159.10149	[M-H]-	11.59	159.10149:753609 160.10484:82692 161.1082:0	NA	1793247	1415708	2102482	1757822	1664558	1964113	2515228	1615869	1249815	2415560	2002223	1243878	2038020	1731808	1287295	2019153	1820743	2273644	1533739	1114815	2749517	2401607	2276479	2223953	2396091	2032148	2094573	2152351	1942880	0.556995898	0.37082961	t test	1.1	0.526
5_159.1015_[M-H]-	4.982	159.10152	[M-H]-	8.86	159.10152:517627 160.10487:53922 161.10823:0	NA	1095433	495453	919070	693926	1159687	1096604	871066	739020	616919	689766	1011097	670564	1142370	578870	717341	1152003	807907	629845	882794	560614	1560741	1975576	1654442	1539363	1280684	1590056	1600574	1408842	1691101	0.697006199	0.106508496	t test	1	0.963
9.5_159.9713_[M-H]-	9.509	159.97133	[M-H]-	7.76	159.97133:282373 160.97468:0 161.97804:141727	NA	113404	13443	81801	662158	19900	9510	650901	45300	11964	281135	11183	36680	36250	29741	9744	30701	85220	14400	166776	95097	239057	237160	232986	239570	229130	161996	166035	147330	146684	0.001677431	0.017211441	U test	3.4	0.529
5.3_159.9724_[M-H]-	5.328	159.97238	[M-H]-	5.15	159.97238:119910 160.97573:0 161.97909:0	NA	133273	45665	230740	43621	81905	115358	31337	67569	98386	70341	154288	80349	93077	37152	91163	170035	139284	142895	176853	30911	251219	238809	212942	227596	279062	245388	166549	198689	245973	0.057192594	0.292615546	t test	0.8	0.417
1.1_160.0159_[M-H]-	1.083	160.01591	[M-H]-	16.27	160.01591:589197 161.01926:0 162.02262:0	NA	1324105	219567	53970	378771	803865	638598	461702	777387	613210	680390	1581931	770779	1603131	81925	179497	308302	357014	429004	1201572	531358	1321434	1454649	1388543	1443986	1005624	1169557	1485656	607469	1120879	0.858267616	0.206396908	t test	0.8	0.576
1.1_160.024_[M-H]-	1.135	160.02397	[M-H]-	7.37	160.02397:211331 161.02732:0 162.03068:51974	NA	1325145	1252227	46886	166360	234415	129754	72416	280815	128051	68336	159010	486111	108587	57400	367934	54900	105200	39139	237553	531358	220232	81895	126926	173576	43598	93647	64051	147354	292665	0.000211806	0.058770452	U test	1.6	0.684
2.3_160.0391_[M-H]-	2.34	160.03912	[M-H]-	11.21	160.03912:557266 161.04247:0 162.04583:0	NA	1426307	1080881	1916739	1429809	1795291	1654030	1600807	1894217	1834791	1213108	5304098	243186	1735817	1485784	578365	792005	1304820	2276226	1795992	1326282	2321717	1278618	988674	2507312	1715955	965160	1873519	1275267	762716	0.603917445	0.019661507	U test	0.9	0.971
5.3_160.0392_[M-H]-	5.329	160.03917	[M-H]-	955.7	160.03917:32969354 161.04252:3763250 162.04588:178874	NA	55238804	36143548	68663320	35174752	37166756	44938144	33276334	41607632	36371876	41784200	48951444	38092612	46672060	33130332	49887756	50385680	39195936	54579552	46236936	27109448	93090048	89641688	87664128	86319048	92756264	91845424	87084280	84459384	86282576	0.03543075	0.256348527	U test	1	0.393
4.1_160.0392_[M-H]-	4.133	160.03917	[M-H]-	18.05	160.03917:1182119 161.04252:493868 162.04588:92380	NA	1517909	926993	1196871	2060124	2136938	3082275	4096830	1299590	1056358	1634764	1206427	1388251	1582083	1032578	1388767	1472955	1003546	1883442	1357134	879164	1722241	1815869	1919989	2099288	1894927	1721282	1695188	1646786	1847716	0.115898039	0.353186922	t test	1.4	0.102
4.6_160.0392_[M-H]-	4.583	160.03918	[M-H]-	337.89	160.03918:17063030 161.04253:1702426 162.04589:112315	NA	16765601	20660506	3478959	10348702	11004173	18676650	44828916	21219942	16154701	36863208	16489289	30328738	16924026	4174359	9431176	8209925	7168167	15672296	25364126	12140805	27315124	26719440	26147488	26891968	27243912	26224252	25755476	25897810	26531514	0.298069992	0.311298113	t test	1.3	0.287
5.7_160.0392_[M-H]-	5.694	160.03918	[M-H]-	117.9	160.03918:3635709 161.04253:398779 162.04589:0	NA	6496092	5882897	9085794	8036332	8115639	8843711	7400374	8042668	8593149	8306188	7159986	7119208	8645324	8254960	8289937	8820969	5670364	10438084	8643000	5412210	11580271	11218382	11378176	10760139	11055636	10487871	9877575	10405863	9972825	0.278877879	0.369796693	t test	1	0.913
3.8_160.0392_[M-H]-	3.78	160.0392	[M-H]-	5.98	160.0392:233285 161.04255:51045 162.04591:0	NA	127665	818836	137192	407888	73946	196659	236029	411893	150438	125761	85432	442203	668299	157399	238683	294955	118573	200227	560514	74746	727106	515787	779857	194949	664325	537402	771902	779811	245380	0.007894943	0.106065779	U test	0.9	0.631
3.6_160.0392_[M-H]-	3.596	160.03922	[M-H]-	11.21	160.03922:359642 161.04257:42738 162.04593:40312	NA	728247	825456	999059	949428	851219	773668	699653	709490	575568	735144	777966	829360	677479	860730	1008820	707246	644892	775369	782626	507270	1036624	1033136	1042298	1111784	1097858	1100921	1106202	1103355	1017866	0.291871739	0.985383192	t test	1	0.752
6.1_160.0392_[M-H]-	6.121	160.03923	[M-H]-	4.5	160.03923:150123 161.04258:0 162.04594:0	NA	184560	221828	307563	225936	149526	385855	171262	213317	50107	86973	334770	79026	99943	30582	30202	202249	60450	96307	225298	207372	416637	85016	42844	528828	516026	553135	470821	469255	652657	0.950194557	0.21363018	t test	1.4	0.188
4.9_160.0393_[M-H]-	4.94	160.03925	[M-H]-	6.13	160.03925:205791 161.0426:0 162.04596:0	NA	448060	426801	522779	388833	454834	303131	572658	511320	593234	556632	345049	526565	457594	468521	506378	473329	318837	626077	686516	439967	716551	284078	741966	781462	584422	669956	578111	607919	639351	0.639255284	0.810824204	t test	1	0.763
4.3_160.0393_[M-H]-	4.329	160.03926	[M-H]-	12.45	160.03926:388745 161.04261:48555 162.04597:0	NA	1010029	693611	1051456	1085790	1083632	1271152	1175608	1013668	905661	893127	936406	800275	976005	1611696	1021126	1021644	775904	1288413	882643	667966	1142467	1134680	1236256	1232548	1313883	1295690	1290659	1230307	1068308	0.29575079	0.003484231	U test	1	0.247
0.8_160.0604_[M-H]-	0.832	160.06035	[M-H]-	15.86	160.06035:331424 161.0637:0 162.06706:0	NA	156972	30979	55727	66352	235400	357900	200790	29511	34781	33258	61725	61315	89566	32392	37521	4942	494.2448242	494.2448242	31242	494.2448242	698570	1002304	698277	675020	775424	918064	265805	183227	831096	0.025928275	0.162044513	U test	3.7	0.043
1.1_160.0605_[M-H]-	1.085	160.06047	[M-H]-	17.06	160.06047:542274 161.06382:0 162.06718:0	NA	625522	98690	205833	92886	534771	568770	1088691	172830	50891	180982	307092	280388	88796	140919	132396	563575	156580	109245	342337	73603	855760	467725	648886	1044488	1204938	2278043	1239119	1005297	1076226	0.054948285	0.06457942	t test	1.6	0.253
5.4_160.0756_[M-H]-	5.38	160.07556	[M-H]-	245.43	160.07556:6284888 161.07891:607465 162.08227:0	NA	4911188	2965532	2157363	8954844	12080122	13680384	18480888	2233363	2025933	2953362	5236370	4773258	4458120	2221788	4080254	2994374	2488344	767991	3267857	1581966	5271034	5040584	4828602	4975639	5088274	5083280	4750806	4634784	5150956	0.0352671	0.745645563	U test	2.1	0.247
5.3_160.1047_[M-H]-	5.327	160.10474	[M-H]-	13.95	160.10474:106308 161.10809:0 162.11145:0	NA	107190	45681	188433	50345	41686	68875	50108	67769	33020	36577	94511	50164	97183	44008	99644	114341	98913	25852	78713	42737	279298	170479	217716	216055	261234	230334	241747	222225	201244	0.001429362	0.371747576	U test	0.9	0.353
6.1_160.8407_[M-H]-	6.063	160.84073	[M-H]-	5.35	160.84073:6152136 161.84408:0 162.84744:5550796	NA	5353942	7264505	7334042	35250332	15735222	4675608	4762498	4501380	5462156	13907353	8275905	12969642	2735028	29715690	14470314	2568886	5197155	2717581	5145666	5845383	8123343	8263044	7634283	13671151	7727868	8781068	4200896	13021709	6385626	0.00028438	0.004420329	U test	1.2	0.684
9.8_160.8407_[M-H]-	9.85	160.84074	[M-H]-	9.48	160.84074:7573184 161.84409:141118 162.84745:7810134	NA	16272585	46750748	25379414	38560296	51531564	27329688	31593042	25184662	29860858	52432320	26567068	34438968	30856566	53661112	40310248	29228716	31485558	30142922	33615752	26107878	22927778	26904396	22574196	22812554	29511076	24395138	22161162	20241210	26551998	0.500294721	0.023763158	U test	1	0.853
9.5_160.8408_[M-H]-	9.451	160.84076	[M-H]-	14.12	160.84076:8960665 161.84411:148463 162.84747:9700379	NA	21813946	36721060	26644870	38861388	40780408	32430584	28049928	28607768	30995176	38080528	29216992	34366508	29889744	33810112	37363684	30488534	20465954	33773544	30792914	32569386	29426534	31704092	34170824	34603168	32720386	30254858	32882070	39087684	33230610	0.591807545	0.901772177	t test	1	0.857
0.7_160.8408_[M-H]-	0.743	160.84077	[M-H]-	14.53	160.84077:7230690 161.84412:240071 162.84748:9012676	NA	6581143	8732705	4294138	8773770	8403076	4996115	7951400	5548310	3245640	9506940	3743094	6339628	4751808	8077945	8491635	4031764	9068274	4208056	2981960	5810220	7601952	7708542	7439528	6105074	4940142	5439998	6241092	12381907	10335457	0.621167265	0.436153535	t test	1.1	0.426
1.7_160.8408_[M-H]-	1.702	160.84077	[M-H]-	3.24	160.84077:3472005 161.84412:67918 162.84748:3046735	NA	6908253	7176415	3900454	7303609	19490568	6217126	10790318	7131988	5144064	15536526	8071379	26532568	9485699	10825553	16361226	10535349	10187962	2373924	9313810	35139860	8727118	10356247	8229313	4323085	9923897	6935243	8672654	16836908	8126682	0.032744895	0.010963794	U test	0.6	0.143
10.7_160.8408_[M-H]-	10.74	160.84079	[M-H]-	4.11	160.84079:6111776 161.84414:151502 162.8475:6528175	NA	8363854	25357382	6155201	29608580	29248360	6935838	24809324	12360045	16306995	31879264	22344278	30904240	16471526	44137564	28156658	13076974	29333690	7792998	10681884	35606280	3132440	8227757	3348653	6127827	7320590	7104216	9618558	11048029	13132857	0.2256892	0.588701317	t test	0.8	0.296
10.5_160.8408_[M-H]-	10.497	160.84079	[M-H]-	6.85	160.84079:9087333 161.84414:171578 162.8475:9255104	NA	5527930	6517328	7118267	10164374	41943248	5579794	12799990	22103842	11506700	17824710	5264080	7481522	3984756	41875172	22826210	8049641	7964190	18580514	15598948	7304981	14614983	10972057	15288434	12960959	15632711	7447190	7066950	11949398	7201936	0.016152356	0.009631512	U test	1	0.971
5_160.8408_[M-H]-	4.999	160.84079	[M-H]-	2.7	160.84079:1844109 161.84414:32028 162.8475:1823208	NA	4588544	5911977	2791428	12439338	4962732	3950535	5215140	6172464	7867692	11985226	4167568	7289277	4088675	7141301	6786075	2007735	4244754	4755843	3109337	7455709	2707714	5857778	10922070	7353251	2290774	3643148	3330410	2733066	4377818	0.09591546	0.845267827	t test	1.3	0.298
1.3_160.8408_[M-H]-	1.278	160.84082	[M-H]-	6.92	160.84082:14200315 161.84417:358692 162.84753:13248428	NA	8569192	68168784	8984558	31603882	20101764	23159836	15351686	7423930	15839078	27194354	11553885	26451588	18617750	44305792	35630960	6723208	17189128	17032564	11005429	33058870	18453632	18267254	17975174	3450926	8110682	14449922	10823421	34701036	13451708	0.006751942	0.517134822	U test	1	0.739
1_160.8408_[M-H]-	1.006	160.84082	[M-H]-	12.51	160.84082:10276423 161.84417:278937 162.84753:9710584	NA	5057842	21346728	7571779	11828506	22190404	6442926	8048398	8387728	10966930	13931190	8115132	22379840	7948737	15042121	20392276	11490658	9475326	3664467	9277704	29716334	4465474	8233981	4192609	6175262	8795697	4276779	4187944	6226621	10031272	0.153228651	0.147949533	t test	0.8	0.438
8.9_160.8408_[M-H]-	8.862	160.84082	[M-H]-	4.53	160.84082:4376650 161.84417:0 162.84753:4210758	NA	16287712	10352378	21333984	16521737	12526769	23178588	5469933	19070430	21901226	18895036	14806376	10236015	16048108	26404954	33576860	8553943	16942878	19543298	3450372	15404702	15838871	10507573	9994473	15293631	16331139	19096782	7776967	12073415	10227171	0.336398596	0.935091513	t test	1	0.967
4.6_160.8408_[M-H]-	4.566	160.84082	[M-H]-	0.72	160.84082:2985830 161.84417:0 162.84753:3074943	NA	6866304	3925309	2667043	8826508	5152628	4765140	3028840	2882375	1861080	8620530	2741346	8599999	3272312	10165600	7577946	1663873	7881484	2142998	3389740	10296607	820302	2772836	3976510	5133504	2065664	1752682	1077819	6435594	1541716	0.15100713	0.183723824	t test	0.8	0.424
11.7_160.8408_[M-H]-	11.677	160.84084	[M-H]-	12.13	160.84084:17875098 161.84419:603348 162.84755:17303622	NA	25976480	37099372	12074645	35796324	43529620	15399406	29227048	16905678	16258598	78511200	28046734	42553488	12376100	55027980	51342824	13768155	31035372	18825412	14229655	107287136	9945258	10145337	9673720	12530937	17749016	17358128	20589864	73875552	31866940	0.027434934	0.005508977	U test	0.8	0.684
9.6_160.8408_[M-H]-	9.641	160.84084	[M-H]-	9.35	160.84084:8450269 161.84419:217627 162.84755:9335934	NA	15909422	17445934	14135127	73317664	63258648	11750334	17642290	20530912	14189540	21447244	26766118	14320797	14493188	12507004	29419124	16231470	14640167	9021501	13896549	14669088	27987418	18829134	5241202	18761050	10642873	34214552	33494528	6303890	28802984	0.000405862	0.13637055	U test	1.6	0.315
11.3_160.8408_[M-H]-	11.263	160.84084	[M-H]-	5.83	160.84084:11084172 161.84419:349070 162.84755:11219194	NA	8557154	18087414	2599876	19719204	17715710	6368504	12717402	13956569	11465340	47734528	24844016	21255048	9634093	21780676	15704732	9105692	12282594	9202503	23136230	37809340	4932582	4192768	2543493	5261099	5824767	1847279	9257000	14121587	10412541	0.011897385	0.035827659	U test	0.8	0.315
12.4_160.8408_[M-H]-	12.372	160.84084	[M-H]-	8.49	160.84084:13170301 161.84419:462239 162.84755:13485216	NA	16905572	18122062	5737386	23252018	35975492	8153784	21341026	9907451	9509573	70455008	20698256	26562356	5189554	76992776	58937028	8516402	17205808	11703195	7792912	113278400	2798445	3367209	3936013	6575912	10057564	8762161	11920320	100832504	25248502	0.004407376	0.005700803	U test	0.6	0.631
8.5_160.8408_[M-H]-	8.462	160.84084	[M-H]-	4.04	160.84084:5183902 161.84419:150965 162.84755:5177210	NA	9253610	18636328	9834859	26242036	28274700	8627931	4577884	17570224	9484980	32528558	15131888	23315024	16699624	19683430	26343154	17237258	18389188	10224548	12962824	28208682	9779645	8236365	4662792	17635242	5192233	7255518	8103251	9973411	10315664	0.273907999	0.718709484	t test	0.9	0.463
7.8_160.8408_[M-H]-	7.842	160.84084	[M-H]-	5.28	160.84084:6453886 161.84419:196446 162.84755:6740864	NA	16592687	31788528	21603432	33190684	15178038	18242174	16171761	17790336	17345774	36156760	11543977	20783020	21059458	25205886	37351824	14507464	13760720	12303241	22162350	15992070	14978688	11827261	14354538	25489724	14422093	14188979	14319755	26409236	13156234	0.025398086	0.533363244	U test	1.1	0.631
0.6_160.8408_[M-H]-	0.567	160.84084	[M-H]-	14.68	160.84084:6222338 161.84419:290125 162.84755:7138325	NA	7211792	11050142	12499364	16082447	15030671	12312894	11414595	10409472	11253940	14359158	5907818	12889934	12950105	12395960	14081703	13564428	7562918	9491800	9270402	18606192	7112972	11165729	17522756	9558131	10926931	7300663	7417237	7590174	9883455	0.710787541	0.088188826	t test	1	0.937
3.6_160.8408_[M-H]-	3.634	160.84084	[M-H]-	3.41	160.84084:3267500 161.84419:94761 162.84755:3519539	NA	6739380	8378528	1958573	8973565	7640310	3499448	5377216	4441608	3229270	10953547	3429527	9536606	1857318	5785238	9185209	1559808	4124857	1024188	6152766	13476364	2164464	1908919	2530572	2306806	1639967	1872102	1867058	4896715	3872630	0.890962623	0.229412864	t test	1	0.898
3.2_160.8408_[M-H]-	3.206	160.84084	[M-H]-	3.27	160.84084:2323672 161.84419:100128 162.84755:3275231	NA	9467546	5079265	4250645	3751468	4733262	1725588	4520824	2331770	7054186	10529621	4993288	3944456	9141688	4016509	6360034	2510599	7031184	1491810	3769758	4998962	6129366	6270484	7060214	4259054	2160846	4608049	3708880	8023573	11123881	0.291262917	0.785410139	t test	1.1	0.744
11_160.8408_[M-H]-	10.963	160.84085	[M-H]-	8.37	160.84085:10423923 161.8442:380409 162.84756:11052186	NA	20160744	44204360	17504406	47994104	45020048	5551452	27935406	11243159	16704768	58006172	25069452	50599600	12160538	63927560	54838856	19917890	31813518	12542455	9482270	51735836	9807513	8924061	15092783	4911042	7562818	4077766	5468734	29022304	4845438	0.421207344	0.150439801	t test	0.9	0.588
1.1_160.8408_[M-H]-	1.126	160.84085	[M-H]-	12.51	160.84085:12432445 161.8442:136901 162.84756:11719116	NA	20053408	18572438	14480423	52841240	33042774	9003612	13558567	6415155	9990143	59439776	6260297	26971844	11849919	16299298	37895084	14125786	13918135	9077942	8063646	23045274	15130338	19790296	15580175	19451552	12709201	5907002	6533096	23024310	24147902	0.014383698	0.263596761	U test	1.4	0.579
3.5_160.8409_[M-H]-	3.477	160.84087	[M-H]-	3.95	160.84087:3566748 161.84422:86685 162.84758:3108018	NA	6202903	10462353	5888452	15277438	7659080	2196796	3716931	4674532	2809822	13004641	2361862	8379444	7493604	10791948	14050772	2387160	6525745	1920772	4998494	12052047	1321923	1855530	1702640	2418378	3666857	1202840	1856939	4990513	1770701	0.283639435	0.356448545	t test	1	0.949
1.5_160.8409_[M-H]-	1.461	160.84088	[M-H]-	6.67	160.84088:10840410 161.84423:264275 162.84759:11254900	NA	16433807	20633292	8574755	23084422	16013263	4529134	7406092	5024906	4581686	8184991	4270464	31001316	4860590	7574457	11779939	8062660	8324544	4393248	3201284	23670256	14001060	22056112	9841418	5178297	11335770	10535535	12045617	29835924	7768692	0.130245144	0.002546136	U test	1	0.579
0.9_160.8409_[M-H]-	0.857	160.84088	[M-H]-	7.93	160.84088:6869115 161.84423:141424 162.84759:7400935	NA	8915524	16363984	9654070	16849110	21264334	10607163	11049281	7336400	7209450	18563666	4977034	17466984	4501224	15844059	14363856	7111086	3791508	6519476	9623906	16146898	11116542	11841087	9005673	7938542	8970423	7056348	10370916	14588160	9891996	0.045828338	0.092928456	U test	1.2	0.218
0.7_160.9142_[M-H]-	0.716	160.91422	[M-H]-	79.52	160.91422:2861886 161.91757:0 162.92093:2399828	NA	8477571	5510802	6388664	4126701	4927845	5744464	5178862	5607765	4991680	5862674	6652226	5710949	5847472	5301104	5197294	5735460	8126622	5350097	5457305	4774346	6270648	5671354	7197842	7110138	5947014	9246831	6399124	5683049	5542582	0.188091043	0.000163746	U test	1	0.529
0.9_160.9142_[M-H]-	0.868	160.91422	[M-H]-	47.84	160.91422:1936333 161.91757:0 162.92093:2276569	NA	1356891	2660622	4294902	1291351	1380974	2774647	1922299	2278579	4174996	1676241	1015159	1892774	3308044	784997	1313982	2827818	3372250	1885663	3397471	1795596	2875521	4064925	2329084	2682959	1919431	2283410	2225242	1604356	1066007	0.037819275	0.542188174	U test	1.1	0.853
1.1_160.9143_[M-H]-	1.126	160.91431	[M-H]-	8.76	160.91431:505181 161.91766:0 162.92102:340336	NA	825852	920421	1095155	677883	492359	1695974	421913	1083090	697049	1161191	450228	1092343	606646	1072046	1373872	1389384	487619	681654	246499	769741	613749	1477774	685453	664703	912599	800168	441018	786649	631990	0.840679073	0.576726978	t test	1.1	0.636
0.6_160.9749_[M-H]-	0.595	160.97488	[M-H]-	43.49	160.97488:13523425 161.97823:548448 162.98159:142416	NA	29894692	24957812	26497842	28523472	31815674	37670504	29328678	37925772	36835284	30309696	28211714	24388144	33375146	29243050	23819454	36662060	29071986	34588420	35227804	25563226	44255016	40751560	36927360	33557112	35692152	35807904	33098220	34116500	33293318	0.179627755	0.306800363	t test	1	0.73
2.7_161.0345_[M-H]-	2.66	161.03448	[M-H]-	9.12	161.03448:476902 162.03783:23436 163.04119:0	NA	1040571	618570	630504	700568	223102	858290	367195	1710567	1935301	470831	986526	872884	815003	1384490	301840	1244850	842984	1539269	2176864	819083	1271049	1825436	2205260	2384776	1970518	2813561	2983666	2125390	1063322	0.061971281	0.42789596	t test	0.8	0.337
6.6_161.0345_[M-H]-	6.632	161.03448	[M-H]-	10.9	161.03448:587855 162.03783:50762 163.04119:0	NA	188197	517979	960600	1112001	885497	943706	728521	468782	566172	348293	283358	588610	566699	1211049	1474129	1487554	638037	898756	527061	369071	519478	554604	611210	600314	600805	577351	496314	471162	574195	0.994985507	0.235432819	t test	0.8	0.396
4.1_161.0345_[M-H]-	4.131	161.0345	[M-H]-	21.82	161.0345:659354 162.03785:58138 163.04121:146210	NA	1307979	700083	938647	1075478	1222919	1743918	1343670	1358389	1383967	1310800	1447282	853364	1411399	1066756	984495	1423062	607401	1500212	1668448	796427	1812889	1801362	1863192	1755476	1650196	1591847	1738386	1753757	1828392	0.88830808	0.698946819	t test	1	0.715
1.3_161.0443_[M-H]-	1.328	161.04431	[M-H]-	43.43	161.04431:3192317 162.04766:177636 163.05102:0	NA	5739831	3566991	2742815	7344668	3914195	12873607	22221188	2092257	1881498	4220211	6028708	2944260	4832851	1916802	4330746	4506144	3097653	3670044	3999549	1445222	4291464	5620886	9494763	3003631	8665119	8128532	8885612	8127502	9565836	0.003951104	0.825985612	U test	1.8	0.393
11.7_161.0443_[M-H]-	11.678	161.04431	[M-H]-	4.86	161.04431:142681 162.04766:0 163.05102:0	NA	323445	73127	509379	128474	192986	438804	247150	507828	438598	13955	332087	164956	565471	55612	72316	550669	370807	500375	471302	25457	419155	466303	567429	636429	359284	427034	304432	47656	224842	0.541653399	0.088799921	t test	0.9	0.791
12.4_161.0444_[M-H]-	12.373	161.04436	[M-H]-	4.99	161.04436:187301 162.04771:0 163.05107:20400	NA	811106	655326	1070234	406958	562656	511807	450867	852848	471598	198936	785436	724745	669134	199003	377679	531303	883383	401921	702629	76836	527237	849079	1030043	557455	495080	567598	1192828	363228	587816	0.689862315	0.796243233	t test	1.1	0.64
1.1_161.0444_[M-H]-	1.127	161.04439	[M-H]-	23.11	161.04439:666452 162.04774:73189 163.0511:0	NA	437958	389297	151939	781031	1167282	2210576	2392748	624168	608047	358315	271049	468286	390082	362108	388409	663153	198256	542005	275742	275464	1394926	1751684	1062963	1788728	1987808	2100022	1149993	1911542	1698068	0.028412846	0.577037266	U test	2.3	0.035
2.1_161.0444_[M-H]-	2.137	161.0444	[M-H]-	3.18	161.0444:148162 162.04775:0 163.05111:0	NA	158702	150721	163407	99957	304050	149764	342914	57811	135105	94003	127667	263734	156490	73641	77660	176278	52104	113046	133653	90222	293369	442365	219313	608086	397624	286881	160542	422122	441752	0.084034955	0.186286771	t test	1.3	0.292
5.7_161.0596_[M-H]-	5.675	161.05957	[M-H]-	19.82	161.05957:1051822 162.06292:108838 163.06628:0	NA	683979	415808	1286024	1504714	1484550	1636715	3040355	552658	669565	1047466	547855	288476	875857	1471821	815212	1055950	712369	1168814	564388	501713	400917	449975	405248	422356	446861	373123	378433	405154	448318	0.113526008	0.893557857	t test	1.5	0.138
3.9_161.0806_[M-H]-	3.865	161.08058	[M-H]-	6.08	161.08058:159387 162.08393:0 163.08729:0	NA	289067	73075	144870	162873	15687	11563	305029	135842	7788	124269	137175	142075	14728	97575	139498	156412	115715	7741	66872	60337	511240	439220	417045	472120	10070	422913	14303	8770	455736	0.190821497	0.110075425	t test	1.3	0.405
3.3_161.0807_[M-H]-	3.319	161.0807	[M-H]-	8.43	161.0807:217717 162.08405:0 163.08741:0	NA	297771	233258	25195	149135	73693	422633	377614	209154	105318	116627	357928	227926	179310	41098	67564	97847	23398	40419	439335	60221	796778	379049	912583	460032	852049	759376	727146	746234	860766	0.777796979	0.039185272	U test	1.3	0.353
9.5_161.9685_[M-H]-	9.508	161.96848	[M-H]-	6.6	161.96848:156521 162.97183:83308 163.97519:50637	NA	26212	11445	22422	362403	922.95	922.95	342371	11829	922.95	98059	922.95	32190	9230	922.95	922.95	922.95	89509	11471	113446	23482	140718	116337	128172	147868	153692	55806	74663	34961	37685	0.000261242	0.001323564	U test	2.9	0.529
1.1_162.0127_[M-H]-	1.089	162.0127	[M-H]-	8.24	162.0127:211995 163.01605:0 164.01941:362307	NA	257228	55190	83452	64850	222267	74252	111761	88323	123694	96452	429765	106475	342494	86585	27455	103104	71096	21476	394731	131857	209052	227406	69279	353427	74616	119610	279965	153560	54197	0.024708381	0.022046414	U test	0.7	0.579
4.1_162.0185_[M-H]-	4.14	162.01849	[M-H]-	29.87	162.01849:1167560 163.02184:129493 164.0252:64578	NA	1907923	1753547	3148236	2167748	1872903	2136301	2106407	2566259	1869410	2170699	1893014	2138313	1745087	2109580	2583896	2466252	1770483	1756490	2704860	1489831	3276246	3535518	3637906	3185496	2937240	2790736	3070887	2879834	2979438	0.030744936	0.19968195	U test	1	0.796
6.1_162.0185_[M-H]-	6.107	162.01849	[M-H]-	6.46	162.01849:137678 163.02184:0 164.0252:0	NA	133278	220081	216581	254879	319056	210713	243599	231258	274875	134151	244143	250947	166066	67182	286867	245721	270333	163677	325771	198198	74786	277747	261999	180346	203960	218707	184544	144724	308729	0.479252052	0.650186986	t test	1	0.932
3.6_162.0187_[M-H]-	3.603	162.01868	[M-H]-	2.67	162.01868:137510 163.02203:97908 164.02539:244635	NA	176828	224330	141737	227004	120146	283702	241814	136483	224011	101529	197895	130991	246919	317303	171921	317947	71070	397051	311720	68601	95224	250827	192054	339687	424880	249003	379386	236204	143496	0.240370324	0.440084913	t test	0.8	0.375
5.9_162.0297_[M-H]-	5.938	162.02971	[M-H]-	6.79	162.02971:172359 163.03306:0 164.03642:0	NA	6831	346024	6128	109952	98409	142185	95910	196177	128266	234626	7158	461789	5512	5734	38113	261779	145976	268033	348955	108087	153360	151211	176876	133088	107667	165397	156182	105165	140280	0.502044437	0.210629866	t test	0.8	0.611
4.9_162.0548_[M-H]-	4.863	162.05484	[M-H]-	23.57	162.05484:839341 163.05819:72578 164.06155:66325	NA	1075512	1174416	1375278	1111296	1413446	1231644	2351280	1107376	827227	1950079	901954	1672238	947654	1093801	1320317	1074653	854469	1158421	1360967	722717	2437890	2394042	2406146	2304782	2430145	2256384	2310855	2246089	2446344	0.026996864	0.292724543	U test	1.2	0.123
4_162.0549_[M-H]-	4.012	162.05492	[M-H]-	12.07	162.05492:437672 163.05827:32309 164.06163:57536	NA	461108	656191	97456	383279	471367	487684	1304441	352803	362459	785097	376239	946932	367997	93762	208305	261543	187607	186609	414386	313751	801382	732131	866098	781453	816278	831471	832702	828264	855990	0.08139136	0.007259671	U test	1.5	0.023
1.2_162.0549_[M-H]-	1.205	162.05492	[M-H]-	6.99	162.05492:209322 163.05827:0 164.06163:660275	NA	581026	94947	569188	527292	354648	303391	494044	47295	176247	39794	316682	78314	255637	281111	246262	345085	478158	54200	30460	96807	170943	339069	858029	637810	665966	237102	646183	252405	447929	0.154773179	0.38661101	t test	1.4	0.294
5.2_162.0913_[M-H]-	5.169	162.09132	[M-H]-	9.7	162.09132:343257 163.09467:42355 164.09803:0	NA	278745	107392	94023	489550	822516	823624	993814	122766	93812	112591	314713	197553	289731	85657	255811	175988	115529	14265	186888	36642	288416	338263	331087	336607	352091	357952	289225	314816	332707	0.015288965	0.696643075	U test	2.3	0.353
9.5_162.8379_[M-H]-	9.451	162.83786	[M-H]-	13.95	162.83786:8919475 163.84121:193280 164.84457:3162216	NA	27579218	34774020	26021464	36669056	39336272	32572370	28054624	28169814	28954352	36079476	26019068	38025996	29236638	34789224	36329312	29085406	19886610	32555584	28284086	31520928	28986590	30642766	31582120	32869388	33017206	30233278	32501008	42322616	31810790	0.183736628	0.660648181	t test	1	0.781
6.1_162.8379_[M-H]-	6.072	162.83786	[M-H]-	5.91	162.83786:6500152 163.84121:0 164.84457:2077014	NA	4401438	9121856	4530482	34112016	32091604	3392188	5865002	8831655	7111549	18595424	10673831	12256895	11243878	22160890	14667236	6788075	5091232	4952688	5639798	15919106	9513036	3498491	8352319	9324434	5258396	12501466	5495379	5940756	4737289	0.010322158	0.222413265	U test	1.1	0.529
8.9_162.8379_[M-H]-	8.869	162.83786	[M-H]-	3.87	162.83786:3926368 163.84121:78019 164.84457:1280169	NA	3412455	16686279	13260180	7608514	16148550	16598182	9259747	20299364	15007326	15546641	6781232	17807052	28759062	22173086	6672617	8032278	18143334	12018494	6545356	16023707	12304992	10245208	19320050	5621984	7939590	14482567	4034068	7290373	8033898	0.378016446	0.179500067	t test	0.9	0.65
1.3_162.8379_[M-H]-	1.261	162.83788	[M-H]-	8.19	162.83788:11585407 163.84123:301541 164.84459:3661994	NA	4626554	12274894	19302228	26511836	16774191	22746958	19829030	16096063	6260930	23763488	7675701	19650636	6905004	11720423	47718048	11368207	24343942	15116795	12664224	25584436	19361518	34124056	16694917	17212408	14378286	13435352	11481245	26146850	30163076	0.826928361	0.109751931	t test	0.9	0.653
10.5_162.8379_[M-H]-	10.498	162.83788	[M-H]-	6.78	162.83788:8686002 163.84123:252757 164.84459:3026818	NA	6129652	6411900	7563694	10698921	38785920	2682830	14707914	22026750	15812612	21882482	4348166	8210538	4435143	39508852	21928462	8556467	4507149	18682700	14913599	11661006	11249413	8590248	8279976	17455924	9396609	8410324	10518998	13034905	5973712	0.355742759	0.028429389	U test	1.1	0.796
1.4_162.8379_[M-H]-	1.429	162.83789	[M-H]-	7.26	162.83789:13661900 163.84124:379993 164.8446:4674871	NA	11068792	67750424	12031928	40866264	20262660	5137610	9778309	16360676	5273170	41583352	10885762	47888708	8131100	20512122	51619572	9515952	7701540	10546586	7139062	64051764	17591472	13148570	5964894	13447566	16115646	9862630	6117756	13698450	35071724	0.027083511	0.003250024	U test	0.9	0.971
10.7_162.8379_[M-H]-	10.742	162.83789	[M-H]-	4.47	162.83789:5807421 163.84124:173941 164.8446:1943360	NA	12816767	17369738	5963670	31895314	27611166	7245196	22411402	13385917	17677430	24429952	22292212	27252566	13908054	35153552	23411584	9772162	26296276	6360762	10989559	36507764	7494115	4409696	2209043	4876206	4594740	4195003	4143589	5354828	14372672	0.920998003	0.753388193	t test	0.8	0.409
9.8_162.8379_[M-H]-	9.793	162.83789	[M-H]-	8.62	162.83789:7427708 163.84124:173793 164.8446:2289204	NA	5997776	17467214	25280226	39613168	40388480	26711034	29834854	19659054	14132764	37658524	21210120	33611448	28291146	11704155	20384408	27448450	30579842	20455134	19094324	22092558	20875242	18024178	21155838	17685346	19832192	33074246	30926320	28533500	29321788	0.745397321	0.544320765	t test	1.1	0.734
11.3_162.8379_[M-H]-	11.251	162.83789	[M-H]-	5.83	162.83789:10303987 163.84124:285929 164.8446:3387564	NA	8804251	25902958	3262212	14853113	17121612	6605771	12332998	14001285	12024152	47938872	26842152	21383944	13815554	22582724	11893460	8741341	12006022	3535232	20165586	35706152	4926112	2368023	2503601	7628202	7736628	8167752	9291765	13457435	7381489	0.014534809	0.43282198	U test	0.9	0.631
9.5_162.8379_[M-H]-	9.539	162.83789	[M-H]-	10.13	162.83789:6478082 163.84124:130946 164.8446:1917990	NA	15052617	14462022	13606239	24998388	22163454	18002784	15723827	9175871	15468214	20006810	14027257	13346490	13942355	23441430	17729550	15831586	13209660	16850598	15330981	14426358	18882054	18646242	19336210	19254472	19553774	18805588	18941792	24700058	24638926	0.57471319	0.009074558	U test	1	0.853
8.5_162.8379_[M-H]-	8.467	162.83789	[M-H]-	4.16	162.83789:4132406 163.84124:96508 164.8446:1443393	NA	10853703	18045434	14324369	27154534	14920211	8306519	2899018	13223528	13403881	13630876	13665955	17214124	21066866	18716576	27275882	18822360	11438867	9860770	13248176	16432843	6553384	7753478	4659337	19301304	6511129	4875814	6209396	8278088	7980054	0.230521523	0.842539792	t test	0.8	0.231
0.7_162.8379_[M-H]-	0.743	162.83789	[M-H]-	14.62	162.83789:7075076 163.84124:221067 164.8446:2906508	NA	6436418	8149094	4988564	8417370	7991744	4951402	7621022	5211134	3068386	8531853	3993375	6628678	4974879	7962692	9082897	3960280	8623170	4157761	2753910	5626500	8204832	8101092	7448366	6203919	4629352	5592578	6747608	12183706	9778288	0.61566783	0.461153526	t test	1.1	0.566
11.8_162.8379_[M-H]-	11.818	162.83791	[M-H]-	6.4	162.83791:14087933 163.84126:288462 164.84462:4555000	NA	5733735	17834252	3376114	7022378	25993280	6835870	10118968	9536831	11386045	59859300	19695186	26718358	8814093	11726206	24622918	7390944	12852590	10459501	16508209	75841248	1168268	2716791	3646198	2936222	8281766	6229882	9556608	49908488	4784144	0.000578182	6.86E-05	U test	0.7	0.19
11.7_162.8379_[M-H]-	11.677	162.83791	[M-H]-	12.05	162.83791:17133104 163.84126:471683 164.84462:5926530	NA	24235666	33320758	11775339	33027986	39523176	16584825	26080006	16278486	12720031	75451576	29889696	46900428	10957796	61799260	49441048	13054314	30711262	18720360	15305217	103426296	8041644	9555076	10376743	12342227	15915925	16332623	19506762	76791168	30993570	0.012341244	0.019171735	U test	0.7	0.529
0.6_162.8379_[M-H]-	0.568	162.83791	[M-H]-	14.6	162.83791:5864305 163.84126:251117 164.84462:2236909	NA	7287468	10288367	12125691	13987516	14904670	12033410	11539505	10189359	11095282	15492568	8909390	13239561	13399909	12287145	13462613	13131925	10083227	8250390	8810611	18272266	6860398	10684127	15614272	9339123	10526914	7093467	6927053	7205368	10246945	0.730947695	0.021568191	U test	1	0.853
12.4_162.8379_[M-H]-	12.373	162.83792	[M-H]-	7.77	162.83792:12921624 163.84127:351838 164.84463:4230024	NA	12975722	16916578	4026095	20846890	33196540	2816168	16431353	10700873	8974756	68585312	19999688	21619960	5779930	75727712	57244512	5565784	17914358	9226899	6613898	95838560	2093446	1979379	3655642	6772439	8079593	8714687	12788340	98828520	18333390	0.004396964	0.008210545	U test	0.6	0.529
7.8_162.8379_[M-H]-	7.842	162.83792	[M-H]-	5.1	162.83792:6228414 163.84127:167991 164.84463:2036964	NA	11752004	23873510	20930356	31594250	22713696	17729620	15864351	14740233	13540524	34787808	11259753	16823566	18512286	29736356	32428044	15254659	11527434	11876532	20157958	16949118	16267513	10843319	24568160	13940810	13849876	13555423	18633650	26329310	11679972	0.163341981	0.162388017	t test	1.1	0.558
4.9_162.8379_[M-H]-	4.932	162.83792	[M-H]-	3.32	162.83792:3958496 163.84127:77209 164.84463:1286959	NA	4682398	6114284	5571094	14597815	16438749	7833949	5457196	8268564	6495598	15567925	3173377	6863970	6132197	8484230	7502010	2208599	5821713	1979640	5284984	8582506	3175144	7743664	1748514	8080002	8785379	3097516	4931222	5568829	5967524	0.01276168	0.51972189	U test	1.6	0.19
3.5_162.8379_[M-H]-	3.505	162.83792	[M-H]-	3.63	162.83792:3373086 163.84127:98037 164.84463:1170169	NA	4066013	10522698	3040151	14851859	7949928	5159242	3123685	4646642	1789976	12824366	1545852	12516504	5265926	10506135	13444756	1305348	4385756	1206118	4341714	12253800	1698540	3596730	1419254	1802087	2849830	1043841	1300948	4600878	1678513	0.127623266	0.088970796	t test	1	0.958
1.1_162.8379_[M-H]-	1.125	162.83794	[M-H]-	14.61	162.83794:12134407 163.84129:171153 164.84465:3773632	NA	19703942	29255052	18094158	16264761	31407840	7063148	28464718	6143153	11438989	52546648	10193453	24601210	11610647	28410216	17305932	10639465	12118438	10173764	10528408	54276892	34509076	21035038	24296108	10550056	12778745	6703968	9111143	12570325	12449170	0.186055841	0.00039162	U test	1.1	0.436
1_162.8379_[M-H]-	1.006	162.83794	[M-H]-	12.51	162.83794:9629851 163.84129:299554 164.84465:3858882	NA	10643826	19426340	8600801	15969160	23482270	10964690	8814009	5380717	9303470	30641936	4716598	13978299	6502596	13689091	24726502	12312499	7072385	5199938	13600471	27893146	6452342	10546575	6678406	7405158	7079386	8528215	6993402	8079266	9228874	0.110100098	0.091602659	t test	1.1	0.836
11_162.838_[M-H]-	10.963	162.83795	[M-H]-	8.33	162.83795:9964373 163.8413:284690 164.84466:3880600	NA	18694046	44248904	16639140	47435096	45215492	18171738	26451498	20146988	18405216	55125924	24031506	49170444	16264287	63163124	54429600	19795900	29585430	17180142	9852588	49987708	9002487	9627398	8762757	5325864	7301599	3973094	12539336	21866864	5626765	0.032839166	0.175172844	U test	0.9	0.853
3.2_162.838_[M-H]-	3.228	162.83795	[M-H]-	3.88	162.83795:4022056 163.8413:79612 164.84466:1368831	NA	9193877	6619855	3774205	6371316	4636994	4527200	2754308	4881686	6959440	22688948	5951876	3816622	7362038	21270720	6738467	4971221	4504900	4507888	4348834	6947969	5311558	6343099	8352620	4089316	2434482	1967637	4298612	3812188	6004186	0.000496727	5.64E-05	U test	1	0.912
2.9_162.838_[M-H]-	2.937	162.83797	[M-H]-	3.4	162.83797:4186257 163.84132:117741 164.84468:1216094	NA	3917109	5056520	3979671	8221324	12229278	5196880	2574329	3719522	3963414	12480254	4547285	3842150	1842890	6517195	6784162	3058150	2318439	3606257	4519117	13199179	5118004	7102319	3696493	4541345	3025772	3815742	3385607	6376136	6935833	0.019661648	0.001850581	U test	1.2	0.436
0.9_162.838_[M-H]-	0.86	162.83797	[M-H]-	6.92	162.83797:6978022 163.84132:249949 164.84468:2095749	NA	8977068	17879400	10637770	16945974	19394122	7725484	5197936	5629420	3077094	18051700	9611638	15003034	9698265	19277384	13884789	6853952	9920956	5470107	13395204	14624417	11446819	5085323	18321254	9205795	8877673	6739817	9661282	13246009	9970028	0.054716714	0.967906015	t test	0.9	0.741
1_162.9113_[M-H]-	0.956	162.91127	[M-H]-	17.02	162.91127:956400 163.91462:0 164.91798:277667	NA	1130493	886683	2533317	698787	983325	2207976	1617808	1065586	2469499	788738	1096823	934906	2053423	714880	1801631	2796152	767192	1428412	2052376	1405418	1645526	1806405	1614426	1784762	1997052	923016	818131	1310030	597204	0.042810435	0.537419451	U test	0.9	0.684
0.7_162.9113_[M-H]-	0.716	162.9113	[M-H]-	42.09	162.9113:2126257 163.91465:0 164.91801:526960	NA	4370952	3568786	3972120	3443910	3444659	4042447	3179435	4049872	3079222	4708440	3929759	4421426	3464794	2322958	3296114	3080327	2861786	3789946	3438694	3414513	4031211	3949098	4474198	4179566	4219745	6425100	5208100	3566407	4132840	0.833114301	0.998295158	t test	1.1	0.226
0.7_162.9113_[M-H]-	0.663	162.9113	[M-H]-	34.48	162.9113:1518227 163.91465:0 164.91801:331327	NA	1847094	1760715	2270350	1713177	2245075	2577321	1814669	2631961	2351916	1843300	1925959	1812869	2171628	1556178	2115316	2176588	2123403	2084736	2319932	1881518	1957696	1827380	1658640	2061959	1764643	1642459	1763152	1616010	1536948	0.169736333	0.93533436	t test	1	0.752
5.5_162.9816_[M-H]-	5.485	162.98161	[M-H]-	4.41	162.98161:149559 163.98496:0 164.98832:0	NA	140475	53851	247751	47849	105896	200249	104595	209314	155506	43031	128737	145378	151989	41290	37502	229040	100523	34576	89224	72823	164200	127636	159371	294040	177837	129079	140976	24835	99282	0.435383146	0.484407561	t test	1.3	0.39
[truncated: 18,069 more rows]
