# Supplementary material for: Characterization of Hair Metabolome in 5xFAD Mice and Patients with Alzheimer’s Disease Using Mass Spectrometry-Based Metabolomics
Source: ACS Chem Neurosci. 2024 Jan 25;15(3):527–38. doi: 10.1021/acschemneuro.3c00587 (PMC10853927; doi:10.1021/acschemneuro.3c00587)
Supplement: Supplementary file 1 — cn3c00587_si_001.zip [file cn3c00587_si_001.zip › Table S3_new.csv]

Alignment.ID	metabolite	method	score	Average.Rt.min.	Average.Mz	Adduct.type	S.N.average	AD6M01	AD6M10	AD6M02	AD6M03	AD6M04	AD6M05	AD6M06	AD6M07	AD6M08	AD6M09	WT6M01	WT6M10	WT6M02	WT6M03	WT6M04	WT6M05	WT6M06	WT6M07	WT6M08	WT6M09	R_QC_01	R_QC_02	R_QC_03	R_QC_04	R_QC_05	R_QC_06	R_QC_07	R_QC_08	R_QC_09	5xFAD normality	WT normality	statistical	fc	p	Expression
9.9_452.373_[M+H]+	(11Z,14Z)-eicosadienoylcarnitine	LipidBlast	87	9.906	452.37305	[M+H]+	281.06	12523777	21261176	18802672	16563770	18997770	17448346	19142048	19595758	16597090	15143624	7674878	15645956	12883058	13035547	18993172	14054377	13882481	14489671	13815581	12736660	11378645	10018077	11247918	10926027	11648562	11089116	11280584	10640335	11141846	0.773365199	0.119563202	t test	1.3	0.004	UP
5.2_481.2438_[M+H]+	11-Oxo-androsterone glucuronide	MS-FINDER	71.3	5.218	481.24384	[M+H]+	3.69	61810	32791	54772	33141	78009	44953	25822	27461	48822	59522	91164	53261	67978	111401	96640	125419	84348	75436	39223	104844	70623	95183	66091	115242	82350	135964	15484	95363	68534	0.510874855	0.540797749	t test	0.5	0.001	DOWN
1_331.1971_[M+H]+	6-amino-2-{[1-(2-amino-3-hydroxypropanoyl)pyrrolidin-2-yl]formamido}hexanoic acid	MS-FINDER	70	0.975	331.19711	[M+H]+	7.73	97778	226254	29995	62249	172686	103202	56902	94958	93889	244720	536273	418699	145270	248438	276596	653580	452607	784357	130893	576337	48700	192423	67405	173212	364708	194471	440965	193582	336246	0.217751975	0.733082117	t test	0.3	0.002	DOWN
5.4_373.186_[M-H]-	6-Epi-7-isocucurbic acid glucoside	MS-FINDER	70	5.397	373.186	[M-H]-	6.5	1114330	943473	534430	1205700	1151436	1456655	2014215	794271	683019	1017209	600175	954628	696377	528030	787386	385565	263282	1030554	580547	282179	1177028	1346320	1288613	1087905	824663	789783	977265	1006733	1296052	0.605806027	0.483675127	t test	1.8	0.005	UP
5.3_140.1069_[M+H]+	9-Azabicyclo[3.3.1]nonan-3-one	MS-FINDER	70	5.288	140.10686	[M+H]+	5.38	374798	518373	245446	385268	381309	312147	310586	550515	489833	602202	362891	645574	656205	605159	469189	761684	550619	592318	528292	671889	623494	661088	673556	742662	787846	752216	823038	621333	657043	0.67020842	0.843674266	t test	0.7	0.004	DOWN
4.8_276.1335_[M+H]+	Alanyltryptophan	MS-FINDER	79.8	4.764	276.13348	[M+H]+	6.73	31118	268741	19612	27438	45266	234151	46915	6716	17774	37002	443026	291896	22679	344595	79070	549560	203437	379676	80811	305793	50290	28601	64408	43099	31353	13593	26105	74564	75741	0.000220814	0.419551799	U test	0.3	0.004	DOWN
5_381.1549_[M+2H]2+	Bilirubin glucuronide	MS-FINDER	70.3	5.021	381.15491	[M+2H]2+	7.81	52541	125593	8881	14958	11923	25808	53653	75715	91667	81887	550174	328184	139729	208255	7345	475400	235660	179568	197092	556146	26667	20479	42714	57916	9893	50941	43901	38974	37940	0.446260943	0.483802945	t test	0.2	0.003	DOWN
5.6_341.1238_[M-H]-	Coniferin	MS-FINDER	72.2	5.595	341.12384	[M-H]-	0.62	202188	188896	99966	57150	118473	63583	64434	74956	93969	54372	167282	122766	175465	108606	233098	152300	218973	218294	238085	181546	159369	124158	177787	121201	153546	269618	225096	94937	184148	0.016406361	0.392942364	U test	0.5	0.002	DOWN
10.3_298.3466_[M+H]+	dimantine	MS-FINDER	70	10.319	298.34659	[M+H]+	40.48	170263	38884	489017	164790	478308	1089039	272547	549072	682338	260343	730958	874482	1403700	413362	1022784	1667277	1902411	1432236	1945797	449654	757922	505246	621866	568464	623335	438330	492550	412821	369069	0.43751576	0.474065717	t test	0.3	0.002	DOWN
4.5_172.1331_[M+H]+	Gabapentin	MS-FINDER	82.7	4.517	172.13306	[M+H]+	10.78	1169415	1249950	1149167	588537	804851	708123	309484	600258	700870	1498677	4492982	3042479	3737591	3401319	1899450	2200948	2296424	1294661	3874525	5110924	2314440	2253290	2615941	1516410	2350605	2738113	2495280	2440260	2037037	0.397992561	0.920563685	t test	0.3	< 0.001	DOWN
4.7_358.1978_[M-H]-	Glu-Ile-Val	MS-FINDER	70	4.672	358.19775	[M-H]-	13.03	2034125	1436819	2185768	1071154	2764238	1713713	957899	1393304	777534	1981791	4766358	3311654	1795992	3779573	2552957	2546562	3620884	4447930	1683618	3591176	3209700	1566051	3000583	3099397	1511499	3021999	3105104	2884625	1416027	0.792063107	0.074566854	t test	0.5	0.001	DOWN
9.8_252.2316_[M+H]+	Herculin	MS-FINDER	70.2	9.768	252.23155	[M+H]+	3.87	9467	9752	6377	4976	7136	9765	497.5538574	13287	11484	14404	14403	16222	12192	25397	11460	17998	23530	11352	12877	8983	33298	21500	31902	38607	15164	15517	14364	10262	42250	0.663658295	0.042846955	U test	0.6	0.005	DOWN
4.8_132.1019_[M+H]+	Isoleucine	MoNA	79	4.848	132.10185	[M+H]+	0.3	236448	430150	589999	218658	208354	423421	433915	235781	407658	473567	912599	479876	511567	393416	664296	567191	748914	460077	488550	810009	646832	266578	433507	564199	376340	391781	729275	476435	834234	0.276953263	0.090810948	t test	0.6	0.003	DOWN
9.8_190.0497_[M+H]+	Kynurenic acid	MS-FINDER	81.7	9.809	190.04965	[M+H]+	4.55	1072402	1498596	1060066	1006884	785713	865747	849201	1342368	1182110	1893634	1903493	2188881	1273610	1887487	2227103	1727680	1147596	1815525	1763077	1796120	1948317	818214	587888	1452394	1639558	1765117	1908498	1635942	1198977	0.760798928	0.640814467	t test	0.6	< 0.001	DOWN
6_319.2265_[M+H]+	Leukotriene A4	MS-FINDER	81.5	6.021	319.2265	[M+H]+	2.32	47685	26444	14544	50061	52111	44870	71377	72090	70665	48511	92654	92015	89128	52282	75622	65055	113704	103432	111474	41028	39568	56222	99995	86054	78021	132737	65694	115708	125405	0.36588508	0.369655504	t test	0.6	0.003	DOWN
3.7_445.265_[M+H]+	N-(2-methoxyethyl)-N-[(octahydro-1H-quinolizin-1-yl)methyl]-5-(propan-2-yl)-2-(1H-pyrrol-1-yl)-1,3-thiazole-4-carboxamide		NA	3.698	445.26505	[M+H]+	2.86	6338	93955	40550	7972	28638	65854	17462	46207	27825	63339	126765	79968	27433	126717	71146	218870	114627	163230	38223	99255	44951	7780	59260	56098	40742	28472	54321	27804	69386	0.578788928	0.826763616	t test	0.4	0.003	DOWN
6.1_226.1441_[M-H]-	N-(2-OXOTETRAHYDROFURAN-3-YL)OCTANAMIDE	MS-FINDER	75.6	6.101	226.1441	[M-H]-	10.99	269869	97179	57258	82536	134889	185686	293869	82421	56483	85539	585895	229903	418567	154687	216719	277170	151792	446412	376704	172103	275138	376382	271803	166911	279994	311547	245652	278572	300214	0.018050636	0.178473146	U test	0.4	0.003	DOWN
10.2_356.352_[M+H]+	N-(icosanoyl)ethanolamine	MS-FINDER	70.8	10.184	356.35196	[M+H]+	5.39	70326	10521	154497	13366	89691	327573	82736	177477	265838	76498	224841	281370	364236	48814	358105	492527	529293	422452	535201	115115	259786	213655	292298	230049	226735	187238	202577	128870	160252	0.16624734	0.755637085	t test	0.4	0.003	DOWN
11.2_344.3154_[M+H]+	N-acetylsphinganine	MS-FINDER	72	11.224	344.3154	[M+H]+	7.23	61093	57417	212132	34031	153072	326117	140725	97276	140806	159267	195435	173189	387837	136602	166729	382790	388412	302589	447506	193472	223516	131633	100883	112352	128976	132996	142901	40139	88785	0.289472062	0.141429279	t test	0.5	0.005	DOWN
7.5_256.2634_[M+H]+	Palmitic amide	MS-FINDER	81.6	7.477	256.2634	[M+H]+	4.27	102696	176990	96993	118562	88016	142464	74627	67278	86562	124546	37540	40105	96500	85146	28886	48385	40087	23444	47032	101419	84996	11910	36485	85072	103255	74660	92846	74156	43704	0.51639685	0.020879839	U test	1.9	0.005	UP
4_442.1603_[M-H]-	Phe-Tyr-Asp	MS-FINDER	70	4.049	442.16031	[M-H]-	7.59	78405	98049	85806	25799	36119	65874	51947	84659	54290	11056	366036	184787	115611	175732	50898	468313	199981	375356	53899	339550	80399	108973	77088	85704	146835	102766	62325	72890	123181	0.777864645	0.445800404	t test	0.2	0.004	DOWN
7.5_318.3001_[M+H]+	Phytosphingosine	MoNA	75	7.535	318.30011	[M+H]+	40.76	7577071	5669957	7384001	5240544	6329820	7828660	5397896	5002760	5106580	6485936	3350632	3645766	3910808	5427779	4351254	3661660	4064612	4504896	4163328	5417403	6155226	5186812	6244622	6394087	6897940	6747053	7131681	7033306	7510504	0.071239863	0.251589437	t test	1.4	0.001	UP
4.6_480.2372_[M-H]-	PS(15:1(9Z)/0:0)	MS-FINDER	71.9	4.612	480.23724	[M-H]-	5.97	27874	187795	67914	54778	134548	108082	87428	78543	142811	86765	188778	295942	110301	223284	73720	386019	225490	294102	108611	235823	27036	108022	107301	128312	118202	77393	118202	104966	99308	0.778899639	0.58520808	t test	0.4	0.004	DOWN
10.6_412.1891_[M+H]+	Tasosartan	MS-FINDER	71.8	10.647	412.18906	[M+H]+	18.62	3107481	4259299	5938506	2842504	6360198	6201924	3728525	8058342	8390477	5525398	1430879	3986732	2311509	3154394	3325704	3682370	2510613	5603056	1366194	1758506	1863784	2307645	3690750	1580120	3907622	2452073	4807474	4037435	2541769	0.292469923	0.470634266	t test	1.8	0.004	UP
3.4_198.1123_[M+H]+	Tenuazonic acid	MS-FINDER	74.1	3.419	198.11235	[M+H]+	7.61	305729	256709	318069	458017	499897	567847	517054	267883	308922	323992	297517	197940	164974	245788	303277	177839	189441	279983	288866	287280	270785	103740	340236	166065	304778	371868	365982	250214	328244	0.117616248	0.310312649	t test	1.5	0.005	UP
5.5_465.2488_[M+H]+	Testosterone glucuronide	MS-FINDER	70	5.483	465.24881	[M+H]+	5.08	4797	33567	9301	143197	141415	129764	108904	40116	18265	94628	224628	59755	107725	279877	132147	226450	97646	255068	174462	109489	172846	134061	109664	242572	220858	64294	277044	172783	143681	0.176799413	0.606020885	t test	0.4	0.004	DOWN
4.3_495.2446_[M+H]+	Ustiloxin D	MS-FINDER	72	4.334	495.24457	[M+H]+	16.07	169529	447911	291697	255322	302572	267641	465877	176967	336553	211428	730964	595235	271713	586193	300644	1120640	595694	677890	327575	680463	333197	262777	326211	385988	258126	278056	385467	354321	303067	0.173598665	0.373544311	t test	0.5	0.003	DOWN
0.6_227.1275_[M+H]+				0.609	227.1275	[M+H]+	1.95	290489	419109	276033	261790	210217	272979	199633	206864	280090	277190	117922	238842	189584	126579	151974	317411	114844	103746	107211	163960	140043	109327	93981	169397	164444	176000	151422	92506	242447	0.309375317	0.104172163	t test	1.6	0.002	UP
0.6_306.8916_[M+H]+				0.575	306.8916	[M+H]+	4.36	35569	21184	29731	14637	15454	22304	9952	30493	30451	16008	30514	65004	52694	28782	26175	34390	57667	50943	71976	22045	29414	86292	124597	40718	31851	36313	25851	19311	11883	0.626461157	0.061623652	t test	0.5	0.004	DOWN
0.6_540.8923_[M-H]-				0.611	540.89233	[M-H]-	17.72	142918	165968	100585	121915	115401	132072	122210	125111	148089	191841	124227	197415	203943	205975	147906	200556	150315	196712	183217	148194	176579	68485	180134	86543	108286	79289	118739	79546	67903	0.577042521	0.099536602	t test	0.8	0.005	DOWN
0.6_574.7764_[M-H]-				0.645	574.77637	[M-H]-	15.12	205038	147766	161791	172592	126806	158437	106885	105645	93220	148127	247493	198729	182672	225799	203581	197179	158773	172905	175734	207755	244942	169878	131260	130267	216322	116787	247574	161754	116645	0.580435956	0.097015755	t test	0.7	< 0.001	DOWN
0.6_574.7783_[M-H]-				0.642	574.77832	[M-H]-	18.5	205038	147766	161791	172592	126806	158437	106885	105645	93220	148127	247493	198729	182672	225799	183572	197179	158773	172905	175734	207755	244139	169878	131260	130267	216322	116787	247574	161754	116645	0.580435956	0.062333864	t test	0.7	0.001	DOWN
0.6_574.7825_[M-H]-				0.646	574.78247	[M-H]-	9.63	181668	147766	145304	172592	62322	144989	106885	105645	93220	148127	226909	183474	182672	225799	183572	167058	144304	172905	175734	194946	244942	140273	120795	110369	104080	100069	211379	138831	43815	0.569490709	0.056090693	t test	0.7	0.001	DOWN
0.6_634.8287_[M-H]-				0.622	634.82867	[M-H]-	30.34	276423	352598	250879	278451	172959	229723	283133	196889	295130	290862	293977	375529	423333	394431	389787	362964	367435	318889	261370	322477	191282	119225	102317	198423	73580	130456	157208	157926	114182	0.974164271	0.233751883	t test	0.7	0.001	DOWN
0.7_240.9246_[M+H]+				0.738	240.92459	[M+H]+	24.67	78016	116003	35289	28658	82103	143172	115740	68229	44743	38818	147645	121526	41137	109847	107778	184247	146232	153832	144425	130845	115097	116322	33829	176505	142498	161668	37033	107855	108400	0.336271394	0.071376365	t test	0.6	0.004	DOWN
0.7_352.7408_[M+H]+				0.727	352.74078	[M+H]+	14.79	59702	315740	114184	142478	102464	77134	59953	104249	24127	136320	42399	14102	46498	58269	75565	24055	17645	63076	92517	31242	60749	35966	26042	166198	107902	119665	42579	68457	35039	0.027950734	0.809873646	U test	2.4	0.004	UP
0.7_792.4875_[M-H]-				0.664	792.48749	[M-H]-	23.12	41249	3174.013477	3174.013477	67362	3174.013477	3174.013477	40109	31740	48392	3174.013477	79160	43528	58512	42655	85618	87303	48958	182993	43330	50562	50185	35245	3174.013477	46741	54398	3174.013477	74462	100231	33761	0.027117489	0.000702347	U test	0.3	0.001	DOWN
0.8_133.0129_[M-H]-				0.775	133.01294	[M-H]-	115.63	2865902	2603968	3223914	12812656	43733516	12547809	5924382	1268092	1794611	2822480	1958086	2644712	1843166	1807852	3101440	1568025	1159870	1134215	1722910	1114267	6603884	6617022	6395104	5692946	4544098	8667176	6023074	4608434	6705795	0.000119025	0.151567514	U test	4.8	0.004	UP
0.8_446.67_[M-H]-				0.787	446.67001	[M-H]-	14319.25	14496758	10769652	18538770	11900364	12936385	15267335	14143316	8274243	15835832	8225052	15403096	19403022	20253568	39973848	14156668	19058572	18030348	13020832	16778482	22480176	12087450	12375720	14999127	11650454	8671568	3493195	6031346	5403591	5405949	0.866475574	0.013251517	U test	0.6	0.005	DOWN
0.8_688.5793_[M-H]-				0.822	688.57928	[M-H]-	23.17	97673	92484	60661	103665	60743	50857	85342	48948	40460	41052	86433	197189	117444	66577	141851	176717	254580	109785	216244	281657	120135	103150	38510	64939	186873	46802	2869	58433	35246	0.187469552	0.441773234	t test	0.4	0.005	DOWN
0.8_828.4166_[M-H]-				0.804	828.41663	[M-H]-	10.88	166641	228771	66451	80393	84578	141658	330650	77642	73123	103445	42513	64861	52981	73448	45448	60144	134474	79757	72263	32610	93417	247689	53683	82098	136896	122546	180429	125631	56493	0.012695913	0.006762831	U test	2	0.002	UP
0.9_575.6006_[M-H]-				0.924	575.60059	[M-H]-	1858.74	419538	396110	543947	292887	268200	567581	557572	395940	546400	311215	403928	746501	1119176	404322	607057	781892	786148	808541	774976	631858	379212	375146	178459	485231	302587	160606	106738	65226	177072	0.425334895	0.456973565	t test	0.6	0.002	DOWN
1.1_342.8683_[M+H]+				1.097	342.86829	[M+H]+	8.93	56956	52689	94788	135603	187519	88056	110803	92724	85051	151763	27118	57767	51870	71322	16029	38442	16083	24609	19334	115402	49087	1434.250391	35194	25250	78222	28964	31171	40166	58108	0.495786873	0.022018134	U test	2.3	0.002	UP
1.2_198.9559_[M-H]-				1.208	198.9559	[M-H]-	6.69	1423685	1317700	1500076	1140665	1767881	1410698	1741119	950467	829841	1079641	735784	1142906	916197	922431	736490	1058354	958091	564568	1058980	369894	1220930	1175120	1295242	1168470	1251563	1033183	1195742	1056360	578681	0.828631647	0.335328191	t test	1.5	0.001	UP
1.2_330.2021_[M+H]+				1.188	330.20206	[M+H]+	18	514763	786356	829110	600315	561019	457760	389590	642953	503072	924617	1770543	775266	549248	1835130	5356712	1007304	751093	3529723	2650844	1044478	529546	800239	803450	2184212	941346	1459876	849327	6186498	613940	0.833046024	0.049060277	U test	0.3	0.001	DOWN
1.2_353.0096_[M-H]-				1.205	353.00964	[M-H]-	13.77	135837	111252	342268	178052	589396	450645	437218	309944	246598	250825	83442	169476	122034	129183	152856	195164	68241	52797	140552	16734	148169	474878	324687	550944	662511	617715	810175	574569	570786	0.861963412	0.740226964	t test	2.7	0.002	UP
1.2_410.9678_[M-H]-				1.202	410.96783	[M-H]-	13.5	216063	195875	448549	280541	513033	379929	286652	252029	228364	167792	122327	109247	91749	122873	350419	194347	107742	59305	211586	53618	279638	391795	414415	163647	397260	687944	527294	263603	344775	0.234815657	0.076622594	t test	2.1	0.002	UP
1.2_445.8732_[M+H]+				1.172	445.87323	[M+H]+	14.45	925.5456055	12899	11138	925.5456055	14975	14837	9255	925.5456055	925.5456055	16065	19497	21772	925.5456055	41207	11767	122867	34575	37384	24593	164798	18685	16793	21845	925.5456055	15879	19905	925.5456055	23972	15264	0.020562503	0.002518742	U test	0.2	0.002	DOWN
1.2_469.8532_[M+H]+				1.185	469.85318	[M+H]+	19.21	11815	46740	14444	660.4273926	660.4273926	660.4273926	10959	9770	6604	13616	23587	30959	14791	16002	11523	66054	13892	55369	14760	173069	660.4273926	660.4273926	660.4273926	18924	17004	660.4273926	660.4273926	17054	12941	0.002042224	8.45E-05	U test	0.3	0.002	DOWN
1.2_522.3783_[M+H]+				1.194	522.3783	[M+H]+	5.58	1072.601172	15771	1072.601172	1072.601172	1072.601172	1072.601172	1072.601172	1072.601172	1072.601172	12932	21150	85367	1072.601172	15861	1072.601172	41424	30536	13934	10726	102236	23897	13146	1072.601172	15149	1072.601172	15340	20555	20152	18073	1.15E-05	0.01524235	U test	0.1	0.004	DOWN
1.3_241.9031_[M+H]+				1.266	241.90309	[M+H]+	7.24	37651	93290	75599	56262	37317	89872	106201	58788	45549	57386	89663	150730	96294	188087	82475	59953	182428	116541	136035	78968	38971	63027	46964	87720	44861	94229	95367	89822	23290	0.783458961	0.589754538	t test	0.5	0.005	DOWN
1.4_724.1808_[M-H]-				1.353	724.18085	[M-H]-	354.32	61876	103817	62867	28395	54024	40373	37469	22931	20355	23805	1241.652441	1241.652441	18854	22840	24610	16588	12417	24340	22002	1241.652441	31654	31903	157092	64710	258431	81830	189510	31965	302521	0.054418826	0.016323568	U test	3.1	< 0.001	UP
1.5_231.1336_[M+H]+				1.546	231.13362	[M+H]+	30.97	617036	1375805	818667	787327	1176634	321921	3160352	1031894	406503	718471	480066	446658	342939	543580	404072	258833	554126	235069	477909	547580	1339590	772424	1001957	1166635	930183	1019542	714300	5113451	1355094	0.001879278	0.54183498	U test	2.3	0.005	UP
1.5_239.1365_[M+H]+				1.534	239.13646	[M+H]+	11.14	567783	1095212	1251132	1073682	621466	915485	1186485	1402446	1293852	1531412	2027666	2131946	933139	1646988	1319881	2130157	1985326	1708498	1340304	1743413	1626710	1485664	1653594	1888681	2047481	2114621	2015459	2230068	2297980	0.394110648	0.138564658	t test	0.6	0.001	DOWN
1.6_384.1736_[M+H]+				1.555	384.17361	[M+H]+	10.57	121163	381562	488519	204225	456424	373822	150979	22921	47005	128799	1296601	1029746	180553	1602343	304054	2367704	694191	1545721	86942	1022909	112234	53540	153581	146910	120017	140945	160309	280192	186066	0.318452596	0.702610646	t test	0.2	0.005	DOWN
1.7_185.0016_[M-H]-				1.671	185.00156	[M-H]-	23.61	1852066	2280868	1215249	2058871	1237000	1422870	1021497	1218126	1875546	1741463	2787274	2679720	2695767	3013852	2929418	2359207	3129014	1530373	2657225	1839701	2474342	1969292	2899671	2625934	1344966	3055744	950048	2175101	3339459	0.444649802	0.624702519	t test	0.6	< 0.001	DOWN
1.7_314.1464_[M-H]-				1.656	314.14645	[M-H]-	1.92	92911	78921	288446	477519	385131	508881	353236	114499	97037	408884	31783	144924	15473	141458	74372	36649	27124	96971	75564	57906	280105	299002	436218	570416	350384	220837	132174	277423	351558	0.121777591	0.189434034	t test	3.9	0.003	UP
1.8_225.0543_[M+H]+				1.776	225.05431	[M+H]+	2.75	38312	11647	9872	136102	265045	576060	667434	18408	26300	26515	48766	68445	7707	7422	14702	8649	5916	7264	9417	6245	50909	5493	35081	19560	55895	37140	7183	21219	20842	0.00148757	7.57E-05	U test	9.3	0.005	UP
1_177.6102_[M+H]+				0.961	177.6102	[M+H]+	92.5	1449510	1915530	1495220	1308206	1435495	1166617	1491351	1433402	909052	1180386	2017007	2912258	914396	2227769	1550470	2628917	3211699	2728540	1727341	2941772	318372	1248240	1714727	686760	1755278	1690952	1510581	1375127	1437526	0.95541997	0.811787791	t test	0.6	0.004	DOWN
1_611.8497_[M-H]-				0.96	611.84973	[M-H]-	13.46	60263	271614	54376	32304	32442	158522	54342	103969	50398	41196	24308	23558	19717	49070	19636	1963.577734	21046	1963.577734	69713	22173	1963.577734	92170	44414	1963.577734	37771	1963.577734	46592	1963.577734	1963.577734	0.001778694	0.072371799	U test	3.3	0.002	UP
10.1_380.2797_[M-H]-				10.106	380.27969	[M-H]-	4.49	137466	124539	219422	204665	145410	106673	180757	192450	142098	152576	77256	73904	131555	79413	159997	98049	69424	34132	167647	74433	19223	113757	109810	90802	75323	85194	85756	60915	17745	0.56744454	0.414567325	t test	1.6	0.003	UP
10.3_394.271_[M+H]+				10.268	394.27097	[M+H]+	3.38	153374	163793	211701	147815	201144	163949	160822	253612	252510	245218	104430	141693	95851	136159	146298	156272	82427	167617	132620	170616	243043	217077	233224	174703	114073	222267	185211	211849	173934	0.012324485	0.757736219	U test	1.4	0.002	UP
10.3_425.41_[M+H]+				10.313	425.40997	[M+H]+	8.27	21647	34964	192796	37294	165417	393617	108443	247554	283262	94671	224317	335554	489369	125494	384481	552854	826435	523178	674994	144295	241769	100326	208968	228207	232791	194858	167986	120861	104671	0.384483645	0.790543363	t test	0.4	0.005	DOWN
10.4_647.5713_[M+H]+				10.365	647.57129	[M+H]+	14.37	167495	183391	313135	201519	286761	248090	283761	272265	244269	271153	20500	161810	154593	192601	249438	241042	145598	208288	224653	126125	249743	146920	253892	228347	234661	239727	219023	208901	228949	0.454827085	0.037144018	U test	1.4	0.004	UP
10.7_633.5342_[M-H]-				10.74	633.53418	[M-H]-	92.45	28793	38552	40028	732.8661621	41384	84048	29467	230749	115889	73853	91151	123290	275612	43833	83908	193594	139635	101546	331457	110477	732.8661621	732.8661621	732.8661621	732.8661621	732.8661621	732.8661621	732.8661621	732.8661621	732.8661621	0.008373859	0.224846427	U test	0.5	0.005	DOWN
10.7_797.4018_[M+H]+				10.702	797.40179	[M+H]+	7.15	205752	188553	159725	172173	80560	347415	131210	162700	135989	198880	264177	419095	356811	125801	293448	309042	341937	273623	398323	347913	251118	134509	208723	154075	213703	250518	257805	129150	122461	0.30672814	0.101187912	t test	0.6	0.001	DOWN
10.9_790.5839_[M+H]+				10.863	790.58392	[M+H]+	20.37	380620	976952	900875	764577	1022158	276994	1095472	364163	448367	417471	267360	298761	394587	323544	348790	277642	171593	400948	227523	188182	214485	1103888	992117	625834	849494	270735	338868	279605	241273	0.141275471	0.759796133	t test	2.2	0.004	UP
11.1_422.3832_[M+H]+				11.064	422.38318	[M+H]+	6.88	120212	236484	79317	199700	239075	113630	213890	126235	65662	275835	402041	513826	254824	193272	352792	493797	422879	264233	166379	392975	68499	123258	35476	205904	132598	234094	283383	115059	222707	0.258105283	0.420399658	t test	0.5	0.001	DOWN
11.2_365.2456_[M-H]-				11.208	365.24561	[M-H]-	7.3	520457	933850	532561	412560	679092	773803	761898	1263712	1067352	1058466	1388438	1199105	1689638	681097	973846	1377102	1417579	868660	1503009	1355439	387642	384349	400132	410247	423610	332164	321598	267387	221309	0.530311269	0.289608402	t test	0.6	0.005	DOWN
11.2_375.2744_[M-H]-				11.208	375.27435	[M-H]-	5.2	250358	625768	308373	198796	381582	382435	468635	530938	470572	460985	731972	757679	845371	450380	550861	718184	768870	386756	731706	627106	275814	205136	177613	205682	199667	135216	169009	109541	119365	0.940011403	0.351232092	t test	0.6	0.001	DOWN
11.2_445.3402_[M+H]+				11.219	445.34021	[M+H]+	4.06	16459	4295	6122	5830	6990	14775	7801	12754	7387	67630	20673	9925	24573	23004	35186	39293	41477	45359	43289	23752	14497	3705	17828	24899	22034	16455	27570	11930	16070	2.77E-05	0.785572991	U test	0.5	0.004	DOWN
11.2_674.4611_[M+H]+				11.17	674.46106	[M+H]+	6.16	111566	223950	163172	71635	197487	136189	185085	247758	127997	168305	10126	137688	45904	29001	94721	90263	119446	78570	98637	124249	112732	110574	65910	72906	93930	110796	99825	59747	96189	0.976978788	0.61492757	t test	1.9	0.002	UP
11.2_674.4632_[M+H]+				11.176	674.4632	[M+H]+	5.86	111566	223950	163172	71635	197487	136189	185085	247758	127997	168305	10126	137688	45904	46325	94721	90263	119446	78570	98637	124249	112732	110574	65910	72906	93930	110796	99825	59747	96189	0.976978788	0.698822864	t test	1.9	0.002	UP
11.3_481.4721_[M+H]+				11.257	481.47211	[M+H]+	5.46	507.6630371	507.6630371	507.6630371	507.6630371	26472	80631	507.6630371	10517	9217	507.6630371	43774	28190	34252	507.6630371	11992	82975	87111	79740	121625	15224	9664	507.6630371	507.6630371	5077	18214	6979	507.6630371	507.6630371	507.6630371	3.24E-05	0.630121227	U test	0.2	0.005	DOWN
11.6_741.4058_[M+H]+				11.578	741.40576	[M+H]+	16.37	514514	777801	389276	832952	495504	695864	507009	745345	923677	509836	690542	1093023	1091601	1143245	1034606	872120	1125535	601754	829066	889881	412285	510614	369644	968117	528602	737413	486846	557598	681490	0.638356105	0.424846646	t test	0.7	0.003	DOWN
11.7_328.3204_[M+H]+				11.748	328.3204	[M+H]+	662.65	40300120	20520244	63512748	19131106	71194296	255279408	59005136	61729860	131809792	101818192	98966816	135266832	213571248	76948704	70060712	286053664	191204624	228848752	333377664	93867208	126267296	102951944	121578744	111580824	114368400	93156744	75613120	67326448	61175272	0.011935199	0.405068553	U test	0.5	0.005	DOWN
11.7_350.3025_[M+H]+				11.747	350.30249	[M+H]+	45.9	931328	423152	1615900	447678	1788177	2792112	1414023	1666058	1880990	2403912	2222952	3258378	5148367	1762228	1766565	7521116	4278406	3725040	8094491	2216877	2701019	2360620	2725960	2912315	3094668	2241075	1511754	1736823	982152	0.791669786	0.302341685	t test	0.4	0.005	DOWN
11.7_362.2826_[M-H]-				11.684	362.28259	[M-H]-	10.11	509454	838639	148824	294374	569534	917924	879918	966250	1141709	1106442	1388652	1637149	1863250	833441	685241	1941569	1616901	1092951	3247312	2374804	357646	425599	311559	686101	496794	262007	195654	318559	290457	0.66972003	0.460330731	t test	0.4	0.005	DOWN
11.7_372.3113_[M-H]-				11.689	372.31134	[M-H]-	6.25	339543	763017	105102	190546	398556	639520	685576	597826	742860	1036554	1056691	1454659	1282750	810331	790302	1359982	1193425	639577	2157119	2295845	301682	341831	279967	415001	312583	184198	159672	243244	192777	0.863383811	0.154463263	t test	0.4	0.004	DOWN
11.9_239.2245_[M+H]+				11.882	239.22453	[M+H]+	5.26	694502	313224	267077	297181	919853	1166232	238416	720651	912999	881851	1123618	826291	1025808	730114	617272	1264164	1435276	1333470	1988663	1003948	469174	460480	522256	811600	814600	772738	696913	706503	656497	0.120641487	0.645967701	t test	0.5	0.005	DOWN
11_679.4361_[M+H]+				10.963	679.4361	[M+H]+	6.52	435683	1045927	674443	464392	909931	461388	1044987	456425	926732	660713	249571	400513	407800	460814	315941	262690	640805	165318	605792	167040	548575	403060	735382	583595	474099	535645	677051	498628	342824	0.093499971	0.508533344	t test	1.9	0.003	UP
11_679.4388_[M+H]+				10.967	679.43884	[M+H]+	16.76	435683	1045927	674443	419356	909931	461388	1044987	456425	926732	660713	249571	400513	407800	253335	315941	262690	640805	378581	605792	167040	537175	403060	221023	417205	474099	535645	677051	498628	342824	0.072405921	0.292980664	t test	1.9	0.003	UP
12.2_369.3513_[M+H]+				12.208	369.35132	[M+H]+	8	237227	109131	214352	61252	60865	428908	139216	430703	359780	32012	76225	75758	44237	37826	41634	33357	29161	34180	34354	51030	39934	140622	192500	963808	293644	104864	310158	413324	224469	0.210135601	0.033987581	U test	4.4	0.004	UP
12.4_952.5742_[M+H]+				12.4	952.57422	[M+H]+	2.7	16176	32876	25467	14099	19050	22949	28619	43731	28252	28394	25697	63282	50795	19224	81276	38230	39680	35202	69554	58926	31711	10802	31598	58499	29086	22220	38338	18325	33854	0.377886168	0.526817463	t test	0.5	0.005	DOWN
12.6_429.4046_[M+H]+				12.573	429.4046	[M+H]+	7.04	92715	111288	104631	175040	53441	95619	124726	184267	90928	130437	241389	192741	182421	227120	131023	171751	206921	215709	144474	158477	4042	4874	68620	136163	109160	114581	130645	77805	74020	0.182086919	0.800569619	t test	0.6	0.001	DOWN
2.1_286.0865_[M+H]+				2.124	286.08646	[M+H]+	2.22	7058	85123	59990	60338	78485	56284	74194	42691	95520	83526	20303	39706	13936	43408	22417	35410	13055	41455	54409	19534	92423	108609	105816	55984	25027	79343	73461	106894	43153	0.468632041	0.352519898	t test	2.1	0.003	UP
2.2_116.0703_[M-H]-				2.243	116.07032	[M-H]-	23.9	3075170	1519815	2241690	1451410	3515767	4533448	4929725	1754563	1758019	2033750	10145162	4605646	6551210	5829258	2742962	5529640	4218050	5249783	2267421	3245960	11767606	8716854	8531919	3895306	11759360	10253765	9783009	4042419	10892140	0.110975498	0.526535768	t test	0.5	0.005	DOWN
2.2_299.0627_[M-H]-				2.193	299.06274	[M-H]-	129.64	37680916	14189260	22663520	16859164	21973122	20590308	13894795	31164112	16040805	24989702	36127908	7301018	11891456	19614460	8021094	11897580	9221389	4426720	9573838	10971604	42735804	40863244	40502684	48592180	33709308	32503008	67970576	42198472	94298672	0.260997978	0.013560597	U test	1.7	0.005	UP
2.4_276.908_[M-H]-				2.431	276.90796	[M-H]-	7.34	63012	19783	30215	17186	29056	40658	18563	43111	19395	24589	31957	10442	10912	7348	18312	19942	663.2838867	13801	12134	6633	109692	167365	272119	157586	295591	190394	191445	153609	194770	0.068696878	0.636001658	t test	2.3	0.005	UP
2.6_328.4098_[M+H]+				2.617	328.40976	[M+H]+	5.37	129648	138778	267489	153528	124558	140899	85089	92553	96277	125993	69164	81600	77367	91058	93165	107964	107361	88928	74669	97426	99761	117503	137491	130146	138515	108920	85734	246656	99636	0.03022782	0.589098519	U test	1.5	0.005	UP
3.1_236.6421_[M+H]+				3.148	236.64215	[M+H]+	3.56	18215	15958	24915	22687	10532	20438	64068	22842	11190	31480	6553	6860	6266	5448	18849	8784	9885	13033	8589	11033	52367	38666	17964	11726	12840	6793	12435	20925	7859	0.004550041	0.132964387	U test	2.5	0.001	UP
3.1_461.2138_[M+H]+				3.143	461.21381	[M+H]+	16.18	50007	779898	9381	8650	15368	9949	7332	21775	10016	17490	575826	1207284	12771	565435	52540	1852933	14483	1108036	28592	680138	11211	27339	140318	31354	160551	24968	17340	146213	70743	3.04E-07	0.153876487	U test	0.1	0.005	DOWN
3.2_125.5341_[M+H]+				3.17	125.53411	[M+H]+	3.55	15423	4682	28011	5839	15767	15437	7170	14892	7415	10694	38205	13623	33948	14007	66432	42627	14152	43254	22240	29303	25969	23940	42920	5779	92449	54110	5957	74341	29738	0.280653811	0.268064131	t test	0.4	0.004	DOWN
3.2_182.1173_[M+H]+				3.221	182.11734	[M+H]+	2.81	16786	6373	11024	5428	8158	10972	7014	8408	5612	8914	9250	16366	18287	12745	20429	11115	16831	9971	15248	17513	8704	23086	32995	9621	9184	57273	9712	16350	18122	0.008461406	0.183627464	U test	0.6	0.004	DOWN
3.2_273.8266_[M-H]-				3.177	273.82663	[M-H]-	2.76	811398	318397	323770	268615	178459	337240	337154	302167	233118	304653	147676	255124	152335	107077	273968	247578	447172	113978	113972	121955	10935	48365	52452	16791	78249	173612	70673	45288	224408	0.000103075	0.003718083	U test	1.7	0.005	UP
3.2_358.1978_[M-H]-				3.175	358.19781	[M-H]-	9.49	527758	2511341	995265	3070651	3157363	2625234	1429081	501321	324378	2553480	3711842	2949634	2511633	3876033	4050732	4452416	5114282	3732745	1179425	2091355	4284901	4089851	2601974	3237183	3581028	572354	847334	459641	1508075	0.116816523	0.895832836	t test	0.5	0.005	DOWN
3.2_443.0848_[M+H]+				3.201	443.08475	[M+H]+	11.31	142667	90112	215580	170811	233858	179794	195957	137646	166166	207380	56633	49795	70141	157736	147557	72769	64956	180348	126190	69581	127916	107436	52124	134914	110215	179734	170262	83442	43583	0.116005417	0.129975629	t test	1.7	0.001	UP
3.2_574.2648_[M+H]+				3.157	574.26483	[M+H]+	5.36	631.6695313	44582	8550	8617	7037	8403	631.6695313	6317	631.6695313	9561	64835	51763	6795	29202	7237	110553	40370	79773	10068	10640	631.6695313	631.6695313	12784	631.6695313	18230	12621	8864	631.6695313	24601	9.51E-05	0.208221332	U test	0.2	0.005	DOWN
3.3_230.9961_[M-H]-				3.28	230.99611	[M-H]-	303.85	20197656	32072982	15650779	21356382	26767712	31196118	92836920	11690020	12427661	19604376	9449882	37570656	13129973	6829612	12452796	11586057	7402980	14079020	13354911	7690222	34659176	36086884	34411784	33974708	34396776	34630996	33942380	33398184	33983832	0.000190661	9.82E-05	U test	2.1	0.005	UP
3.3_590.221_[M-H]-				3.348	590.22101	[M-H]-	12.48	737.2601074	737.2601074	737.2601074	737.2601074	737.2601074	11861	10822	15446	737.2601074	737.2601074	43271	14842	7373	60180	12773	297627	737.2601074	159676	8985	737.2601074	13986	737.2601074	48564	30553	21699	20207	54202	48600	18841	0.000300009	0.000585163	U test	0.1	0.005	DOWN
3.4_272.0594_[M-H]-				3.392	272.05939	[M-H]-	7.06	42185	135876	54791	51913	56056	97184	546567	32777	12149	88702	19030	110508	13423	13020	28079	11703	7672	18185	10833	12110	52511	52397	15347	125045	46424	26316	31543	47298	111844	3.37E-05	4.21E-06	U test	4.4	0.005	UP
3.4_351.1658_[M+H]+				3.404	351.16583	[M+H]+	21.8	381416	842043	617878	510175	688648	721414	409371	517983	539121	693099	1282785	1072029	374058	1140990	629010	1699739	1065490	1055613	574751	1053550	881945	635788	799437	708356	734323	779274	715075	813945	788891	0.786073553	0.295463194	t test	0.6	0.005	DOWN
3.4_367.2261_[M+H]+				3.362	367.22607	[M+H]+	4.47	10053	6388	10016	23713	92604	19783	32719	8626	22695	20636	114522	65488	8278	85084	39501	81663	72641	174772	35924	85718	11172	10268	8199	8435	34201	27373	36801	43788	638.7836426	0.001375948	0.707485019	U test	0.3	0.004	DOWN
3.5_194.1649_[M+H]+				3.506	194.16487	[M+H]+	13.48	655846	856500	765441	812430	673512	718670	839938	525236	550325	621594	597458	688507	547314	508402	500471	472349	517681	456500	551944	483566	574331	440056	533305	542632	625782	626980	569785	571436	631250	0.382507698	0.867173511	t test	1.3	0.004	UP
3.5_230.9962_[M-H]-				3.451	230.99622	[M-H]-	38.99	2152430	1178633	1408430	1965410	2410097	3304773	8624287	991406	1499231	1985424	1658252	3221319	684783	578100	1002381	340814	216891	1081304	309894	643064	2913321	2768631	3453951	2839310	1082128	2870850	3284751	2888128	2739323	0.00013409	0.004457728	U test	2.6	0.004	UP
3.5_231.2837_[M+H]+				3.476	231.28375	[M+H]+	5.74	8457	582.9845703	582.9845703	7538	582.9845703	582.9845703	582.9845703	10415	582.9845703	15526	20662	39724	7005	16128	5830	9341	11185	15145	9833	36190	34286	16359	37163	34458	25644	49683	43848	44778	14392	0.00381685	0.017470876	U test	0.3	0.005	DOWN
3.5_344.1018_[M+H]+				3.497	344.10184	[M+H]+	6.02	57801	58374	45244	42594	51363	48157	47488	65470	19309	65820	16198	682.8867188	13433	15161	19897	19531	682.8867188	33923	16636	58544	25464	682.8867188	682.8867188	12249	20272	27128	59502	50390	11558	0.163090424	0.009493327	U test	2.5	0.002	UP
3.5_362.1916_[M+H]+				3.462	362.19165	[M+H]+	27.83	560174	920639	502376	525449	843534	622246	473243	387253	503812	746714	1649518	1150503	424944	1153840	668649	1749705	1236918	1082038	627874	1306393	733653	544043	599330	627985	670718	706931	771256	739245	726352	0.705533805	0.432757306	t test	0.5	0.004	DOWN
3.5_394.1976_[M+H]+				3.499	394.19763	[M+H]+	27.05	177255	627058	520481	277058	335647	502069	285673	553540	517270	322306	765250	764701	400928	884817	801987	934586	776990	924261	503127	566481	307641	767404	860145	386764	921390	325435	855140	449972	462257	0.233281302	0.217124128	t test	0.6	< 0.001	DOWN
3.5_399.1878_[M+H]+				3.479	399.18777	[M+H]+	6.24	8106	27614	10128	32834	29220	25773	8447	6017	11700	75441	97002	127022	16172	291877	28058	106886	250282	137596	18466	128377	18367	8115	9101	14158	11990	10830	53636	12937	12612	0.008019183	0.180803783	U test	0.2	0.004	DOWN
3.5_409.1699_[M-H]-				3.502	409.16995	[M-H]-	9.66	56630	706792	116877	32370	110449	81318	64467	44865	32001	79881	435557	817783	82532	708570	175233	1061545	1102442	394872	64771	88984	56361	70577	125874	117541	171369	50665	59509	49699	67823	2.98E-06	0.187597839	U test	0.3	0.004	DOWN
3.5_432.1926_[M-2H]2-				3.452	432.1926	[M-2H]2-	8.15	18917	165500	7353	7675	26409	28159	18715	9768	6959	8945	249076	239144	26024	100768	56029	594386	281160	146872	46761	15081	8983	11516	12479	278907	268174	290156	40663	19695	12408	3.16E-06	0.060414017	U test	0.2	0.002	DOWN
3.5_443.2257_[M-H]-				3.468	443.22574	[M-H]-	4.66	176903	131112	160635	259052	377882	212433	340524	174848	206305	183784	135511	178638	90772	151846	161367	198164	109867	112045	148986	43052	188076	238074	226875	174988	161349	229924	194285	210997	197734	0.215889381	0.797291613	t test	1.6	0.005	UP
3.5_520.2388_[M+H]+				3.488	520.23877	[M+H]+	8.27	8306	70304	38147	7271	37507	14098	17790	19613	8388	12304	67786	93551	9923	72238	19549	141683	71528	65220	182066	72612	72618	19173	15245	8868	29005	51295	32142	33202	59090	0.009393065	0.397847712	U test	0.3	0.003	DOWN
3.5_523.2394_[M+H]+				3.496	523.23944	[M+H]+	8.41	6134	64684	613.4242188	19237	10504	12969	6701	10675	613.4242188	6808	169083	83555	7376	57182	11004	216523	64474	111053	12445	106569	13660	8366	613.4242188	14026	9964	13288	7245	32875	12624	0.000251929	0.370602833	U test	0.2	0.004	DOWN
3.5_580.7748_[M+2H]2+				3.519	580.77478	[M+2H]2+	39.82	14339	475218	7789	631.2878418	9415	63422	9203	631.2878418	631.2878418	29761	567823	731504	14076	734002	57657	1505013	588261	267678	9983	53521	631.2878418	631.2878418	631.2878418	7247	631.2878418	631.2878418	17391	9673	13956	1.41E-06	0.103270073	U test	0.1	0.003	DOWN
3.6_341.1344_[M+H]+				3.628	341.1344	[M+H]+	3.12	40895	178417	39884	114963	46179	70426	184532	102873	40863	28284	10000	16308	23783	39976	111959	12390	11132	31218	32937	29972	37506	46757	44838	24115	127648	108010	93192	28686	38137	0.04520581	0.001212966	U test	2.6	0.003	UP
3.6_406.1714_[M+H]+				3.64	406.17145	[M+H]+	3.24	15736	28203	53176	16991	317988	21914	28842	13189	33218	36597	255685	81051	69093	85139	41730	153330	45369	106489	35999	67463	22330	53071	25431	12005	70453	28105	68234	58147	52408	2.61E-06	0.010013697	U test	0.6	0.005	DOWN
3.6_427.6959_[M+H]+				3.563	427.69589	[M+H]+	6.85	5352	64256	8439	6174	7500	17491	10923	7464	8216	6388	39957	71742	8103	71866	15192	89893	103811	28019	7718	16578	535.222998	535.222998	10952	6920	7727	7901	7523	535.222998	6911	4.68E-06	0.198176854	U test	0.3	0.005	DOWN
3.6_427.6979_[M+H]+				3.563	427.69791	[M+H]+	7.57	5352	64256	8439	6174	7500	17491	10923	7464	8216	6388	39957	71742	8103	71866	15192	89893	103811	28019	7718	16578	535.222998	535.222998	10952	6920	7727	7901	7523	535.222998	17692	4.68E-06	0.198176854	U test	0.3	0.005	DOWN
3.6_438.7375_[M+H]+				3.558	438.73746	[M+H]+	6.9	12676	116617	8549	21587	22217	29666	21532	5298	6520	40595	67081	188225	37708	96190	132777	327678	136511	108109	6726	84900	9688	19605	18589	15656	18914	8667	7122	18259	6558	0.000425326	0.43839534	U test	0.2	0.005	DOWN
3.6_495.2497_[M+2H]2+				3.567	495.24966	[M+2H]2+	7.19	11895	81646	14040	13899	17484	9165	16137	15865	36543	28629	101593	142958	14235	80775	20662	211327	60437	63219	35634	121617	51859	6745	12582	31056	31699	37644	13027	38299	16303	0.000388732	0.581774208	U test	0.3	0.003	DOWN
3.6_657.3368_[M+2H]2+				3.593	657.33685	[M+2H]2+	7.55	569.5756836	48055	569.5756836	6751	569.5756836	569.5756836	569.5756836	569.5756836	569.5756836	13596	77224	71697	569.5756836	76396	569.5756836	98644	39290	133408	18812	56585	569.5756836	569.5756836	569.5756836	22734	7745	569.5756836	12427	8025	6550	1.12E-05	0.551639036	U test	0.1	0.004	DOWN
3.7_400.7163_[M+H]+				3.666	400.71631	[M+H]+	5.57	695.857373	26733	12729	7111	18997	49373	7622	23702	23912	6959	22702	58997	16586	93797	21678	73007	56863	84305	25270	41277	14372	11724	14141	42881	44131	65820	59319	47089	9630	0.223174489	0.236480296	t test	0.3	0.005	DOWN
3.7_423.2598_[M+H]+				3.655	423.25977	[M+H]+	6.35	213098	98093	305658	95790	331192	213960	184509	314561	96460	223370	353337	280934	389371	296253	273642	376330	348173	370059	194226	393943	343429	623996	236241	609885	630887	564077	520998	246305	209611	0.247771032	0.845423914	t test	0.6	0.002	DOWN
3.7_469.7632_[M+H]+				3.707	469.76318	[M+H]+	5.32	682.8211914	9684	682.8211914	682.8211914	682.8211914	682.8211914	682.8211914	682.8211914	682.8211914	8542	62751	20547	682.8211914	47681	9726	11260	75467	8189	682.8211914	13355	682.8211914	682.8211914	682.8211914	682.8211914	682.8211914	682.8211914	6828	682.8211914	682.8211914	9.62E-06	0.025231653	U test	0.1	0.002	DOWN
3.7_741.3894_[M-H]-				3.681	741.3894	[M-H]-	7.56	55967	103881	21080	35942	45405	24441	26486	43710	108340	77997	22328	30209	8346	13071	22006	8307	9393	38221	56680	7561	113389	77375	72759	54048	138371	82827	125935	141539	70373	0.110575222	0.038638687	U test	2.5	0.005	UP
3.8_248.4181_[M+H]+				3.76	248.41815	[M+H]+	35.08	21166	478901	895.8556641	18943	8959	15551	13200	895.8556641	895.8556641	895.8556641	163574	498460	18218	223279	80616	586220	518305	30138	17129	13502	895.8556641	895.8556641	895.8556641	895.8556641	24072	895.8556641	895.8556641	895.8556641	895.8556641	3.93E-07	0.010076634	U test	0.3	0.004	DOWN
3.8_384.7161_[M+H]+				3.769	384.71606	[M+H]+	26.36	19319	265291	44331	20585	24498	645.992627	26882	77101	46129	19447	312908	402032	38049	199895	30493	294146	459672	331853	40462	244621	645.992627	6775	12568	40587	19714	35586	30218	65477	6460	7.87E-05	0.326618047	U test	0.2	0.003	DOWN
3.8_527.283_[M-H]-				3.837	527.28296	[M-H]-	12.43	78797	304987	76682	61950	108217	273833	21168	149075	205815	243216	553808	524348	91408	508285	147887	690695	391024	660653	177847	621393	204077	157147	235507	168231	245474	224681	326066	170064	272869	0.393575745	0.164716784	t test	0.3	0.003	DOWN
3.8_629.2232_[M-H]-				3.834	629.22321	[M-H]-	23.37	156941	174778	58510	213724	322941	262208	413591	93556	68197	202946	85650	228460	87234	18496	30531	43665	21354	56214	142697	27936	544964	572205	590391	500584	549078	608238	527830	588618	570853	0.802493599	0.015154087	U test	2.6	0.005	UP
3.8_659.3343_[M+H]+				3.811	659.33429	[M+H]+	4.54	7250	14399	10194	8351	11312	10960	5935	11116	12493	7190	62992	66817	10287	24065	49130	21225	15339	8381	27911	10059	35762	21168	36618	13014	40857	39588	38952	13239	12507	0.992507478	0.034795083	U test	0.3	0.002	DOWN
3.9_199.1804_[M+H]+				3.86	199.18039	[M+H]+	0.53	142595	97129	92826	178234	143452	111052	135086	175508	124543	117134	274595	213560	189836	159511	298304	139465	186466	148883	251961	150593	100448	152076	81053	230337	172273	99810	58108	83061	92046	0.573981701	0.596767121	t test	0.6	0.003	DOWN
3.9_287.1361_[M+H]+				3.86	287.13614	[M+H]+	18.49	412021	678174	637441	303145	541364	433370	498331	443183	518338	594916	684206	755728	399877	865753	644446	946294	913456	919090	506042	907411	507948	603368	614309	735979	674332	692879	709923	714904	760597	0.989092725	0.547898639	t test	0.7	0.002	DOWN
3.9_361.1516_[M-H]-				3.909	361.15158	[M-H]-	2.64	182982	283992	240077	212710	298770	210594	257384	258299	297571	259958	89721	187110	137402	209852	267396	147029	181595	125021	181654	206877	320271	267166	239062	282198	188879	352242	188796	192140	306633	0.908138918	0.726688937	t test	1.4	0.005	UP
3.9_394.1612_[M-H]-				3.906	394.16122	[M-H]-	27.79	1261421	1840629	1186770	1027384	1689743	1486141	1391697	733291	718360	1142351	2979808	2277344	1276741	2737025	1286355	3909599	3030923	3099047	962100	2003959	1485904	1534370	1582558	1618531	1511018	1555677	1635425	1223743	1727063	0.790326208	0.428201535	t test	0.5	0.004	DOWN
3.9_395.726_[M+2H]2+				3.886	395.72595	[M+2H]2+	24.68	20732	624794	144251	93560	371013	331255	240423	255190	328268	424113	980435	1035501	241869	932736	293047	1798083	847955	1051917	432734	782124	57343	144123	206213	346718	448909	415453	480342	430591	424098	0.855189593	0.211938284	t test	0.3	0.002	DOWN
3.9_534.2186_[M+H]+				3.909	534.21857	[M+H]+	12.7	11866	158813	21424	7974	21436	9845	11952	7625	11802	7524	94037	173038	8949	77676	26283	208488	84774	76976	21251	18773	752.3729004	11507	26955	18539	11134	39473	15562	752.3729004	752.3729004	1.02E-06	0.114993938	U test	0.3	0.004	DOWN
3.9_534.2933_[M-H]-				3.939	534.29327	[M-H]-	8.35	38229	157413	169267	102374	111633	70856	56284	104170	121172	115569	255251	250887	95487	258604	104226	378833	227102	269976	109957	142146	248637	163300	237989	183216	170679	233888	150175	170725	216437	0.724003299	0.212937293	t test	0.5	0.005	DOWN
3.9_575.3016_[M+H]+				3.891	575.30164	[M+H]+	4.19	7272	19187	9444	7011	8146	8210	6224	8198	10652	10445	38401	101511	10089	15818	10135	52328	10008	30884	7965	31282	22908	9447	8383	20315	14681	42202	11385	9472	12701	0.001914161	0.009757759	U test	0.3	0.005	DOWN
3.9_651.2246_[M-H]-				3.889	651.22461	[M-H]-	20.55	47336	580735	78255	25636	71724	45612	15053	17528	22572	50668	204602	516572	95379	293900	103172	395794	436508	146151	148695	55933	28914	12603	21542	15135	56660	94384	10685	13426	47307	2.11E-06	0.094245917	U test	0.4	0.003	DOWN
4.1_163.0389_[M-H]-				4.062	163.03893	[M-H]-	12.1	86018	209785	96553	160690	113501	176464	640142	120883	97752	175275	21872	116723	142833	39042	54864	54763	67988	74679	133341	27535	129303	125846	249380	124253	148326	210283	180660	201627	229557	8.29E-05	0.258488048	U test	2.5	0.005	UP
4.1_220.0967_[M+H]+				4.111	220.09671	[M+H]+	5.41	10808	121602	9410	10229	17450	31405	9312	7239	6202	8250	92428	129413	38345	136995	34440	336567	151509	93837	21112	22100	25670	20612	14249	15689	6695	12060	10167	11493	16907	5.41E-06	0.068528517	U test	0.2	0.001	DOWN
4.1_267.1677_[M+H]+				4.123	267.16772	[M+H]+	7.77	457663	664600	706576	571730	693307	569669	492413	640830	305130	661021	681586	802198	157385	775550	668305	746101	848715	700059	757039	833424	499780	666734	738704	858197	935799	876162	959238	1074096	969332	0.031718899	0.014765113	U test	0.8	0.005	DOWN
4.1_332.0518_[M-H]-				4.116	332.05185	[M-H]-	8.35	593617	765828	603509	583734	736694	849749	1127428	678397	453830	412139	1309585	861049	701101	945061	792588	946439	767651	1398410	1225018	1038066	792729	756640	888322	760487	1388293	666163	763998	495442	1297579	0.635301298	0.341562266	t test	0.7	0.002	DOWN
4.1_375.1296_[M+H]+				4.136	375.12958	[M+H]+	5.11	330801	286525	478115	400695	231541	217972	400563	305484	288247	135322	154882	138105	133828	255317	258738	161067	90268	174787	209120	177914	194476	194660	216878	241481	199419	202622	238090	314724	254921	0.852207649	0.804888023	t test	1.7	0.004	UP
4.1_444.1872_[M+H]+				4.09	444.18716	[M+H]+	19.74	583260	764856	742702	648752	803900	707672	509236	748998	636395	709430	848951	897288	528419	965944	858041	1096551	677413	903342	758843	720012	878049	913164	967199	1134766	1104803	1072477	1068592	1109574	1071601	0.112937121	0.796097196	t test	0.8	0.005	DOWN
4.1_542.7703_[M+H]+				4.052	542.77032	[M+H]+	6.54	10965	17092	720.7660645	720.7660645	11678	25631	720.7660645	720.7660645	720.7660645	7208	89448	57733	9717	20758	17331	115734	14060	64908	8972	47567	12400	11460	18029	10917	720.7660645	11849	13212	10129	23619	0.025430192	0.112413658	U test	0.2	0.003	DOWN
4.1_577.8356_[M+H]+				4.094	577.83563	[M+H]+	6.72	7965	9235	796.4744629	796.4744629	796.4744629	796.4744629	8549	796.4744629	796.4744629	796.4744629	10401	12027	796.4744629	67741	10499	50396	8066	45218	796.4744629	59231	796.4744629	796.4744629	796.4744629	13599	9938	796.4744629	8858	796.4744629	22212	7.81E-05	0.023542489	U test	0.1	0.004	DOWN
4.1_717.3782_[M+H]+				4.088	717.37817	[M+H]+	17.87	725.0932129	216230	10942	7251	725.0932129	9532	725.0932129	7645	725.0932129	15897	71821	173991	17774	238852	27101	226096	286096	49718	10730	7497	9638	725.0932129	19986	17981	725.0932129	9490	11188	725.0932129	8705	6.33E-07	0.065815782	U test	0.2	0.003	DOWN
4.1_725.2899_[M+H]+				4.119	725.28986	[M+H]+	8.87	9740	14324	743.7128418	7437	8697	13978	743.7128418	8757	9565	743.7128418	58423	107020	8974	15829	17411	108806	64056	98270	743.7128418	59639	10921	10137	9708	743.7128418	9666	743.7128418	10850	20386	8243	0.090636132	0.137337563	t test	0.1	0.005	DOWN
4.1_725.2958_[M+H]+				4.114	725.29584	[M+H]+	6.2	9740	14324	743.7128418	7437	8697	13978	743.7128418	8757	9565	743.7128418	58423	107020	8974	15829	17411	108806	64056	98270	743.7128418	59639	10921	10137	9708	743.7128418	9666	8225	10850	20386	8243	0.090636132	0.137337563	t test	0.1	0.005	DOWN
4.1_875.8698_[M-2H]2-				4.147	875.86981	[M-2H]2-	15.12	33848	211835	26293	20428	89664	226778	1260.945313	30375	20318	33170	516578	155123	42567	216595	56357	1206581	205365	457105	37973	277550	1260.945313	38579	18076	35769	1260.945313	1260.945313	1260.945313	66069	15199	0.00092436	0.009230376	U test	0.2	0.002	DOWN
4.2_193.0495_[M-H]-				4.171	193.04953	[M-H]-	8.22	149510	287649	96557	196106	178258	317425	1168484	49879	49787	295593	83030	267762	34043	5813	13515	24628	14286	83259	114796	31510	306435	349682	288008	239451	173643	230652	89155	230192	214537	0.000239899	0.003335252	U test	4	0.004	UP
4.2_344.1821_[M-H]-				4.23	344.18213	[M-H]-	110.51	6521944	11301630	10207686	7028454	9055627	10128562	7194361	5544642	5024027	7176770	15578526	12034191	6174532	14844001	9250987	19145962	13469662	16918448	6593603	14569853	11771495	12112843	12416325	11854737	11848226	12433506	12570661	11479160	12105616	0.575196931	0.177777777	t test	0.6	0.005	DOWN
4.2_362.1717_[M-H]-				4.181	362.17172	[M-H]-	5.36	116953	126471	232964	75884	124217	75081	9593	146526	148729	181845	177531	111691	205169	246869	278057	296124	215472	252076	175778	157615	247883	226985	94306	56959	210996	118117	114277	140732	216284	0.991961524	0.566158411	t test	0.6	0.003	DOWN
4.2_424.2075_[M+H]+				4.221	424.20749	[M+H]+	39.51	746526	1293241	1012952	836018	1213355	1029382	793707	546401	641823	980438	1965571	1695280	719636	2040673	1060638	3008272	2038431	1953778	651891	1573968	1162918	842597	1093465	1058690	1069710	1136430	1050971	1082336	1009085	0.98369453	0.352194928	t test	0.5	0.005	DOWN
4.2_444.5699_[M+H]+				4.193	444.56992	[M+H]+	11.18	738.7617188	49280	738.7617188	738.7617188	738.7617188	10931	9104	738.7617188	11861	9460	18696	46203	7879	21263	12600	199784	28875	109795	14404	24548	738.7617188	9957	738.7617188	738.7617188	21026	738.7617188	738.7617188	9467	738.7617188	0.000131839	0.000891101	U test	0.2	0.004	DOWN
4.2_862.4429_[M+H]+				4.182	862.44287	[M+H]+	8.48	14630	61694	9506	15634	42573	59581	58864	8000	445360	7027	98635	70432	286640	96016	329151	158511	512190	79898	471599	88002	531613	19038	12362	12093	578875	15647	9981	160608	9437	4.38E-06	0.024475031	U test	0.3	0.001	DOWN
4.3_271.7938_[M+H]+				4.35	271.79382	[M+H]+	7.17	7461	9091	25599	6206	24138	11321	6726	34600	16512	15518	21566	40223	9586	57815	14121	80941	79317	73255	33200	47763	92530	40408	39912	12544	45567	45344	36276	30727	32673	0.12818057	0.467323932	t test	0.3	0.005	DOWN
4.3_293.1888_[M+H]+				4.303	293.18875	[M+H]+	3.78	15385	24399	16146	25535	8626	78558	43010	10010	10159	23295	119895	49164	22171	119139	22890	291807	46140	36954	54079	57388	24747	35839	16625	24398	28525	31783	44280	20889	12829	0.0102532	0.003784118	U test	0.3	0.005	DOWN
4.3_300.8044_[M+H]+				4.277	300.80435	[M+H]+	9.07	31279	19963	18723	30160	21667	95586	31462	14760	48450	28572	89239	74889	55874	133305	16244	146275	88366	99719	50913	115119	144546	69866	25972	17367	13415	85268	64542	33861	50369	0.003720256	0.518664604	U test	0.4	0.004	DOWN
4.3_387.7121_[M+2H]2+				4.345	387.71213	[M+2H]2+	33.39	144770	402143	372311	320786	440578	417649	325813	438987	484155	486513	571132	468376	305227	820618	383505	716664	595470	662075	487694	615408	607089	491185	654153	596355	546860	560347	575626	565061	530256	0.188007665	0.739324547	t test	0.7	0.004	DOWN
4.3_394.197_[M+H]+				4.251	394.19699	[M+H]+	36.77	1016272	1989573	1028330	1068767	1534742	1715828	1056015	903375	1003288	1484418	3433560	2749372	945309	3040793	1083238	4657729	2726321	3273556	1028197	2788832	1652062	1387033	1541161	1667641	1691311	1647884	1588284	1615850	1586418	0.15419412	0.076862846	t test	0.5	0.005	DOWN
4.3_445.2647_[M+H]+				4.345	445.26468	[M+H]+	4.81	142918	325429	78464	112989	174995	215485	178440	90673	141549	284758	663708	518905	98095	418270	130278	692518	447115	612575	149808	503244	114978	158429	258582	152388	205993	73344	116381	228224	279310	0.490789319	0.065368795	t test	0.4	0.005	DOWN
4.3_462.2351_[M-H]-				4.314	462.23508	[M-H]-	8.35	42613	71967	110846	71755	166956	183825	67012	64482	84130	203158	328572	212829	114260	301359	133897	349374	269494	370857	78062	169049	133009	165631	126191	120840	94536	55367	109637	118272	69636	0.174697686	0.225699627	t test	0.4	0.003	DOWN
4.3_526.7369_[M+H]+				4.273	526.73688	[M+H]+	5.53	18114	35270	119360	35648	48323	61268	60622	80023	62480	28237	758.2170898	7582	16422	39877	17941	42705	16417	29452	18067	7670	22899	15111	24913	31324	21757	58060	44511	7895	8642	0.457116242	0.354511896	t test	2.8	0.004	UP
4.3_573.78_[M+H]+				4.338	573.78003	[M+H]+	7.16	655.4719238	18456	655.4719238	655.4719238	655.4719238	655.4719238	7952	8298	655.4719238	655.4719238	18625	32788	6555	28608	655.4719238	113720	26798	9472	9650	22376	655.4719238	655.4719238	8050	655.4719238	12671	10749	8828	10863	655.4719238	0.000200892	0.00142637	U test	0.1	0.004	DOWN
4.4_174.1487_[M+H]+				4.379	174.14867	[M+H]+	17.41	68919	278689	208617	178663	361133	251061	396328	211740	303606	263306	368054	425769	337302	783780	410696	469318	1510258	2484523	524672	1586657	270138	221348	220860	302670	270059	265143	264634	228100	224342	0.932850288	0.003936008	U test	0.3	< 0.001	DOWN
4.4_219.2066_[M+H]+				4.378	219.2066	[M+H]+	10.59	586.8400879	586.8400879	586.8400879	7264	586.8400879	8564	586.8400879	586.8400879	586.8400879	586.8400879	7909	12527	586.8400879	40132	39435	6175	164253	236488	5868	146136	6763	586.8400879	586.8400879	586.8400879	7421	7670	586.8400879	586.8400879	586.8400879	7.41E-06	0.004474694	U test	0	< 0.001	DOWN
4.4_289.0384_[M-H]-				4.408	289.03845	[M-H]-	16.6	325193	406508	226350	379686	424195	637675	1629775	257411	177930	440136	266618	404534	245567	165356	130036	168630	86493	219129	237667	92548	479887	368803	376670	314479	426396	443809	312679	557352	422936	0.000213813	0.17480792	U test	2.4	0.005	UP
4.4_556.2407_[M-H]-				4.374	556.24072	[M-H]-	5.5	10549	49695	20353	6605	38515	115711	11497	19915	19081	32977	195267	84262	43229	200387	77929	398477	157536	276916	17664	160839	27381	22490	92580	44593	12265	67285	48771	660.4766602	13524	0.004405569	0.56398809	U test	0.2	0.002	DOWN
4.4_593.2249_[M-H]-				4.417	593.22491	[M-H]-	15.08	249138	200328	431298	308173	244874	292643	276026	254327	332530	265643	99029	165246	182962	240419	312342	176339	157723	224789	243055	100366	307819	312243	253522	320829	163496	358302	364148	162291	271980	0.203321161	0.885929249	t test	1.5	0.005	UP
4.4_631.3249_[M+2H]2+				4.421	631.32489	[M+2H]2+	34.8	26890	572460	711.7404297	9287	48874	17127	26253	8499	7786	7117	289825	652130	39277	153018	51729	617855	455275	239398	26522	216205	52678	7906	21297	32025	9720	20735	7415	16244	42737	6.03E-07	0.280315214	U test	0.3	0.002	DOWN
4.4_662.3144_[M-H]-				4.38	662.31439	[M-H]-	10.55	20128	192777	1260.658105	30951	23021	158477	22646	12607	20952	100875	357645	210435	49239	292656	19451	363415	264298	389006	41762	285204	52233	50081	68396	16775	33089	71443	56723	65390	48230	0.004614349	0.024141936	U test	0.2	0.005	DOWN
4.4_735.3322_[M+H]+				4.382	735.33215	[M+H]+	6.88	7967	668.7398438	668.7398438	668.7398438	11074	9652	9827	668.7398438	11063	7315	9736	29374	17673	9728	10563	95116	20365	9977	19923	8223	668.7398438	7106	9654	17164	14170	16895	6964	8644	22801	0.009444078	5.91E-05	U test	0.3	0.001	DOWN
4.5_217.191_[M+H]+				4.516	217.19104	[M+H]+	5.64	63777	63371	27409	129563	92678	40613	10898	54353	76724	94412	307633	366989	272331	414824	191666	205060	151915	129306	370277	857245	179630	114803	201822	243290	205930	132099	151617	184418	338842	0.902623576	0.002840105	U test	0.2	< 0.001	DOWN
4.5_301.1522_[M+H]+				4.467	301.15216	[M+H]+	7.53	586654	1107224	922176	855932	927946	281482	850821	871562	939122	971919	976427	1162851	723335	1117683	964590	1303524	1054082	1163816	973660	971998	1023601	947625	1184981	1534791	1141501	1490877	1592223	1458224	1659398	0.012441002	0.212008758	U test	0.8	0.005	DOWN
4.5_472.2404_[M-H]-				4.5	472.24039	[M-H]-	29.29	737292	1376803	462318	346800	843249	1086645	677822	343317	704997	1077377	2458747	1966932	590803	2159682	692061	3680055	1885210	2472740	694770	1587699	789493	990043	1055840	1076261	1124936	1084665	1208676	989409	1125999	0.612952939	0.181480855	t test	0.4	0.005	DOWN
4.5_508.2404_[M-H]-				4.51	508.24036	[M-H]-	29.78	185602	612112	56208	101541	514737	549740	304986	107914	194521	525594	1375621	1216893	156741	1446001	176445	2006552	1188985	1787826	183759	1028420	406798	313224	443135	368692	386720	328505	391326	335157	352569	0.172360145	0.054842619	t test	0.3	0.005	DOWN
4.5_510.9223_[M+H]+				4.522	510.92227	[M+H]+	10.51	8119	80913	747.432959	747.432959	747.432959	747.432959	8490	747.432959	747.432959	9270	11006	168048	8215	127573	16735	29751	49831	58416	8669	8204	747.432959	11837	9139	9434	747.432959	8082	16203	747.432959	28293	2.24E-06	0.004875881	U test	0.2	0.002	DOWN
4.5_515.1987_[M-H]-				4.54	515.19873	[M-H]-	8.72	281570	191942	111679	264782	200398	217266	143000	135610	108290	205311	364649	502392	227095	514183	249810	450462	362659	291804	199233	173459	402491	250953	339572	271776	333386	456568	381350	309450	564255	0.259652122	0.165971993	t test	0.5	0.004	DOWN
4.5_543.3134_[M+H]+				4.519	543.31335	[M+H]+	8.21	722.4641602	45243	7872	8711	20209	722.4641602	722.4641602	8094	7700	9210	94690	107213	8243	56639	16025	110583	88655	120571	9439	198556	21904	13170	9602	10928	7779	29170	11327	11313	18591	0.001259623	0.163408852	U test	0.1	0.001	DOWN
4.5_590.7832_[M-2H]2-				4.483	590.7832	[M-2H]2-	13.44	25801	387709	27953	11097	1109.691504	44548	12948	14346	23252	63295	301730	547351	40866	506834	108601	661367	397449	405331	22285	133128	13162	16024	12169	13143	31383	16030	21272	13595	1109.691504	3.90E-06	0.369899157	U test	0.2	0.003	DOWN
4.5_609.6159_[M+H]+				4.542	609.61591	[M+H]+	11.26	724.9701172	49962	724.9701172	7250	724.9701172	12689	724.9701172	724.9701172	724.9701172	724.9701172	51838	123615	724.9701172	37335	13241	229112	75807	22764	8194	10778	724.9701172	724.9701172	724.9701172	724.9701172	724.9701172	724.9701172	8595	724.9701172	724.9701172	8.29E-06	0.017039801	U test	0.1	0.002	DOWN
4.5_909.4307_[M+H]+				4.469	909.43073	[M+H]+	10.16	8922	88877	747.7992188	747.7992188	11858	747.7992188	7478	24950	18364	66807	102286	94469	10793	67406	12637	81313	76234	92336	22146	220677	9231	747.7992188	747.7992188	16418	13618	15153	747.7992188	747.7992188	12820	0.004055982	0.019942703	U test	0.3	0.005	DOWN
4.6_261.144_[M+H]+				4.583	261.14404	[M+H]+	4.63	23630	17384	16102	17757	22098	54081	39245	7836	13562	12685	273598	179510	20962	98889	66535	553219	121326	233613	29630	19098	20920	19304	61717	35280	25799	25755	34924	43220	12783	0.045078451	0.063618021	U test	0.1	0.001	DOWN
4.6_493.2288_[M-H]-				4.556	493.22879	[M-H]-	14.27	268293	738795	276523	277154	283157	326157	544196	156287	173611	339861	1025958	992107	358475	842045	386766	1349673	954996	569474	232552	968587	446978	538300	275673	272164	207681	291012	289209	653790	259007	0.015560518	0.313081097	U test	0.4	0.004	DOWN
4.6_521.3182_[M+H]+				4.642	521.31824	[M+H]+	7	10221	68543	700.3634766	700.3634766	7668	41194	700.3634766	700.3634766	700.3634766	10478	155189	83307	700.3634766	95917	7210	17404	57271	135538	15818	214230	700.3634766	700.3634766	700.3634766	10330	700.3634766	7809	10240	700.3634766	700.3634766	0.000412612	0.228719308	U test	0.2	0.005	DOWN
4.6_666.8478_[M+H]+				4.607	666.84778	[M+H]+	22.69	1742633	300472	1261332	1691464	1270031	17770	1538133	450530	629532	12308	64975	296567	10315	20763	7673	126267	186117	18556	9163	11163	9702	20036	11676	1392912	8941	1440592	10540	1318713	8601	0.342912327	0.003069747	U test	12	0.005	UP
4.6_747.4503_[M+H]+				4.583	747.45026	[M+H]+	18.19	1871.671289	1871.671289	1871.671289	1871.671289	1871.671289	1871.671289	1871.671289	1871.671289	1871.671289	1871.671289	244906	59459	1871.671289	95683	1871.671289	591764	18717	121630	1871.671289	1871.671289	1871.671289	1871.671289	1871.671289	1871.671289	1871.671289	1871.671289	1871.671289	1871.671289	1871.671289	0.855438466	0.001009445	U test	0	0.005	DOWN
4.6_789.4003_[M+H]+				4.583	789.40027	[M+H]+	9.21	8211	80233	718.8297363	8296	9426	718.8297363	7391	718.8297363	718.8297363	8353	32777	133853	718.8297363	12382	11119	82951	54679	12301	9235	8373	9668	718.8297363	12238	718.8297363	718.8297363	718.8297363	16267	7196	8481	3.94E-06	0.006993713	U test	0.3	0.005	DOWN
4.6_951.4337_[M-2H]2-				4.571	951.43372	[M-2H]2-	209.81	45006	327056	17953	41609	170367	141775	39038	110073	100192	174946	890292	519982	71161	570084	13360	952441	583372	878915	152791	856348	143463	174133	36413	64444	52803	107948	70776	75379	59758	0.118116587	0.225502574	t test	0.2	0.004	DOWN
4.7_284.6174_[M+H]+				4.743	284.61737	[M+H]+	12.58	20026	147783	5966	25896	7740	70420	29666	596.6257813	596.6257813	6064	254545	274842	17121	197356	42156	391667	233094	93301	7842	84236	24181	596.6257813	14016	596.6257813	11325	15720	596.6257813	7080	596.6257813	0.00120569	0.345866905	U test	0.2	0.005	DOWN
4.7_370.5057_[M+H]+				4.671	370.50568	[M+H]+	6.34	7684	5585	558.5482422	558.5482422	558.5482422	558.5482422	8004	7805	558.5482422	6117	14913	23545	8970	23693	8007	71406	7191	38055	8166	558.5482422	558.5482422	9362	558.5482422	558.5482422	558.5482422	558.5482422	558.5482422	558.5482422	558.5482422	0.005425839	0.034255763	U test	0.2	0.005	DOWN
4.7_633.3422_[M+H]+				4.714	633.34216	[M+H]+	6.01	8415	706.7989258	706.7989258	706.7989258	706.7989258	9932	706.7989258	706.7989258	7068	7298	44203	35652	706.7989258	35053	11065	113974	31406	58650	7994	22538	13062	706.7989258	706.7989258	706.7989258	9444	16232	9002	7679	706.7989258	0.001439834	0.204282163	U test	0.1	< 0.001	DOWN
4.8_385.1115_[M-H]-				4.817	385.11151	[M-H]-	9.87	951731	708389	1056705	803117	906367	481979	597470	789464	797882	857531	1058173	1207996	896233	937092	987189	1047628	989836	1218102	909718	1016945	962300	963702	846614	950226	966139	1093726	763516	1252261	1118984	0.287545478	0.075059113	t test	0.8	0.002	DOWN
4.8_413.6966_[M+H]+				4.769	413.69656	[M+H]+	12.73	8911	151428	20674	21296	31041	159905	22713	6779	9279	37114	249818	212581	13670	189906	52067	388491	90488	239431	59964	214237	18558	16270	26165	23203	52976	35645	25046	11600	45740	0.000270654	0.456993094	U test	0.3	0.004	DOWN
4.8_459.1819_[M+H]+				4.817	459.18188	[M+H]+	7.95	12732	48216	18782	6800	23114	10330	5070	6235	9550	41079	154662	154949	27388	50184	14313	201259	130804	147969	12862	113353	7861	9701	9548	6352	8265	7838	24266	79569	8414	0.017793642	0.052047729	U test	0.2	0.003	DOWN
4.8_506.5694_[M+H]+				4.758	506.56937	[M+H]+	13.02	6789	26670	678.8536133	678.8536133	678.8536133	678.8536133	678.8536133	678.8536133	7575	678.8536133	53110	70927	678.8536133	678.8536133	19836	170756	26454	17075	8175	678.8536133	678.8536133	678.8536133	9306	7227	678.8536133	678.8536133	10220	678.8536133	678.8536133	3.00E-05	0.003833024	U test	0.1	0.005	DOWN
4.8_554.2607_[M+H]+				4.773	554.26068	[M+H]+	14.72	119784	187340	108451	162449	269750	244595	79283	220050	163630	280700	440011	241618	222931	368994	228166	499137	301978	489892	129315	323063	190062	157906	322378	186465	233672	220699	127687	251500	217635	0.796128966	0.748730837	t test	0.5	0.004	DOWN
4.8_745.0247_[M+H]+				4.837	745.02466	[M+H]+	10.95	8631	179632	12152	703.0771484	703.0771484	703.0771484	7031	703.0771484	703.0771484	703.0771484	88562	326793	8422	36797	11322	155051	65606	124469	16755	9170	9921	703.0771484	13111	10842	703.0771484	7129	703.0771484	12898	703.0771484	4.82E-07	0.007388654	U test	0.2	0.004	DOWN
4.8_745.0275_[M+H]+				4.841	745.02753	[M+H]+	7.89	8631	162812	12152	703.0771484	703.0771484	703.0771484	7031	703.0771484	703.0771484	11677	98703	326793	8422	12030	11322	191799	65606	124469	16755	15770	9921	703.0771484	13111	10842	703.0771484	7129	703.0771484	12898	703.0771484	8.36E-07	0.010727121	U test	0.2	0.004	DOWN
4.8_745.0301_[M+H]+				4.828	745.03009	[M+H]+	15.48	703.0771484	222906	12152	703.0771484	8285	10742	7031	703.0771484	703.0771484	11677	98703	409959	8422	51161	11322	191799	73972	124469	16755	15770	9921	703.0771484	13111	10842	703.0771484	7129	703.0771484	12898	7418	4.95E-07	0.003777545	U test	0.3	0.005	DOWN
4.8_826.391_[M+H]+				4.811	826.39105	[M+H]+	8.47	9643	47060	18144	10954	9543	31268	7818	11607	768.2433594	58170	197671	87605	21136	114656	18820	696860	107739	152581	13287	30509	25325	10591	27175	66640	15666	68547	22586	28617	25072	0.039826497	0.000453002	U test	0.1	0.003	DOWN
4.8_893.4217_[M-2H]2-				4.779	893.42169	[M-2H]2-	12.03	285927	51725	7353	17109	56094	17262	15675	21603	135109	11783	1076270	75489	134296	46554	357003	1942081	1265836	778518	21125	186217	95390	16760	51582	339526	20615	12354	347819	384179	217497	0.000349351	0.044002321	U test	0.1	0.005	DOWN
4.8_963.4181_[M+2H]2+				4.776	963.41809	[M+2H]2+	4.75	693.7380859	32077	14246	16022	8612	12707	9463	12006	36810	25417	45591	42943	6937	28481	69397	67062	44261	37388	32210	20260	693.7380859	693.7380859	8378	34472	33747	22498	13668	14059	33183	0.519379149	0.967538453	t test	0.4	0.004	DOWN
4.9_627.8083_[M+H]+				4.865	627.80829	[M+H]+	6.06	680.6330566	7093	680.6330566	7455	17609	680.6330566	680.6330566	10087	8228	680.6330566	72866	21298	8266	14597	7253	74372	27405	83881	7081	11905	680.6330566	680.6330566	11095	10493	680.6330566	680.6330566	680.6330566	16882	9007	0.027624684	0.011502164	U test	0.2	0.004	DOWN
4.9_718.8106_[M+H]+				4.859	718.81061	[M+H]+	8.33	115264	50164	98667	178586	214663	122737	242146	90177	126248	79120	45559	44592	96829	119107	43830	37676	55979	64279	69497	38083	14508	23113	48053	134161	126190	91997	114752	110189	111805	0.540921519	0.031597936	U test	2.1	0.003	UP
4.9_893.4019_[M+H]+				4.885	893.40186	[M+H]+	24.13	346033	445320	468902	541450	578752	490617	600817	532526	512659	364423	256672	415407	167001	481394	477438	365054	291176	350174	462873	280312	316148	346437	355787	414518	385691	387248	394947	424109	430078	0.816024872	0.78444194	t test	1.4	0.005	UP
4.9_893.9262_[M-H]-				4.893	893.92621	[M-H]-	182.11	192940	665567	22644	192488	119616	212395	33844	9312	10163	36210	1117324	1220746	120515	1033433	115121	2100602	752973	785898	121851	217767	223689	241649	163913	244654	191624	104880	112704	94845	145076	0.000831293	0.182880162	U test	0.2	0.005	DOWN
4_276.1561_[M-H]-				3.952	276.15607	[M-H]-	15.26	188434	26077	39917	107902	230299	335829	280326	88436	51956	102904	883961	524599	397874	432402	440780	694575	205061	117534	743466	395562	140750	164372	135707	122794	174773	168130	138074	133653	156076	0.387769729	0.868725664	t test	0.3	0.001	DOWN
4_282.2288_[M+H]+				4.033	282.22882	[M+H]+	6.36	6630	7123	598.6337891	5986	598.6337891	598.6337891	598.6337891	37282	14205	18916	90557	56178	124771	48275	14184	60717	72267	26325	158813	318337	598.6337891	16189	64364	68815	37785	56746	36835	36712	56264	0.006795543	0.005491352	U test	0.1	< 0.001	DOWN
4_346.1968_[M+H]+				4.031	346.19681	[M+H]+	56.72	4178317	7123950	5734520	4279588	6886249	5867714	3892976	3247972	3260946	4981558	10120553	7853408	3584423	9037723	6343116	11441318	8188405	9908917	4071048	9501291	6497657	5262740	6343551	6068756	6246782	6323318	6136174	6329874	6200178	0.77857818	0.070410949	t test	0.6	0.004	DOWN
4_499.2494_[M+H]+				3.957	499.24942	[M+H]+	8.99	17082	21726	17538	9669	6583	11032	15730	8974	7584	12870	25001	72320	16512	27638	20842	164231	83643	21933	13145	16756	658.2652344	10421	19043	8880	12408	18116	9157	13411	9207	0.779733386	0.002067999	U test	0.3	0.001	DOWN
4_587.3048_[M-H]-				4.007	587.30475	[M-H]-	10.52	96948	113441	352084	160694	203300	466051	135282	260454	178136	152499	30208	57245	95016	256229	5630	84279	7115	63539	95838	7377	498408	532456	468195	11495	11366	425822	11521	498196	185478	0.114113046	0.008324304	U test	3	0.001	UP
4_837.8966_[M-H]-				4.006	837.89655	[M-H]-	7.09	18383	10963	13634	11447	651.0626953	13440	9176	651.0626953	651.0626953	11099	59348	254691	7827	208475	30796	586486	198363	158080	6511	28756	21000	651.0626953	651.0626953	651.0626953	651.0626953	22142	651.0626953	10643	651.0626953	0.09458301	0.0233252	U test	0.1	0.005	DOWN
4_948.4387_[M-H]-				4.027	948.43872	[M-H]-	6.99	892.7956055	253408	892.7956055	892.7956055	892.7956055	892.7956055	892.7956055	892.7956055	892.7956055	8928	58365	351657	11618	106622	25456	348172	106602	10036	892.7956055	892.7956055	11884	892.7956055	892.7956055	892.7956055	892.7956055	19486	892.7956055	892.7956055	892.7956055	1.55E-07	0.003263414	U test	0.3	0.004	DOWN
5.1_505.2658_[M-H]-				5.084	505.26575	[M-H]-	12.31	29805	303321	8345	47205	26779	141223	11438	42785	23491	40997	345926	341384	39273	455090	112470	533522	403799	319532	55474	69198	114502	76005	51517	73513	94687	24856	43322	42505	59146	0.000191756	0.120914791	U test	0.2	0.002	DOWN
5.1_593.3287_[M+H]+				5.076	593.32874	[M+H]+	3.06	614.2671875	6143	7616	6960	8180	8685	8002	7352	8046	7248	130083	127463	9904	56369	8357	225021	16393	63278	614.2671875	9037	9222	9681	10715	12677	614.2671875	614.2671875	8399	6433	8908	0.000162575	0.043639772	U test	0.1	0.004	DOWN
5.2_721.3409_[M-H]-				5.214	721.34088	[M-H]-	52.31	906031	2582891	186809	542323	272252	436260	1311181	677299	918858	804998	4887170	3392812	1132514	1862445	160623	5073382	2531806	2778666	1334481	4987424	688770	668627	619435	653770	685168	665685	645434	633842	662513	0.021170645	0.938884438	U test	0.3	0.005	DOWN
5.2_854.8859_[M+2H]2+				5.174	854.88586	[M+2H]2+	737.03	222793	276534	267350	388733	509206	385194	485249	360551	369478	293742	173656	220386	152001	260130	294782	365896	245039	180632	300152	179177	315289	129509	355128	151001	248229	293035	310457	388137	217103	0.395384199	0.578329823	t test	1.5	0.003	UP
5.3_308.128_[M+H]+				5.316	308.12805	[M+H]+	4.87	15277	97358	31115	36741	96960	173787	306785	7785	50474	69207	33437	19216	5907	8247	18932	14398	11727	22989	7612	24285	24454	8916	56668	7791	35480	57363	75095	60170	50393	0.012690425	0.472817988	U test	5.1	0.005	UP
5.3_658.748_[M-2H]2-				5.277	658.74805	[M-2H]2-	9.99	8204	183013	10346	390489	383782	218095	16439	9239	154507	118714	438679	222365	535334	291577	194913	395104	361224	251280	408873	258336	174805	54357	194345	314550	353033	315367	177739	86485	414441	0.082494013	0.779107689	t test	0.4	0.004	DOWN
5.3_792.3775_[M-H]-				5.301	792.3775	[M-H]-	9.84	99591	125171	20027	40395	20816	47664	126217	20671	46201	72081	247147	260757	102555	186033	103810	400527	228706	214917	20620	233089	8638	69349	61001	29777	39143	16964	15474	41049	40153	0.118902807	0.807403692	t test	0.3	0.002	DOWN
5.3_822.4211_[M+H]+				5.277	822.42108	[M+H]+	9.01	22471	75834	6148	18166	70891	17365	90327	66609	64058	108880	356702	182328	81795	170736	6582	392913	150402	210560	105265	363029	21979	614.8287598	12767	17103	22868	20409	24007	28395	44469	0.356984713	0.473486311	t test	0.3	0.005	DOWN
5.3_832.2585_[M-2H]2-				5.3	832.25854	[M-2H]2-	77.98	61322	46102	70699	53317	67961	137494	102850	109930	98686	75109	598.3510742	63864	40068	88865	15092	67650	33712	40332	37189	5984	87277	107810	28095	12897	48110	11505	54981	29992	30951	0.493872293	0.577756727	t test	2.1	0.004	UP
5.4_318.0588_[M-H]-				5.43	318.05881	[M-H]-	51.1	2432690	2173850	3810039	6044258	8935774	9183775	10917602	1641865	2107254	2046617	2115642	1888809	2061577	1917400	2043703	2294536	1871190	1471206	1739261	1337384	3100887	3003076	3195748	3378555	3241628	3621005	3094380	3385564	2903247	0.030038551	0.554502575	U test	2.5	0.002	UP
5.4_318.6259_[M+H]+				5.373	318.62592	[M+H]+	9.34	6319	62770	9542	4837	10703	22534	483.7003418	483.7003418	483.7003418	6933	94841	133353	6063	137827	23044	375727	158951	107357	9107	33960	22783	19228	23088	8153	43626	34278	51423	16305	40137	0.000207126	0.073609801	U test	0.1	0.002	DOWN
5.4_473.2753_[M-H]-				5.449	473.27533	[M-H]-	7.02	191470	193077	197967	157466	277446	282885	257536	603332	170973	765441	527749	782046	286525	276772	1770772	826284	277732	2373512	542820	330305	865776	286254	413664	562943	735562	220022	346311	348929	212730	0.000447185	0.00465577	U test	0.4	0.003	DOWN
5.4_574.2979_[M+2H]2+				5.373	574.29791	[M+2H]2+	8.67	8363	109825	9752	14369	14946	11076	10225	6948	27254	12486	127844	196351	9314	179220	29061	476393	192155	179669	12354	33791	9103	10323	54612	21717	9915	28096	44581	17557	63139	5.26E-06	0.061971989	U test	0.2	0.005	DOWN
5.5_234.2062_[M+H]+				5.513	234.20624	[M+H]+	180.27	2016147	1703104	1654783	1369262	2147180	2129693	1882536	1397891	1777370	1710732	1844476	2195082	1593243	2487908	2550156	2506122	2449132	3565468	3865803	3474652	16784870	13122392	17553936	17468942	16125303	16869148	16968016	16881406	16729983	0.834707404	0.095721815	t test	0.7	0.004	DOWN
5.5_262.2374_[M+H]+				5.487	262.23743	[M+H]+	57.19	654796	376233	557235	419072	562044	658800	540388	371496	498215	548035	219658	196979	288827	326467	249506	273043	299359	177681	352298	235293	4786462	3815056	4893729	5023101	4910041	5038494	4865298	4972585	5097609	0.6265748	0.439883948	t test	1.9	< 0.001	UP
5.6_400.1576_[M+H]+				5.593	400.15759	[M+H]+	4.53	8172	12183	7966	6839	7293	7883	12357	7859	8156	7916	22108	59669	8481	41735	15384	105187	113808	57211	6237	17689	9070	15320	10791	15465	9716	7018	15519	8837	7501	0.016563955	0.143270684	U test	0.2	0.003	DOWN
5.7_767.3971_[M-2H]2-				5.708	767.39709	[M-2H]2-	7.21	57483	69578	10909	46447	68599	35564	51386	51491	114610	34353	298053	132100	80483	90014	52768	414703	104942	252557	81393	63667	150240	164755	139750	113097	53335	35288	116249	99671	52895	0.233110858	0.02669705	U test	0.3	0.002	DOWN
5.8_927.9544_[M+H]+				5.761	927.95441	[M+H]+	10.28	708.7358887	708.7358887	708.7358887	10664	708.7358887	708.7358887	7087	708.7358887	10816	708.7358887	92063	13540	10816	11576	708.7358887	78433	8797	26411	7493	23201	7621	708.7358887	9858	708.7358887	21616	708.7358887	9116	8802	7778	0.000183785	0.004356739	U test	0.1	0.003	DOWN
5.8_927.958_[M+H]+				5.757	927.95795	[M+H]+	854.51	708.7358887	708.7358887	708.7358887	10664	708.7358887	708.7358887	7087	708.7358887	10816	708.7358887	92063	13540	7349	11576	708.7358887	78433	8797	26411	7493	23201	7621	708.7358887	9858	708.7358887	21616	7413	9116	8802	7778	0.000183785	0.004188615	U test	0.1	0.005	DOWN
5.9_792.3892_[M+H]+				5.888	792.38922	[M+H]+	7.84	10252	26130	629.6411133	8434	629.6411133	8693	629.6411133	629.6411133	7081	10563	17295	105570	7978	15078	17378	196497	114059	62413	19075	10706	629.6411133	629.6411133	10262	629.6411133	8150	7790	6763	6296	10506	0.022284975	0.009107527	U test	0.1	0.001	DOWN
5_266.0811_[M+H]+				5.003	266.08109	[M+H]+	3.04	8084	8819	8692	10005	64814	96345	110555	5639	14839	18986	5903	6797	6149	7659	5265	526.5258301	8206	526.5258301	526.5258301	7065	8262	526.5258301	19237	7669	7657	526.5258301	8937	7036	5364	0.001739194	0.021817586	U test	6.7	0.001	UP
5_419.2284_[M+H]+				4.974	419.22842	[M+H]+	8.11	248777	390112	218046	322776	419923	384652	352978	333653	375360	434521	937675	630880	354129	887534	275227	1369680	705650	1083641	339817	755992	429011	344651	404263	342397	290258	437295	447169	461604	458387	0.076732389	0.710928095	t test	0.5	0.004	DOWN
5_439.6753_[M+H]+				5.034	439.67526	[M+H]+	5.77	594.0145996	10860	594.0145996	594.0145996	594.0145996	10182	594.0145996	594.0145996	6464	594.0145996	39991	26999	7770	9202	594.0145996	68962	16063	16715	6933	19492	8777	594.0145996	594.0145996	594.0145996	594.0145996	594.0145996	594.0145996	594.0145996	5940	0.000214341	0.1317016	U test	0.1	0.005	DOWN
5_577.2687_[M+H]+				5.041	577.26868	[M+H]+	9.23	7369	128528	6867	604.670459	7289	8622	604.670459	8267	604.670459	8740	49395	101734	7719	64385	7713	130939	73674	15557	10581	7561	8912	604.670459	604.670459	18820	9145	9170	12386	15919	7230	8.04E-07	0.056987195	U test	0.4	0.005	DOWN
5_774.3487_[M+H]+				4.98	774.34869	[M+H]+	10.16	46157	119237	37843	44612	56053	54564	61282	50919	27678	105438	255813	293819	48270	214153	78374	255270	129720	200063	64391	154311	87114	34339	125334	55213	96190	116563	90529	120136	106868	0.022661649	0.438816548	U test	0.3	< 0.001	DOWN
6.2_334.1857_[M+H]+				6.211	334.1857	[M+H]+	11.17	1945298	961159	1115047	1698268	1062021	1836594	1157073	1197010	1115425	882889	2394478	1738437	2034264	1808766	1052385	2100146	1855570	2210396	2143087	2227331	1961018	1615913	1121996	2199230	2077598	2118950	1994860	1958422	1965372	0.060439816	0.249118192	t test	0.7	0.002	DOWN
6.3_667.3087_[M-H]-				6.325	667.30872	[M-H]-	7.72	68587	105978	78970	96742	42654	85279	84821	86024	122212	58534	165018	122887	93966	106654	110123	171620	105133	174330	146323	125625	128554	121446	158877	144389	160506	151938	109591	142785	137285	0.984666708	0.505730093	t test	0.6	< 0.001	DOWN
6.4_350.217_[M+H]+				6.443	350.21701	[M+H]+	5.51	342556	349003	527850	440849	362591	385416	431883	340840	461216	182568	461572	510384	573152	574128	349718	619972	407079	558013	561369	457728	729077	352735	455422	369010	541436	584922	688755	422588	358756	0.370110649	0.538652416	t test	0.7	0.004	DOWN
6.6_216.232_[M+H]+				6.647	216.23199	[M+H]+	17.73	330895	273924	297122	320846	293578	437501	445992	311273	347346	301913	135320	214412	309482	225505	260549	203115	197948	248946	256955	306978	293559	268717	146085	332012	295798	302188	371686	350907	380406	0.405647952	0.390123774	t test	1.4	0.004	UP
6.6_290.2687_[M+H]+				6.568	290.26874	[M+H]+	29.7	1737709	1094673	1575886	1007334	1336786	2027518	1305266	1035423	1209317	1437014	811379	625615	843384	1121048	806462	714716	854926	1035180	917150	1294947	2441027	1961253	2323661	2637788	2567018	2533396	2736477	2649812	2708362	0.060418476	0.398327164	t test	1.5	0.003	UP
6_202.1437_[M+H]+				6.008	202.14372	[M+H]+	5.61	217468	118653	104003	256629	505608	674513	830449	91264	85809	221261	230964	166564	78487	50769	74624	92329	86912	76672	67522	34837	208800	110166	207597	207309	115552	284346	218625	205225	119690	0.031945134	0.009506682	U test	3.1	0.002	UP
6_738.4653_[M+H]+				6.042	738.46533	[M+H]+	11.59	452661	514291	523653	586193	574061	531690	586469	611495	608140	557644	346915	486831	193274	497030	354046	310458	282781	217859	286937	324426	402148	369674	261137	480569	499931	377252	581280	292211	596831	0.026639646	0.288857476	U test	1.6	< 0.001	UP
6_738.4678_[M+H]+				6.041	738.46777	[M+H]+	13.12	452661	514291	523653	586193	574061	531690	586469	611495	608140	557644	346915	486831	265028	497030	354046	310458	282781	217859	257439	324426	402148	369674	261137	480569	499931	377252	581280	292211	596831	0.026639646	0.25953948	U test	1.6	< 0.001	UP
7.3_331.1021_[M+H]+				7.337	331.10205	[M+H]+	6.77	490384	45339	1114520	78880	116570	130501	52685	22005	66129	95274	6233	4909	11196	36859	244940	55727	18877	20875	5208	8138	78561	98327	77846	76188	64068	52994	67184	46995	77073	8.23E-05	1.33E-05	U test	5.5	0.002	UP
7.3_696.2335_[M+H]+				7.335	696.23346	[M+H]+	12.22	413386	23561	826477	42233	91152	104303	57294	16883	75498	120478	618.8527344	11847	28489	13443	117712	12092	13025	6189	24128	13361	72718	26727	33841	85341	85543	100929	75639	84047	63453	0.000245186	7.60E-05	U test	7.3	0.002	UP
7.3_724.2652_[M+H]+				7.332	724.2652	[M+H]+	25.41	491291	60689	960344	32224	154688	52906	75511	44761	49639	101401	7339	6799	12811	41204	88318	24867	13011	18029	15578	679.9465332	99982	77040	82320	99987	112631	81031	113112	81703	114110	0.000101338	0.003436298	U test	8.9	< 0.001	UP
7.7_244.2631_[M+H]+				7.661	244.26315	[M+H]+	15.79	3123548	2827286	3110536	2701912	2517939	3944191	2850574	2719922	2423186	2946644	1068370	2079193	2411253	2235855	2203899	2108780	1954207	2056095	2012690	2584134	2123556	1878116	2109510	2190103	2388320	2353684	2335418	2377658	2386557	0.367174617	0.17929676	t test	1.4	0.001	UP
7.8_256.2631_[M+H]+				7.806	256.26309	[M+H]+	18.55	2585204	2854905	2997553	3026722	2532901	2835494	2485800	2310648	2477087	2406430	876352	2155123	2042723	2356222	2965374	2265947	2157710	2136629	2287450	2057585	1729498	1527884	1758478	1926957	1983143	1945723	2084806	2166390	2113530	0.509097945	0.002614481	U test	1.2	0.005	UP
7.8_288.2894_[M+H]+				7.771	288.28943	[M+H]+	11.66	1512340	1797883	1187697	1656162	1589564	1384631	1831329	1705347	1765512	2030111	1638186	2303966	1759981	1921471	1874256	1942722	1840612	2227777	1996185	2114594	2240589	1777138	2069481	2268420	2442061	2422778	2406055	2311588	2428904	0.228409231	0.181970028	t test	0.8	0.005	DOWN
7.8_400.3052_[M+H]+				7.818	400.30521	[M+H]+	2.6	192997	293098	303678	160779	124216	253635	211939	333007	318774	173913	361597	385482	456885	457556	443759	512528	449401	266146	410020	314713	323705	201557	351514	542262	272930	254815	482348	389900	397457	0.827854614	0.723804681	t test	0.6	< 0.001	DOWN
7.9_258.2787_[M+H]+				7.864	258.27872	[M+H]+	21.23	4521402	3842415	4041187	3136292	3191689	4336694	3606046	3720136	2861462	3951314	1489907	2753750	2560159	3088748	2842201	2607188	3090146	2626377	2884224	3506623	2270997	1939303	2190409	2512494	2561236	2455004	2526100	2765048	2498457	0.497089392	0.435316815	t test	1.3	0.004	UP
8.4_346.3312_[M+H]+				8.449	346.33124	[M+H]+	9.93	1860318	1337955	2185179	1055729	1355960	1698076	1114064	1143496	973580	1314222	528110	729613	850698	1135770	992396	770743	773881	835834	754115	1193533	811879	691874	782892	928185	906932	965157	893336	895316	929786	0.02534109	0.568066709	U test	1.6	0.002	UP
8.6_272.2944_[M+H]+				8.599	272.29443	[M+H]+	5.11	383685	402197	537435	321706	366858	472064	347695	295346	184806	247755	33964	222070	243144	233927	217345	207628	91719	159711	169643	267458	108992	154356	203064	123811	239959	206996	246692	244919	246235	0.995763886	0.867972985	t test	1.9	0.001	UP
8.7_316.3208_[M+H]+				8.693	316.3208	[M+H]+	7.51	643290	958677	633637	672735	678711	602524	782800	883806	855928	599844	775666	1095742	803354	958496	1064075	944251	1048107	960325	779985	908795	1056148	843494	1026310	1009051	1003017	876591	1015458	1083916	974989	0.13017156	0.625991729	t test	0.8	0.001	DOWN
8.7_437.3484_[M+H]+				8.712	437.34842	[M+H]+	4.03	294152	231336	459574	226700	319979	268231	379512	350954	304791	292983	148927	214059	191625	208482	309435	247492	207811	190918	354221	190522	288197	188543	205080	279815	204255	199901	227245	246412	234576	0.776500669	0.04051536	U test	1.4	0.004	UP
8.8_286.31_[M+H]+				8.79	286.31	[M+H]+	6.57	515700	783487	778855	434954	491309	548726	518195	526715	302431	470916	56826	514828	391671	270107	362192	307913	356015	295949	343921	425048	277753	170694	202408	210156	187951	181669	258896	250384	276769	0.36115317	0.443791533	t test	1.6	0.004	UP
8.8_372.0743_[M+H]+				8.822	372.07431	[M+H]+	8.71	227281	361472	248959	246631	324507	230350	212670	302954	228902	272326	173314	181701	216016	114752	160368	265279	225254	255916	132905	70337	268952	152198	290503	282860	306343	327123	229730	319857	271962	0.439663284	0.447558122	t test	1.4	0.003	UP
8.9_272.2944_[M+H]+				8.923	272.2944	[M+H]+	4.77	270434	437947	764586	267112	348666	520880	445923	620662	529148	307297	418385	709999	793542	513294	992558	906127	1015486	715646	683568	362758	741806	594647	656497	657801	608592	543427	533618	548903	464649	0.233314695	0.794310327	t test	0.6	0.005	DOWN
9.2_365.2689_[M-H]-				9.16	365.26892	[M-H]-	6.82	268367	236843	134400	189145	74334	228834	339526	163612	256592	205830	373254	292613	454072	279392	213304	312299	230714	383333	368256	300382	400594	335024	367480	298670	323510	262876	302244	206687	323464	0.968221461	0.956885376	t test	0.6	0.002	DOWN
9.3_522.4158_[M+H]+				9.343	522.41583	[M+H]+	5.54	49132	92035	57645	8309	17612	43913	16613	42837	9196	15085	588.2473145	7083	28863	6396	588.2473145	5882	7493	9029	588.2473145	11397	13725	14301	17075	5963	20536	9307	588.2473145	6049	8006	0.099511907	0.004413317	U test	4.2	0.001	UP
9.4_219.6068_[M+H]+				9.377	219.6068	[M+H]+	6.27	18551	106863	6136	21080	20402	6567	19943	23081	11437	26822	28711	36486	33757	260163	117376	68725	101045	104919	64668	40384	542.7472168	5427	5471	14215	14652	6711	17995	18391	26659	5.79E-05	0.003910256	U test	0.3	< 0.001	DOWN
9.4_277.1802_[M-H]-				9.433	277.18024	[M-H]-	15.49	53437	27630	22932	31867	14514	40409	73508	56783	36343	14062	16391	11296	765707	581825	386625	435146	344782	547317	411040	37299	12939	16096	29461	11942	19254	25607	19758	26432	17517	0.618070176	0.254662021	t test	0.1	0.003	DOWN
9.4_577.3915_[M+H]+				9.445	577.39148	[M+H]+	12.11	2313954	644693	1121118	2838778	2223492	3585438	1618759	1109188	1521090	2179937	760562	382320	1332134	698412	1362138	409642	575168	396606	1334919	1125805	569601	224771	383596	389636	711100	229041	819362	447191	683022	0.888112786	0.079821029	t test	2.2	0.005	UP
9.5_262.1433_[M+H]+				9.547	262.14331	[M+H]+	9.32	744200	751196	798382	565347	857465	767396	678619	813905	830907	835417	487999	591500	665359	477603	558310	594536	530844	544205	597733	914951	907647	736707	811548	796565	729698	812915	785623	672486	679633	0.489190548	0.000897041	U test	1.2	0.005	UP
9.5_277.1796_[M+H]+				9.546	277.17963	[M+H]+	26.17	2076973	1951014	2028069	1681485	2356708	1939722	2244753	2331352	2352146	2294226	1533417	1462174	1803964	1669149	1692464	1568794	1607094	1504670	1754720	2394637	2109111	1876282	2096567	2134040	2187469	2122568	2103523	1080010	2062346	0.228743767	0.002033863	U test	1.2	0.005	UP
9.5_472.306_[M+H]+				9.533	472.306	[M+H]+	5.22	58711	82226	128644	100738	69738	70740	99791	125762	194324	94169	203688	85226	129048	120993	204214	188694	175312	190073	178128	220645	111455	157323	195215	124279	177006	190587	150983	170086	103177	0.087790843	0.894602274	t test	0.6	0.002	DOWN
9.9_550.4467_[M+H]+				9.948	550.44672	[M+H]+	6.42	170676	270573	300797	185712	178293	226830	263397	300452	78789	114126	1859.947461	164968	193970	65720	69238	24650	60929	39860	23265	146106	58555	54727	52316	63231	59818	53096	58099	58867	68453	0.73494738	0.09168514	t test	2.5	0.001	UP
9_310.9953_[M-H]-				8.97	310.9953	[M-H]-	14.71	1089305	616646	929052	795425	368554	835784	528772	886758	854038	1014777	1806695	871787	1374330	1006870	1004701	1144083	2446794	2322580	798085	929981	813810	1189386	980883	921681	1149302	1137101	826308	1025278	952581	0.324752591	0.0248816	U test	0.6	0.005	DOWN
9_491.2976_[M+H]+				9.01	491.29764	[M+H]+	6.11	8946	8007	20510	83364	50118	145207	47869	7935	9151	12143	8135	5126	7354	10395	5814	451.7058105	4568	5603	4814	5879	6137	11238	6659	6511	7290	5681	7360	6880	6063	0.00425005	0.58958953	U test	6.5	0.001	UP
9_579.3496_[M+H]+				9.022	579.34961	[M+H]+	7.04	7512	13362	11329	241442	89414	339827	111681	447.2779785	4669	8951	7661	4549	6561	8198	447.2779785	447.2779785	4473	8360	447.2779785	6181	15338	447.2779785	6223	5886	9110	9183	6584	447.2779785	447.2779785	0.00185806	0.029449682	U test	16.7	0.005	UP
