# Supplementary material for: Characterization of Hair Metabolome in 5xFAD Mice and Patients with Alzheimer’s Disease Using Mass Spectrometry-Based Metabolomics
Source: ACS Chem Neurosci. 2024 Jan 25;15(3):527–38. doi: 10.1021/acschemneuro.3c00587 (PMC10853927; doi:10.1021/acschemneuro.3c00587)
Supplement: Supplementary file 1 — cn3c00587_si_001.zip [file cn3c00587_si_001.zip › Table S4.csv]

Table S4. Enrichment anlaysis of 27 discriminatory chemicals discovered by untargeted metabolomics appraoch
Metabolic pathway	Total	Expected	Hits	Enrichment ratio	Raw p	FDR	Impact
Sphingolipid metabolism	21	0.08129	2	24.60327224	0.0025392	0.21329	0.16836
Valine, leucine and isoleucine biosynthesis	8	0.030968	1	32.29139757	0.03062	1	0
Pentose and glucuronate interconversions	18	0.069677	1	14.35193823	0.067792	1	0.14062
Arachidonic acid metabolism	36	0.13935	1	7.176175099	0.13171	1	0.07615
Valine, leucine and isoleucine degradation	40	0.15484	1	6.458279514	0.14541	1	0
Aminoacyl-tRNA biosynthesis	48	0.18581	1	5.381841666	0.17226	1	0
Steroid hormone biosynthesis	85	0.32903	1	3.039236544	0.28749	1	0
