# Supplementary material for: Characterization of Hair Metabolome in 5xFAD Mice and Patients with Alzheimer’s Disease Using Mass Spectrometry-Based Metabolomics
Source: ACS Chem Neurosci. 2024 Jan 25;15(3):527–38. doi: 10.1021/acschemneuro.3c00587 (PMC10853927; doi:10.1021/acschemneuro.3c00587)
Supplement: Supplementary file 1 — cn3c00587_si_001.zip [file cn3c00587_si_001.zip › Table S5.csv]

Table S5. Metabolites in associated metabolic pathways for targeted metabolomics analysis
Metabolite names	CID	MolecularFormula	InChIKey	MonoisotopicMass	Pathway
Arachidonic acid	444899	C20H32O2	YZXBAPSDXZZRGB-DOFZRALJSA-N	304.2402	N-(icosanoyl)ethanolamine metabolism (Simard et al., 2022)
Ethanolamine	700	C2H7NO	HZAXFHJVJLSVMW-UHFFFAOYSA-N	61.0528	N-(icosanoyl)ethanolamine metabolism (Simard et al., 2022)
Prostaglandin H2	445049	C20H32O5	YIBNHAJFJUQSRA-YNNPMVKQSA-N	352.225	Arachidonic acid metabolism
Prostaglandin E2	5280360	C20H32O5	XEYBRNLFEZDVAW-ARSRFYASSA-N	352.225	Arachidonic acid metabolism
Prostaglandin F2alpha	5280363	C20H34O5	PXGPLTODNUVGFL-YNNPMVKQSA-N	354.2406	Arachidonic acid metabolism
Prostaglandin D2	448457	C20H32O5	BHMBVRSPMRCCGG-OUTUXVNYSA-N	352.225	Arachidonic acid metabolism
Leukotriene A4	5280383	C20H30O3	UFPQIRYSPUYQHK-WAQVJNLQSA-N	318.2195	Arachidonic acid metabolism
Prostaglandin I2	5282411	C20H32O5	KAQKFAOMNZTLHT-OZUDYXHBSA-N	352.225	Arachidonic acid metabolism
Leukotriene B4	5280492	C20H32O4	VNYSSYRCGWBHLG-AMOLWHMGSA-N	336.2301	Arachidonic acid metabolism
Leukotriene C4	5280493	C30H47N3O9S	GWNVDXQDILPJIG-NXOLIXFESA-N	625.3033	Arachidonic acid metabolism
Thromboxane A2	5280497	C20H32O5	DSNBHJFQCNUKMA-SCKDECHMSA-N	352.225	Arachidonic acid metabolism
20-Hydroxyleukotriene E4	5280606	C23H37NO6S	BJRMBXPQAMDCMG-CMJQBAFXSA-N	455.2342	Arachidonic acid metabolism
15-OxoETE	5280701	C20H30O3	YGJTUEISKATQSM-USWFWKISSA-N	318.2195	Arachidonic acid metabolism
(15S)-15-Hydroxy-5,8,11-cis-13-trans-eicosatetraenoate	5280724	C20H32O3	JSFATNQSLKRBCI-VAEKSGALSA-N	320.2351	Arachidonic acid metabolism
(5Z,13E)-9alpha-Hydroxy-11,15-dioxoprosta-5,13-dienoate	5280727	C20H30O5	XEQAHADLFLAPQL-RBIQQSKKSA-N	350.2093	Arachidonic acid metabolism
5(S)-HETE	5280733	C20H32O3	KGIJOOYOSFUGPC-JGKLHWIESA-N	320.2351	Arachidonic acid metabolism
8(R)-HPETE	5283170	C20H32O4	QQUFCXFFOZDXLA-GTYUHVKWSA-N	336.2301	Arachidonic acid metabolism
(5Z,13E)-6,9alpha-Epoxy-11alpha-hydroxy-15-oxoprosta-5,13-dienoate	5460107	C20H30O5	YCLHGWBUIYKBPM-ABXKVQRYSA-N	350.2093	Arachidonic acid metabolism
20-OH-Leukotriene B4	5280745	C20H32O5	PTJFJXLGRSTECQ-PSPARDEHSA-N	352.225	Arachidonic acid metabolism
5(S)-HPETE	5280778	C20H32O4	JNUUNUQHXIOFDA-JGKLHWIESA-N	336.2301	Arachidonic acid metabolism
12-Keto-leukotriene B4	5280876	C20H30O4	SJVWVCVZWMJXOK-NOJHDUNKSA-N	334.2144	Arachidonic acid metabolism
20-COOH-Leukotriene B4	5280877	C20H30O6	SXWGPVJGNOLNHT-VFLUTPEKSA-N	366.2042	Arachidonic acid metabolism
Leukotriene D4	5280878	C25H40N2O6S	YEESKJGWJFYOOK-IJHYULJSSA-N	496.2607	Arachidonic acid metabolism
Leukotriene E4	5280879	C23H37NO5S	OTZRAYGBFWZKMX-FRFVZSDQSA-N	439.2392	Arachidonic acid metabolism
Prostaglandin A2	5280880	C20H30O4	MYHXHCUNDDAEOZ-FOSBLDSVSA-N	334.2144	Arachidonic acid metabolism
Prostaglandin B2	5280881	C20H30O4	PRFXRIUZNKLRHM-HKVRTXJWSA-N	334.2144	Arachidonic acid metabolism
Prostaglandin C2	5280882	C20H30O4	CMBOTAQMTNMTBD-KLASNZEFSA-N	334.2144	Arachidonic acid metabolism
Prostaglandin G2	5280883	C20H32O6	SGUKUZOVHSFKPH-YNNPMVKQSA-N	368.2199	Arachidonic acid metabolism
Prostaglandin J2	5280884	C20H30O4	UQOQENZZLBSFKO-POPPZSFYSA-N	334.2144	Arachidonic acid metabolism
Delta-12-Prostaglandin J2	5280885	C20H30O4	TUXFWOHFPFBNEJ-GJGHEGAFSA-N	334.2144	Arachidonic acid metabolism
11-epi-Prostaglandin F2alpha	5280886	C20H34O5	PXGPLTODNUVGFL-ZWAKLXPCSA-N	354.2406	Arachidonic acid metabolism
15-Keto-prostaglandin F2alpha	5280887	C20H32O5	LOLJEILMPWPILA-AMFHKTBMSA-N	352.225	Arachidonic acid metabolism
6-Keto-prostaglandin F1alpha	5280888	C20H34O6	KFGOFTHODYBSGM-ZUNNJUQCSA-N	370.2355	Arachidonic acid metabolism
6-Keto-prostaglandin E1	5280889	C20H32O6	ROUDCKODIMKLNO-CTBSXBMHSA-N	368.2199	Arachidonic acid metabolism
Thromboxane B2	5283137	C20H34O6	XNRNNGPBEPRNAR-JQBLCGNGSA-N	370.2355	Arachidonic acid metabolism
11-Dehydro-thromboxane B2	5280891	C20H32O6	KJYIVXDPWBUJBQ-UHHGALCXSA-N	368.2199	Arachidonic acid metabolism
12(S)-HPETE	5280892	C20H32O4	ZIOZYRSDNLNNNJ-LQWMCKPYSA-N	336.2301	Arachidonic acid metabolism
15(S)-HPETE	5280893	C20H32O4	BFWYTORDSFIVKP-VAEKSGALSA-N	336.2301	Arachidonic acid metabolism
Lipoxin A4	5280914	C20H32O5	IXAQOQZEOGMIQS-SSQFXEBMSA-N	352.225	Arachidonic acid metabolism
Lipoxin B4	5280915	C20H32O5	UXVRTOKOJOMENI-WLPVFMORSA-N	352.225	Arachidonic acid metabolism
Leukotriene F4	5280938	C28H44N2O8S	PYSODLWHFWCFLV-VJBFNVCUSA-N	568.2818	Arachidonic acid metabolism
9,11,15-Trihydroxy-prosta-5,13-dien-1-oic acid	5282263	C20H34O5	PXGPLTODNUVGFL-NAPLMKITSA-N	354.2406	Arachidonic acid metabolism
15-Deoxy-Delta12,14-PGJ2	5283035	C20H28O3	VHRUMKCAEVRUBK-WKELIDJCSA-N	316.2038	Arachidonic acid metabolism
5-OxoETE	5283159	C20H30O3	MEASLHGILYBXFO-XTDASVJISA-N	318.2195	Arachidonic acid metabolism
20-HETE	5283157	C20H32O3	NNDIXBJHNLFJJP-DTLRTWKJSA-N	320.2351	Arachidonic acid metabolism
19(S)-HETE	9548883	C20H32O3	XFUXZHQUWPFWPR-DZBJBCEBSA-N	320.2351	Arachidonic acid metabolism
5,6-EET	5283202	C20H32O3	VBQNSZQZRAGRIX-QNEBEIHSSA-N	320.2351	Arachidonic acid metabolism
8,9-EET	5283203	C20H32O3	DBWQSCSXHFNTMO-TYAUOURKSA-N	320.2351	Arachidonic acid metabolism
11,12-EET	5283204	C20H32O3	DXOYQVHGIODESM-KROJNAHFSA-N	320.2351	Arachidonic acid metabolism
14,15-EET	5283205	C20H32O3	JBSCUHKPLGKXKH-ILYOTBPNSA-N	320.2351	Arachidonic acid metabolism
5,6-DHET	5283142	C20H34O4	GFNYAPAJUNPMGH-QNEBEIHSSA-N	338.2457	Arachidonic acid metabolism
8,9-DHET	5283144	C20H34O4	DCJBINATHQHPKO-TYAUOURKSA-N	338.2457	Arachidonic acid metabolism
11,12-DHET	5283146	C20H34O4	LRPPQRCHCPFBPE-KROJNAHFSA-N	338.2457	Arachidonic acid metabolism
14,15-DHET	5283147	C20H34O4	SYAWGTIVOGUZMM-ILYOTBPNSA-N	338.2457	Arachidonic acid metabolism
8(S)-HETE	5283154	C20H32O3	NLUNAYAEIJYXRB-VYOQERLCSA-N	320.2351	Arachidonic acid metabolism
12(S)-HETE	5283155	C20H32O3	ZNHVWPKMFKADKW-LQWMCKPYSA-N	320.2351	Arachidonic acid metabolism
16(R)-HETE	9548884	C20H32O3	JEKNPVYFNMZRJG-STHMYGMFSA-N	320.2351	Arachidonic acid metabolism
9(S)-HETE	5283167	C20H32O3	KATOYYZUTNAWSA-VBLHFSPLSA-N	320.2351	Arachidonic acid metabolism
11(R)-HETE	5283168	C20H32O3	GCZRCCHPLVMMJE-WXMXURGXSA-N	320.2351	Arachidonic acid metabolism
15H-11,12-EETA	11954042	C20H32O4	GELFSVXLSDZDHE-YZSNCDGGSA-N	336.2301	Arachidonic acid metabolism
11,12,15-THETA	11954043	C20H34O5	PRMWQIVYOYCJQC-YZSNCDGGSA-N	354.2406	Arachidonic acid metabolism
2,3-Dinor-8-iso prostaglandin F2alpha	9548881	C18H30O5	IDKLJIUIJUVJNR-JSEKUSAISA-N	326.2093	Arachidonic acid metabolism
2,3-Dinor-8-iso prostaglandin F1alpha	9548882	C18H32O5	XHHYJZGDOMKLEE-RLDLTEIJSA-N	328.225	Arachidonic acid metabolism
12-OxoETE	5283162	C20H30O3	GURBRQGDZZKITB-VXBMJZGYSA-N	318.2195	Arachidonic acid metabolism
Hepoxilin A3	5353666	C20H32O4	SGTUOBURCVMACZ-LMIMMGIZSA-N	336.2301	Arachidonic acid metabolism
Trioxilin A3	5283208	C20H34O5	WPLPEZUSILBTGP-CIQDQOFUSA-N	354.2406	Arachidonic acid metabolism
Hepoxilin B3	16759353	C20H32O4	DWNBPRRXEVJMPO-RNGYDEEPSA-N	336.2301	Arachidonic acid metabolism
Trioxilin B3	5283210	C20H34O5	GOHNIXDAQODZKP-OZPSOFALSA-N	354.2406	Arachidonic acid metabolism
12(R)-HPETE	9548885	C20H32O4	ZIOZYRSDNLNNNJ-ZYBDYUKJSA-N	336.2301	Arachidonic acid metabolism
11H-14,15-EETA	11954058	C20H32O4	WLMZMBKVRPUYIG-LTCHCNGXSA-N	336.2301	Arachidonic acid metabolism
11,14,15-THETA	11954059	C20H34O5	YCFPVUKKIWMCJK-LTCHCNGXSA-N	354.2406	Arachidonic acid metabolism
5,6-Epoxytetraene	11954060	C20H30O4	YNHSGCYEQVDEOY-UZDWIPAXSA-N	334.2144	Arachidonic acid metabolism
11(R)-HPETE	9548886	C20H32O4	PCGWZQXAGFGRTQ-WXMXURGXSA-N	336.2301	Arachidonic acid metabolism
9(S)-HPETE	9548878	C20H32O4	LIYCOTUUWOESJK-VBLHFSPLSA-N	336.2301	Arachidonic acid metabolism
12(R)-HETE	5283156	C20H32O3	ZNHVWPKMFKADKW-ZYBDYUKJSA-N	320.2351	Arachidonic acid metabolism
8(S)-HPETE	9548880	C20H32O4	QQUFCXFFOZDXLA-VYOQERLCSA-N	336.2301	Arachidonic acid metabolism
8(R)-HETE	5283163	C20H32O3	NLUNAYAEIJYXRB-GTYUHVKWSA-N	320.2351	Arachidonic acid metabolism
L-Glutamate	33032	C5H9NO4	WHUUTDBJXJRKMK-VKHMYHEASA-N	147.0532	Alanine, aspartate and glutamate metabolism
2-Oxoglutarate	51	C5H6O5	KPGXRSRHYNQIFN-UHFFFAOYSA-N	146.0215	Alanine, aspartate and glutamate metabolism
Oxaloacetate	970	C4H4O5	KHPXUQMNIQBQEV-UHFFFAOYSA-N	132.0059	Alanine, aspartate and glutamate metabolism
L-Alanine	5950	C3H7NO2	QNAYBMKLOCPYGJ-REOHCLBHSA-N	89.0477	Alanine, aspartate and glutamate metabolism
Succinate	160419	C4H4O4-2	KDYFGRWQOYBRFD-UHFFFAOYSA-L	116.011	Alanine, aspartate and glutamate metabolism
L-Aspartate	5960	C4H7NO4	CKLJMWTZIZZHCS-REOHCLBHSA-N	133.0375	Alanine, aspartate and glutamate metabolism
L-Glutamine	5961	C5H10N2O3	ZDXPYRJPNDTMRX-VKHMYHEASA-N	146.0691	Alanine, aspartate and glutamate metabolism
Fumarate	444972	C4H4O4	VZCYOOQTPOCHFL-OWOJBTEDSA-N	116.011	Alanine, aspartate and glutamate metabolism
L-Asparagine	6267	C4H8N2O3	DCXYFEDJOCDNAF-REOHCLBHSA-N	132.0535	Alanine, aspartate and glutamate metabolism
Citrate	31348	C6H5O7-3	KRKNYBCHXYNGOX-UHFFFAOYSA-K	189.0035	Alanine, aspartate and glutamate metabolism
Carbamoyl phosphate	278	CH4NO5P	FFQKYPRQEYGKAF-UHFFFAOYSA-N	140.9827	Alanine, aspartate and glutamate metabolism
Succinate semialdehyde	1112	C4H6O3	UIUJIQZEACWQSV-UHFFFAOYSA-N	102.0317	Alanine, aspartate and glutamate metabolism
4-Aminobutanoate	119	C4H9NO2	BTCSSZJGUNDROE-UHFFFAOYSA-N	103.0633	Alanine, aspartate and glutamate metabolism
D-Glucosamine 6-phosphate	440997	C6H14NO8P	XHMJOUIAFHJHBW-IVMDWMLBSA-N	259.0457	Alanine, aspartate and glutamate metabolism
D-Aspartate	83887	C4H7NO4	CKLJMWTZIZZHCS-UWTATZPHSA-N	133.0375	Alanine, aspartate and glutamate metabolism
N-Carbamoyl-L-aspartate	93072	C5H8N2O5	HLKXYZVTANABHZ-REOHCLBHSA-N	176.0433	Alanine, aspartate and glutamate metabolism
2-Oxoglutaramate	48	C5H7NO4	COJBGNAUUSNXHX-UHFFFAOYSA-N	145.0375	Alanine, aspartate and glutamate metabolism
N-Acetyl-L-aspartate	65065	C6H9NO5	OTCCIMWXFLJLIA-BYPYZUCNSA-N	175.0481	Alanine, aspartate and glutamate metabolism
2-Oxosuccinamate	21145025	C4H4NO4-	ONGPAWNLFDCRJE-UHFFFAOYSA-M	130.014	Alanine, aspartate and glutamate metabolism
5-Phosphoribosylamine	439905	C5H12NO7P	SKCBPEVYGOQGJN-TXICZTDVSA-N	229.0351	Alanine, aspartate and glutamate metabolism
N-(L-Arginino)succinate	16950	C10H18N4O6	KDZOASGQNOPSCU-WDSKDSINSA-N	290.1226	Alanine, aspartate and glutamate metabolism
N6-(1,2-Dicarboxyethyl)-AMP	447145	C14H18N5O11P	OFBHPPMPBOJXRT-VWJPMABRSA-N	463.074	Alanine, aspartate and glutamate metabolism
(S)-1-Pyrroline-5-carboxylate	440162	C5H7NO2	DWAKNKKXGALPNW-BYPYZUCNSA-N	113.0477	Alanine, aspartate and glutamate metabolism
N-Acetylaspartylglutamate	188803	C11H16N2O8	OPVPGKGADVGKTG-BQBZGAKWSA-N	304.0907	Alanine, aspartate and glutamate metabolism
beta-Citryl-L-glutamate	189741	C11H15NO10	GAQNUGISBQJMKO-YFKPBYRVSA-N	321.0696	Alanine, aspartate and glutamate metabolism
N-Acetylaspartylglutamylglutamate	72715763	C16H23N3O11	XNHNFLZMOUNVIW-GUBZILKMSA-N	433.1333	Alanine, aspartate and glutamate metabolism
Acetyl-CoA	444493	C23H38N7O17P3S	ZSLZBFCDCINBPY-ZSJPKINUSA-N	809.1258	Tryptophan metabolism
L-Tryptophan	6305	C11H12N2O2	QIVBCDIJIAJPQS-VIFPVBQESA-N	204.0899	Tryptophan metabolism
Anthranilate	227	C7H7NO2	RWZYAGGXGHYGMB-UHFFFAOYSA-N	137.0477	Tryptophan metabolism
2-Oxoadipate	71	C6H8O5	FGSBNBBHOZHUBO-UHFFFAOYSA-N	160.0372	Tryptophan metabolism
L-Kynurenine	161166	C10H12N2O3	YGPSJZOEDVAXAB-QMMMGPOBSA-N	208.0848	Tryptophan metabolism
Indolepyruvate	803	C11H9NO3	RSTKLPZEZYGQPY-UHFFFAOYSA-N	203.0582	Tryptophan metabolism
Acetoacetyl-CoA	92153	C25H40N7O18P3S	OJFDKHTZOUZBOS-CITAKDKDSA-N	851.1363	Tryptophan metabolism
Tryptamine	1150	C10H12N2	APJYDQYYACXCRM-UHFFFAOYSA-N	160.1	Tryptophan metabolism
Indole	798	C8H7N	SIKJAQJRHWYJAI-UHFFFAOYSA-N	117.0578	Tryptophan metabolism
Glutaryl-CoA	3081383	C26H42N7O19P3S	SYKWLIJQEHRDNH-CKRMAKSASA-N	881.1469	Tryptophan metabolism
3-Hydroxyanthranilate	86	C7H7NO3	WJXSWCUQABXPFS-UHFFFAOYSA-N	153.0426	Tryptophan metabolism
Indole-3-acetaldehyde	800	C10H9NO	WHOOUMGHGSPMGR-UHFFFAOYSA-N	159.0684	Tryptophan metabolism
5-Hydroxy-L-tryptophan	439280	C11H12N2O3	LDCYZAJDBXYCGN-VIFPVBQESA-N	220.0848	Tryptophan metabolism
Serotonin	5202	C10H12N2O	QZAYGJVTTNCVMB-UHFFFAOYSA-N	176.095	Tryptophan metabolism
Crotonoyl-CoA	5497143	C25H40N7O17P3S	KFWWCMJSYSSPSK-PAXLJYGASA-N	835.1414	Tryptophan metabolism
Indole-3-acetate	802	C10H9NO2	SEOVTRFCIGRIMH-UHFFFAOYSA-N	175.0633	Tryptophan metabolism
Indole-3-ethanol	10685	C10H11NO	MBBOMCVGYCRMEA-UHFFFAOYSA-N	161.0841	Tryptophan metabolism
N-Acetylserotonin	903	C12H14N2O2	MVAWJSIDNICKHF-UHFFFAOYSA-N	218.1055	Tryptophan metabolism
7,8-Dihydroxykynurenate	439403	C10H7NO5	TYPRWJJYCBNAQC-UHFFFAOYSA-N	221.0324	Tryptophan metabolism
(S)-3-Hydroxybutanoyl-CoA	9543037	C25H42N7O18P3S	QHHKKMYHDBRONY-VKBDFPRVSA-N	853.152	Tryptophan metabolism
7,8-Dihydro-7,8-dihydroxykynurenate	439458	C10H9NO5	LLAWHKBFIBTIBH-UHFFFAOYSA-N	223.0481	Tryptophan metabolism
4-(2-Aminophenyl)-2,4-dioxobutanoate	472	C10H9NO4	CAOVWYZQMPNAFJ-UHFFFAOYSA-N	207.0532	Tryptophan metabolism
Melatonin	896	C13H16N2O2	DRLFMBDRBRZALE-UHFFFAOYSA-N	232.1212	Tryptophan metabolism
4-Hydroxy-2-quinolinecarboxylic acid	3845	C10H7NO3	HCZHHEIFKROPDY-UHFFFAOYSA-N	189.0426	Tryptophan metabolism
2-Aminophenol	5801	C6H7NO	CDAWCLOXVUBKRW-UHFFFAOYSA-N	109.0528	Tryptophan metabolism
2-Aminophenoxazin-3-one	72725	C12H8N2O2	RDJXPXHQENRCNG-UHFFFAOYSA-N	212.0586	Tryptophan metabolism
N-Acetylisatin	11321	C10H7NO3	LPGDEHBASRKTDG-UHFFFAOYSA-N	189.0426	Tryptophan metabolism
2-Aminomuconate	5459864	C6H7NO4	ZRHONLCTYUYMIQ-TZFCGSKZSA-N	157.0375	Tryptophan metabolism
N-Acetylindoxyl	439701	C10H9NO2	NNJXIAOPPYUVAX-UHFFFAOYSA-N	175.0633	Tryptophan metabolism
Xanthurenic acid	5699	C10H7NO4	FBZONXHGGPHHIY-UHFFFAOYSA-N	205.0375	Tryptophan metabolism
(Indol-3-yl)acetamide	397	C10H10N2O	ZOAMBXDOGPRZLP-UHFFFAOYSA-N	174.0793	Tryptophan metabolism
L-Formylkynurenine	439788	C11H12N2O4	BYHJHXPTQMMKCA-QMMMGPOBSA-N	236.0797	Tryptophan metabolism
2,3-Dihydroxyindole	21860	C8H7NO2	PGNRLPTYNKQQDY-UHFFFAOYSA-N	149.0477	Tryptophan metabolism
Indole-3-acetaldehyde oxime	5371769	C10H10N2O	ZLIGRGHTISHYNH-WUXMJOGZSA-N	174.0793	Tryptophan metabolism
3-Indoleacetonitrile	351795	C10H8N2	DMCPFOBLJMLSNX-UHFFFAOYSA-N	156.0687	Tryptophan metabolism
3-Hydroxy-L-kynurenine	11811	C10H12N2O4	VCKPUUFAIGNJHC-LURJTMIESA-N	224.0797	Tryptophan metabolism
(Indol-3-yl)glycolaldehyde	439951	C10H9NO2	XKZDNWMDLGQXML-UHFFFAOYSA-N	175.0633	Tryptophan metabolism
gamma-Oxalocrotonate	5280595	C6H6O5	OOEDHTCVMHDXRH-IWQZZHSRSA-N	158.0215	Tryptophan metabolism
2-Formylaminobenzaldehyde	400	C8H7NO2	PVIMSPYDDGDCTG-UHFFFAOYSA-N	149.0477	Tryptophan metabolism
Quinolinate	1066	C7H5NO4	GJAWHXHKYYXBSV-UHFFFAOYSA-N	167.0219	Tryptophan metabolism
2-Aminomuconate semialdehyde	5280625	C6H7NO3	QCGTZPZKJPTAEP-REDYYMJGSA-N	141.0426	Tryptophan metabolism
2-Amino-3-carboxymuconate semialdehyde	5280673	C7H7NO5	KACPVQQHDVBVFC-OIFXTYEKSA-N	185.0324	Tryptophan metabolism
5-Hydroxyindoleacetaldehyde	74688	C10H9NO2	OBFAPCIUSYHFIE-UHFFFAOYSA-N	175.0633	Tryptophan metabolism
5-Hydroxyindoleacetate	1826	C10H9NO3	DUUGKQCEGZLZNO-UHFFFAOYSA-N	191.0582	Tryptophan metabolism
3-Hydroxykynurenamine	440736	C9H12N2O2	ODOPEICAGBYCFH-UHFFFAOYSA-N	180.0899	Tryptophan metabolism
4,8-Dihydroxyquinoline	440737	C9H7NO2	PYELIMVFIITPER-UHFFFAOYSA-N	161.0477	Tryptophan metabolism
5-Hydroxykynurenamine	164719	C9H12N2O2	JANBBPTXDKFOQR-UHFFFAOYSA-N	180.0899	Tryptophan metabolism
4,6-Dihydroxyquinoline	440738	C9H7NO2	XFALURCRIGINGT-UHFFFAOYSA-N	161.0477	Tryptophan metabolism
Cinnavalininate	114918	C14H8N2O6	FSBKJYLVDRVPTK-UHFFFAOYSA-N	300.0382	Tryptophan metabolism
5-(3'-Carboxy-3'-oxopropenyl)-4,6-dihydroxypicolinate	135476774	C10H7NO7	ATWKTZAAIUROID-OWOJBTEDSA-N	253.0223	Tryptophan metabolism
Formyl-N-acetyl-5-methoxykynurenamine	171161	C13H16N2O4	JYWNYMJKURVPFH-UHFFFAOYSA-N	264.111	Tryptophan metabolism
6-Hydroxymelatonin	1864	C13H16N2O3	OMYMRCXOJJZYKE-UHFFFAOYSA-N	248.1161	Tryptophan metabolism
3-Methylindolepyruvate	440740	C12H11NO3	VSANSNPZLCXLRK-UHFFFAOYSA-N	217.0739	Tryptophan metabolism
4-(2-Amino-3-hydroxyphenyl)-2,4-dioxobutanoate	440741	C10H9NO5	YCJNYHCCOXVYAF-UHFFFAOYSA-N	223.0481	Tryptophan metabolism
5-Hydroxyindolepyruvate	440742	C11H9NO4	HKNXPMPZYQXTDD-UHFFFAOYSA-N	219.0532	Tryptophan metabolism
Formyl-5-hydroxykynurenamine	440743	C10H12N2O3	CKAXPTWYSHDIBN-UHFFFAOYSA-N	208.0848	Tryptophan metabolism
5-Hydroxy-N-formylkynurenine	440744	C11H12N2O5	LSTOUSIIVKMJBU-UHFFFAOYSA-N	252.0746	Tryptophan metabolism
5-Hydroxykynurenine	440745	C10H12N2O4	OTDQYOVYQQZAJL-UHFFFAOYSA-N	224.0797	Tryptophan metabolism
4-(2-Amino-5-hydroxyphenyl)-2,4-dioxobutanoate	440746	C10H9NO5	MISPYSDHCLFNAO-UHFFFAOYSA-N	223.0481	Tryptophan metabolism
Formylanthranilate	101399	C8H7NO3	LLLPDUXGHXIXIW-UHFFFAOYSA-N	165.0426	Tryptophan metabolism
5-(2'-Formylethyl)-4,6-dihydroxypicolinate	54675772	C9H9NO5	KJVDAGWOPCLJNY-UHFFFAOYSA-N	211.0481	Tryptophan metabolism
5-(2'-Carboxyethyl)-4,6-dihydroxypicolinate	54675773	C9H9NO6	MEACACCQPBWCOO-UHFFFAOYSA-N	227.043	Tryptophan metabolism
5-(3'-Carboxy-3'-oxopropyl)-4,6-dihydroxypicolinate	54675774	C10H9NO7	VWBAKCRPXQBUFQ-UHFFFAOYSA-N	255.0379	Tryptophan metabolism
Indoxyl	50591	C8H7NO	PCKPVGOLPKLUHR-UHFFFAOYSA-N	133.0528	Tryptophan metabolism
5-Methoxytryptamine	1833	C11H14N2O	JTEJPPKMYBDEMY-UHFFFAOYSA-N	190.1106	Tryptophan metabolism
5-Methoxyindoleacetate	18986	C11H11NO3	COCNDHOPIHDTHK-UHFFFAOYSA-N	205.0739	Tryptophan metabolism
6-Hydroxykynurenate	440752	C10H7NO4	CQUUHDQRJWXDPY-UHFFFAOYSA-N	205.0375	Tryptophan metabolism
8-Methoxykynurenate	76230	C11H9NO4	BXZSKDOPGDPDEG-UHFFFAOYSA-N	219.0532	Tryptophan metabolism
3-Methoxyanthranilate	255720	C8H9NO3	SXOPCLUOUFQBJV-UHFFFAOYSA-N	167.0582	Tryptophan metabolism
5-Hydroxyindoleacetylglycine	440806	C12H12N2O4	LFUCRBSGQMAKCO-UHFFFAOYSA-N	248.0797	Tryptophan metabolism
3-Methyldioxyindole	151066	C9H9NO2	XCHBYBKNFIOSBB-UHFFFAOYSA-N	163.0633	Tryptophan metabolism
2-Formaminobenzoylacetate	440807	C10H9NO4	ZGQVEYFFYPOUKD-UHFFFAOYSA-N	207.0532	Tryptophan metabolism
Glucobrassicin	6602378	C16H20N2O9S2	DNDNWOWHUWNBCK-PIAXYHQTSA-N	448.061	Tryptophan metabolism
N-Methylserotonin	150885	C11H14N2O	ASUSBMNYRHGZIG-UHFFFAOYSA-N	190.1106	Tryptophan metabolism
N-Methyltryptamine	6088	C11H14N2	NCIKQJBVUNUXLW-UHFFFAOYSA-N	174.1157	Tryptophan metabolism
Skatole	6736	C9H9N	ZFRKQXVRDFCRJG-UHFFFAOYSA-N	131.0735	Tryptophan metabolism
Picolinic acid	1018	C6H5NO2	SIOXPEMLGUPBBT-UHFFFAOYSA-N	123.032	Tryptophan metabolism
Indolylmethylthiohydroximate	24892785	C10H10N2OS	NPTAQBFHUNRJAR-UHFFFAOYSA-N	206.0514	Tryptophan metabolism
Indolylmethyl-desulfoglucosinolate	24892786	C16H20N2O6S	CWNIQCOMWQROPA-PIAXYHQTSA-N	368.1042	Tryptophan metabolism
S-(Indolylmethylthiohydroximoyl)-L-cysteine	102166432	C13H15N3O3S	GREVXYZKHGJYAU-XYSKEJRNSA-N	293.0834	Tryptophan metabolism
N-Hydroxyl-tryptamine	13571630	C10H12N2O	SNIXRMIHFOIVBB-UHFFFAOYSA-N	176.095	Tryptophan metabolism
(R)-(Indol-3-yl)lactate	676158	C11H11NO3	XGILAAMKEQUXLS-SNVBAGLBSA-N	205.0739	Tryptophan metabolism
2-Oxoindole-3-acetate	3080590	C10H9NO3	ILGMGHZPXRDCCS-UHFFFAOYSA-N	191.0582	Tryptophan metabolism
Heme	26945	C34H32FeN4O4	KABFMIBPWCXCRK-UHFFFAOYSA-L	616.1773	Heme metabolism
Biliverdin	5280353	C33H34N4O6	RCNSAJSGRJSBKK-NSQVQWHSSA-N	582.2478	Heme metabolism
Bilirubin	5280352	C33H36N4O6	BPYKTIZUTYGOLE-IFADSCNNSA-N	584.2635	Heme metabolism
15,16-Dihydrobiliverdin	443316	C33H36N4O6	CGSPNIOREWHDGG-AREMUKBSSA-N	584.2635	Heme metabolism
Bilirubin beta-diglucuronide	5280817	C45H52N4O18	SCJLWMXOOYZBTH-BTVQFETGSA-N	936.3277	Heme metabolism
D-Urobilin	5280820	C33H40N4O6	DOKCNDVEPDZOJQ-RWPZCVJISA-N	588.2948	Heme metabolism
I-Urobilinogen	26818	C33H44N4O6	OBHRVMZSZIDDEK-UHFFFAOYSA-N	592.3261	Heme metabolism
L-Stercobilinogen	440783	C33H48N4O6	VKGRRZVYCXLHII-UHFFFAOYSA-N	596.3574	Heme metabolism
(2S)-2-Isopropyl-3-oxosuccinate	5462259	C7H10O5	HIIZAGQWABAMRR-BYPYZUCNSA-N	174.0528	Valine, leucine and isoleucine biosynthesis
(R)-2,3-Dihydroxy-3-methylbutanoate	23615351	C5H9O4-	JTEYKUFKXGDTEU-VKHMYHEASA-M	133.0501	Valine, leucine and isoleucine biosynthesis
(R)-2,3-Dihydroxy-3-methylbutanoate	440279	C5H10O4	JTEYKUFKXGDTEU-VKHMYHEASA-N	134.0579	Valine, leucine and isoleucine biosynthesis
(R)-2,3-Dihydroxy-3-methylpentanoate	448154	C6H12O4	PDGXJDXVGMHUIR-UJURSFKZSA-N	148.0736	Valine, leucine and isoleucine biosynthesis
(R)-2,3-Dihydroxy-3-methylpentanoate	21145376	C6H11O4-	PDGXJDXVGMHUIR-UJURSFKZSA-M	147.0657	Valine, leucine and isoleucine biosynthesis
(S)-2-Aceto-2-hydroxybutanoate	440875	C6H10O4	VUQLHQFKACOHNZ-LURJTMIESA-N	146.0579	Valine, leucine and isoleucine biosynthesis
(S)-2-Acetolactate	440878	C5H8O4	NMDWGEGFJUBKLB-YFKPBYRVSA-N	132.0423	Valine, leucine and isoleucine biosynthesis
(S)-3-Methyl-2-oxopentanoic acid	439286	C6H10O3	JVQYSWDUAOAHFM-BYPYZUCNSA-N	130.063	Valine, leucine and isoleucine biosynthesis
2-Isopropylmaleate	5280533	C7H10O4	NJMGRJLQRLFQQX-HYXAFXHYSA-N	158.0579	Valine, leucine and isoleucine biosynthesis
2-Methylmaleate	643798	C5H6O4	HNEGQIOMVPPMNR-IHWYPQMZSA-N	130.0266	Valine, leucine and isoleucine biosynthesis
2-Oxobutanoate	3593277	C4H5O3-	TYEYBOSBBBHJIV-UHFFFAOYSA-M	101.0239	Valine, leucine and isoleucine biosynthesis
3-Hydroxy-3-methyl-2-oxobutanoic acid	440248	C5H8O4	DNOPJXBPONYBLB-UHFFFAOYSA-N	132.0423	Valine, leucine and isoleucine biosynthesis
3-Methyl-2-oxobutanoic acid	49	C5H8O3	QHKABHOOEWYVLI-UHFFFAOYSA-N	116.0473	Valine, leucine and isoleucine biosynthesis
4-Methyl-2-oxopentanoate	70	C6H10O3	BKAJNAXTPSGJCU-UHFFFAOYSA-N	130.063	Valine, leucine and isoleucine biosynthesis
4-Methyl-2-oxopentanoate	3527278	C6H9O3-	BKAJNAXTPSGJCU-UHFFFAOYSA-M	129.0552	Valine, leucine and isoleucine biosynthesis
Acetyl-CoA	444493	C23H38N7O17P3S	ZSLZBFCDCINBPY-ZSJPKINUSA-N	809.1258	Valine, leucine and isoleucine biosynthesis
alpha-Isopropylmalate	77	C7H12O5	BITYXLXUCSKTJS-UHFFFAOYSA-N	176.0685	Valine, leucine and isoleucine biosynthesis
alpha-Isopropylmalate	6419726	C7H10O5-2	BITYXLXUCSKTJS-UHFFFAOYSA-L	174.0528	Valine, leucine and isoleucine biosynthesis
D-erythro-3-Methylmalate	440892	C5H8O5	NPYQJIHHTGFBLN-STHAYSLISA-N	148.0372	Valine, leucine and isoleucine biosynthesis
L-Isoleucine	6306	C6H13NO2	AGPKZVBTJJNPAG-WHFBIAKZSA-N	131.0946	Valine, leucine and isoleucine biosynthesis
L-Leucine	6106	C6H13NO2	ROHFNLRQFUQHCH-YFKPBYRVSA-N	131.0946	Valine, leucine and isoleucine biosynthesis
L-Threonine	6288	C4H9NO3	AYFVYJQAPQTCCC-GBXIJSLDSA-N	119.0582	Valine, leucine and isoleucine biosynthesis
L-Valine	6287	C5H11NO2	KZSNJWFQEVHDMF-BYPYZUCNSA-N	117.079	Valine, leucine and isoleucine biosynthesis
Pyruvate	107735	C3H3O3-	LCTONWCANYUPML-UHFFFAOYSA-M	87.0082	Valine, leucine and isoleucine biosynthesis
(R)-2-Methylmalate	5460281	C5H6O5-2	XFTRTWQBIOMVPK-RXMQYKEDSA-L	146.0215	Valine, leucine and isoleucine biosynthesis
(2R,3S)-3-Isopropylmalate	6857402	C7H10O5-2	RNQHMTFBUSSBJQ-CRCLSJGQSA-L	174.0528	Valine, leucine and isoleucine biosynthesis
(S)-2-Aceto-2-hydroxybutanoate	440875	C6H10O4	VUQLHQFKACOHNZ-LURJTMIESA-N	146.0579	Valine, leucine and isoleucine biosynthesis
L-Serine	5951	C3H7NO3	MTCFGRXMJLQNBG-REOHCLBHSA-N	105.0426	Sphingolipid metabolism
Palmityl-CoA	644109	C37H66N7O17P3S	MNBKLUUYKPBKDU-BBECNAHFSA-N	1005.3449	Sphingolipid metabolism
N-Acylsphingosine	5283564	C34H67NO3	YDNKGFDKKRUKPY-TURZORIXSA-N	537.5121	Sphingolipid metabolism
Sphingosine	5280335	C18H37NO2	WWUZIQQURGPMPG-KRWOKUGFSA-N	299.2824	Sphingolipid metabolism
Ethanolamine phosphate	1015	C2H8NO4P	SUHOOTKUPISOBE-UHFFFAOYSA-N	141.0191	Sphingolipid metabolism
Sphingomyelin	44260123	C35H71N2O6P	HZCLJRFPXMKWHR-FEBLJDHQSA-N	646.504975	Sphingolipid metabolism
Sphinganine	91486	C18H39NO2	OTKJDMGTUTTYMP-ZWKOTPCHSA-N	301.2981	Sphingolipid metabolism
Sphinganine 1-phosphate	644260	C18H40NO5P	YHEDRJPUIRMZMP-ZWKOTPCHSA-N	381.2644	Sphingolipid metabolism
Lactosylceramide	6450208	C48H91NO13	VOZHMDQUIRUFQW-AIRKALMMSA-N	889.649	Sphingolipid metabolism
Psychosine	5280458	C24H47NO7	HHJTWTPUPVQKNA-PIIMIWFASA-N	461.3353	Sphingolipid metabolism
Galactosylceramide	2826713	C50H99NO9	VQFKFAKEUMHBLV-BYSUZVQFSA-N	857.7319837	Sphingolipid metabolism
3-Dehydrosphinganine	439853	C18H37NO2	KBUNOSOGGAARKZ-KRWDZBQOSA-N	299.2824	Sphingolipid metabolism
Ceramide 1-phosphate	5283583	C36H72NO6P	ZQQLMECVOXKFJK-NXCSZAMKSA-N	645.5097	Sphingolipid metabolism
Sphingosyl-phosphocholine	5280613	C23H50N2O5P+	JLVSPVFPBBFMBE-HXSWCURESA-O	465.3457	Sphingolipid metabolism
Ceramide phosphoethanolamine	132517365	C32H65N2O5P	CDEZMCHQAKCVGE-NZXVLPJUSA-N	588.4631	Sphingolipid metabolism
Sphingosine 1-phosphate	5283560	C18H38NO5P	DUYSYHSSBDVJSM-KRWOKUGFSA-N	379.2488	Sphingolipid metabolism
Digalactosylceramide	154703164	C15H28N2O12	CXTNKELDSAMJIU-GKOPTVQOSA-N	428.1642	Sphingolipid metabolism
N-Acetylneuraminyl-galactosylceramide	10446897	C17H23NO3	PGBZORAISITZTF-UHFFFAOYSA-N	289.1678	Sphingolipid metabolism
Dihydroceramide	16755624	C19H39NO3	XSDVOEIEBUGRQX-RBUKOAKNSA-N	329.293	Sphingolipid metabolism
Phytosphingosine	122121	C18H39NO3	AERBNCYCJBRYDG-KSZLIROESA-N	317.293	Sphingolipid metabolism
