# Supplementary material for: Characterization of Hair Metabolome in 5xFAD Mice and Patients with Alzheimer’s Disease Using Mass Spectrometry-Based Metabolomics
Source: ACS Chem Neurosci. 2024 Jan 25;15(3):527–38. doi: 10.1021/acschemneuro.3c00587 (PMC10853927; doi:10.1021/acschemneuro.3c00587)
Supplement: Supplementary file 1 — cn3c00587_si_001.zip [file cn3c00587_si_001.zip › Table S6 Demogrphic data.xlsx]

## Sheet: 工作表2
Table S6
Patient number	Group	Sex	Age	MoCA score	BMI	Smoke	Alcohol intake	Family medical history	Cosmetic treatment
C0015	AD	M	75	7	33.3	past	No	No	Never
C0066	AD	F	59	21	22.6	No	No	No	Dyeing
C0072	AD	F	68	25	24.9	No	No	No	Never
C0074	AD	M	80	8	22.4	past	No	No	Never
C0075	AD	F	71	25	26	No	No	No	Never
C0085	AD	F	77	10	17.7	No	No	No	Never
C0098	AD	F	78	14	22.3	No	No	Y (Mother and sister)	Perming and Dyeing
C0113	AD	F	68	2	22	No	No	No	Dyeing
C0120	AD	F	83	15	27.2	No	No	No	Perming
C0128	AD	M	86	18	22.2	No	No	Y (Brother)	Perming
H0113	HC	F	62	30	25.2	No	No	No	Perming and Dyeing
H0144	HC	M	72	27	24.7	No	No	No	Never
H0154	HC	F	56	29	19.6	No	No	No	Perming
H0156	HC	F	57	30	22.3	No	No	Y (Mother)	Dyeing
H0162	HC	M	72	27	27.5	past	past	No	Never
H0175	HC	M	70	26	27.5	No	No	No	Never
H0182	HC	M	85	26	20.6	No	No	No	Never
H0193	HC	F	75	28	20.3	No	No	No	Dyeing
H0199	HC	F	70	27	22.1	No	No	No	Perming and Dyeing
H0207	HC	F	70	30	25	No	No	No	Never

## Sheet: 工作表3
Demographics		AD	HC	p value				AD	HC
Sex	Male	3	3	1			Past	2	1	3
	Female	7	7				No	8	9	17
Age		74.5 ± 8.1	68.9 ± 8.7	0.1526				10	10	20
Body mass index (kg/m2)		24.1 ± 4.2	23.5 ± 2.9	0.7219
MoCA score		14.5 ± 7.8	28.0 ± 1.6	<0.01				AD	HC
Family medical history	Yes	2	1	0.53			Past	1.5	1.5
	No	8	9				No	8.5	8.5
Cosmetic hair treatment	Never	5	5	0.881
	Perming	2	1				0.531168
	Dyeing	2	2
	Perming and Dyeing	1	2
Smoking habits	Past	2	1	0.5312
	No	8	9
Alcohol	Past	0	1	0.3
	No	10	9
